# Supplementary material for: Chasing perception in domestic cats and dogs
Source: Anim Cogn. 2022 Jul 3;25(6):1589–97. doi: 10.1007/s10071-022-01643-3 (PMC9652223; doi:10.1007/s10071-022-01643-3)
Supplement: Supplementary file 1 — Supplementary file1 (XLSX 34 KB) [file 10071_2022_1643_MOESM1_ESM.xlsx]

## Sheet: Information
Electronic supplementary material for:
Chasing perception in domestic cats and dogs
by Judit Abdai, Stefania Uccheddu, Márta Gácsi and Ádám Miklósi
in Animal Cognition

## Sheet: Subjects_cats
ID	Breed	Birth date	Date of testing	Age (year)	Sex	Video ID
1	Mixed	2017-05-20	2018-05-26	1.01667	male	1_009tri_LR		Age
2	Mixed	2015-05-10	2018-05-23	3.03611	male	1_007tri_LR		Mean	2.39509
3	Mixed	2017-03-19	2018-06-19	1.25	male	1_016tri_RL		SD	2.17688
4	Mixed	2016-05-03	2018-05-25	2.06111	female	1_007tri_RL
5	Mixed	2017-06-06	2018-06-13	1.01944	male	1_016tri_LR
6	Mixed	2017-07-15	2018-09-08	1.14722	male	1_053tri_RL
7	Mixed	2016-05-01	2018-09-14	2.36944	female	1_055tri_LR
8	Mixed (Siamese)	2014-03-18	2018-09-15	4.49167	male	1_055tri_RL
9	Siamese	2014-04-08	2018-09-15	4.43611	male	1_056tri_LR
10	Mixed	2016-05-01	2018-09-26	2.40278	female	1_056tri_RL
11	Mixed	2016-04-22	2018-10-01	2.44167	male	1_068tri_LR
12	Mixed	2011-05-05	2018-10-09	7.42778	male	1_068tri_RL
13	Mixed	2018-06-20	2018-10-25	0.347222	female	2_012tri_RL
14	Mixed	2018-06-20	2018-10-25	0.347222	female	2_020tri_LR
15	Mixed	2018-03-10	2018-11-14	0.677778	male	2_023tri_LR
16	Mixed	2017-07-25	2018-11-14	1.30278	male	2_023tri_RL
17	Mixed	2017-04-17	2018-11-23	1.6	female	2_032tri_LR
18	Mixed (Turkish Angora)	2010-05-08	2018-11-24	8.54444	male	2_041tri_LR
19	Mixed	2012-07-01	2019-02-28	6.65833	male	2_051tri_RL
20	Mixed	2017-05-01	2019-02-11	1.77778	female	2_051tri_LR
21	Maine Coon	2017-09-03	2018-12-05	1.25556	male	2_041tri_RL
22	Mixed	2018-10-01	2019-03-19	0.466667	male	2_059tri_RL
23	Mixed	2017-03-25	2019-08-22	2.40833	female	2_074tri_LR
24	Mixed	2018-06-25	2019-08-22	1.15833	female	2_074tri_RL
25	Mixed	2019-05-15	2019-08-22	0.269444	male	1_009tri_RL
26	Mixed	2019-05-15	2019-08-22	0.269444	female	2_012tri_LR
27	Mixed	2014-04-25	2019-08-29	5.34444	male	2_032tri_RL
28	Mixed	2017-10-12	2019-10-28	2.04444	female	1_053tri_LR
29	Mixed	2017-03-08	2020-05-23	3.20833	female	2_020tri_RL
30	Mixed	2019-04-28	2020-05-24	1.07222	male	2_059tri_LR
Excluded subjects
ID	Breed	Birth date	Date of testing	Age (year)	Sex	Video ID	Reason of exclusion
E1	Mixed	2013-10-06	2018-06-16	4.69444	female	1_016tri_RL	Owner could not hold the cat in her lap
E2	Mixed	2015-04-25	2018-05-26	3.08611	male	No projection	The cat did not leave its box
E3	Mixed	2015-10-01	2018-11-24	3.14722	female	2_032tri_RL	The cat tried to escape throughout Trial 2 from the owner's hand
E4	Mixed	2012-03-01	2019-02-28	6.99167	female	2_059tri_LR	The cat tried to escape throughout Trial 2 from the owner's hand
E5	Mixed	2018-03-05	2019-08-22	1.46389	male	1_016tri_RL	The cat tried to escape throughout Trial 2 from the owner's hand
E6	Mixed	2018-04-15	2019-08-22	1.35278	male	1_053tri_LR	The cat tried to escape throughout Trial 2 from the owner's hand
E7	Mixed	2017-09-18	2019-10-28	2.11111	female	1_016tri_RL	The cat tried to escape throughout Trial 2 from the owner's hand
E8	Mixed	2005-07-11	2018-05-26	12.875	male	1_009tri_RL	The cat looked at the stimuli for less than 1 s in both trials
E9	Mixed	2019-06-13	2019-08-29	0.211111	female	2_020tri_RL	In Trial 2 the cat looked at the stimuli for less than 1 s
E10	Mixed	2007-04-11	2018-05-26	11.125	female	2_012tri_LR	In Trial 2 the cat looked at the screen for less then 3 s. In the remaining time the owner moved the cat and thus the gaze of the cat could not be coded.
E11	Mixed	2017-08-01	2018-07-19	0.966667	male	1_053tri_LR	Gaze could not be coded based on the video recording
E12	Mixed	2018-04-07	2018-11-07	0.583333	male	2_020tri_RL	Gaze could not be coded based on the video recording

## Sheet: Subjects_SmallDogs
ID	Breed	Age (year)	Sex	Video ID
31	Yorkshire Terrier	0.488889	female	1_068tri_RL		Age
32	Miniature Pinscher	3.89444	male	1_007tri_RL		Mean	4.71825
33	Papillon	3.80833	female	1_056tri_RL		SD	3.54881
34	Miniature Dachshund	0.972222	female	1_055tri_LR
35	Mixed (Dachshund)	6.9	male	1_053tri_RL
36	French Bulldog	5.59167	female	1_009tri_LR
37	Mongrel	1.44722	female	1_053tri_LR
38	Havanese	1.14722	male	1_068tri_LR
39	Miniature Poodle	4.69444	male	2_023tri_LR
40	Mongrel	1	male	1_055tri_RL
41	Mongrel	2	female	2_051tri_RL
42	Mongrel	6	female	2_020tri_LR
43	Mongrel	9	male	2_041tri_LR
44	Miniature Dachshund	6	female	2_012tri_LR
45	Yorkshire Terrier	7	female	2_074tri_RL
46	Yorkshire Terrier	7	female	2_059tri_RL
47	Chinese Crested	4	female	1_056tri_LR
48	French Bulldog	0.666667	male	2_012tri_RL
49	Mongrel	8.5	male	2_020tri_RL
50	Miniature Schnauzer	10	female	2_023tri_RL
51	Mixed (Mudi)	9	female	2_041tri_RL
52	Miniature Schnauzer	1	male	2_059tri_LR
53	Mongrel	4	female	2_032tri_LR
54	Mongrel	9	female	1_016tri_RL
55	Miniature Schnauzer	1.5	male	2_032tri_RL
56	Dachshund	1.5	male	2_074tri_LR
57	Maltese	2	female	1_009tri_RL
58	Bolognese	14	female	2_051tri_LR
Excluded subjects
ID	Breed	Age (year)	Sex	Video ID	Reason of exclusion
E31	Maltese	12.9306	female	1_016tri_LR	Due to the quality of the video looking cannot be coded reliably
E32	Beagle	1.01111	female	1_007tri_LR	The dog looked at the screen for less than 1 s in both trials
E33	Dachshund	2.45	male	1_056tri_LR	The dog looked at the screen for less than 1 s in Trial 1
E34	Mixed (Dachshund)	11.3722	female	1_055tri_RL	The dog looked at the screen for less than 1 s in Trial 2
E35	Wirehaired Dachshund	4.60833	male	1_009tri_RL	The dog looked at the screen for less than 1 s in Trial 2
E36	Yorkshire Terrier	1.35833	female	2_012tri_LR	The dog looked at the screen for less than 1 s in Trial 2
E37	Mongrel	4.06944	female	2_012tri_RL	The owner forced the dog to look at the screen by forcing the head into one position
E38	Jack Russel Terrier	1.96111	female	2_020tri_RL	The owner forced the dog to look at the screen by forcing the head into one position
E39	Jack Russel Terrier	2.39167	female	2_020tri_LR	The owner forced the dog to look at the screen by forcing the head into one position
E40	Maltese	9.84	male	2_023tri_RL	The dog looked at the screen for less than 1 s in Trial 2
E41	Mongrel	1	male	2_041tri_LR	The owner gave food to the dog during the trials
E42	Mongrel	4	female	2_074tri_RL	The dog looked at the screen for less than 1 s in both trials
E43	Cavalier King Charles Spaniel	11.5	female	1_016tri_LR	The dog looked at the screen for less than 1 s in Trial 2
E44	Mixed (Dachshund)	11	female	2_059tri_RL	The dog looked at the screen for less than 1 s in Trial 2
E45	French Bulldog	10	male	1_056tri_LR	The dog looked at the screen for less than 1 s in both trials
E46	Miniature Spitz	1	female	2_020tri_RL	The dog looked at the screen for less than 1 s in Trial 2
E47	Mongrel	5	male	2_012tri_RL	No audio for the audiovisual attention grabber
E48	Mongrel	9.5	male	2_020tri_LR	The dog looked at the screen for less than 1 s in Trial 1
E49	Mixed (Terrier)	7	male	1_016tri_LR	The owner pointed at the screen during Trial 2 which could affect the dog's looking behaviour
E50	Mongrel	5	female	1_056tri_LR	The dog looked at the screen for less than 1 s in Trial 2
E51	Pekingese	5	male	2_059tri_RL	The dog looked at the screen for less than 1 s in Trial 1
E52	Shih-tzu	7	female	2_032tri_RL	The dog looked at the screen for less than 1 s in Trial 1
E53	Chinese Crested	7	male	1_016tri_LR	The dog looked at the screen for less than 1 s in Trial 2
E54	Cavalier King Charles Spaniel	6.5	male	1_007tri_LR	Video display started during the exploration time and the video was moved on the screen while the dog was inside the room
E55	Mongrel	1.5	female	1_009tri_RL	The dog looked at the screen for less than 1 s in Trial 2
E56	Dachshund	8	male	2_032tri_RL	The owner did not hold the dog in its place and the dog moved out of the picture of the camera
E57	Mixed (Chihuahua x Dachshund)	3	female	2_041tri_RL	The dog looked at the screen for less than 1 s in both trials
E58	Dachshund	1.5	male	2_074tri_LR	The dog looked at the screen for less than 1 s in Trial 2
E59	Miniature Schnauzer	3	male	2_051tri_LR	The dog looked at the screen for less than 1 s in Trial 1
E60	Miniature Schnauzer	1	male	2_059tri_LR	The dog looked at the screen for less than 1 s in Trial 1
E61	Mixed (Beagle)	5	male	1_016tri_LR	The dog looked at the screen for less than 1 s in Trial 2
E62	Bedlington Terrier	2.5	female	1_007tri_LR	The dog looked at the screen for less than 1 s in Trial 2
E63	Dachshund	6	female	1_009tri_RL	The dog looked at the screen for less than 1 s in Trial 2

## Sheet: Cats_looking
Trial 1							Trial 2
ID	Side	First_look	Chasing	Independent	Overall		ID	Side	First_look	Chasing	Independent	Overall
1	Left	Chasing	5.44	3.8	9.24		1	Right	Independent	0.32	5.52	5.84		Side
2	Left	Independent	3.56	2.2	5.76		2	Right	Chasing	2.92	1.24	4.16		Side of the chasing pattern in the displayed video
3	Right	Chasing	3.56	5.8	9.36		3	Left	Independent	4.76	2.04	6.8
4	Right	Chasing	6.56	2.52	9.08		4	Left	Independent	0.92	2	2.92		First_look
5	Left	Independent	2.8	6.68	9.48		5	Right	Chasing	5.32	3.88	9.2		The pattern the subject looked at first
6	Right	Independent	3.72	3.76	7.48		6	Left	Independent	3.16	4	7.16
7	Left	Chasing	2.72	3.48	6.2		7	Right	Independent	1.96	3.76	5.72
8	Right	Independent	1.16	7.92	9.08		8	Left	Chasing	5.76	3	8.76
9	Left	Independent	1.04	8.6	9.64		9	Right	Chasing	2.28	1.72	4
10	Right	Independent	1.64	8.08	9.72		10	Left	Independent	4.04	4.84	8.88
11	Left	Independent	0.48	6.96	7.44		11	Right	Chasing	6.6	2.68	9.28
12	Right	Chasing	6.4	2.76	9.16		12	Right	Independent	3.04	1.28	4.32
13	Right	Independent	3.52	5.8	9.32		13	Left	Chasing	4.64	4.12	8.76
14	Left	Chasing	3.64	1.96	5.6		14	Right	Independent	4.44	1.48	5.92
15	Left	Independent	3.32	1.68	5		15	Right	Independent	0	4.92	4.92
16	Right	Independent	4.2	4.96	9.16		16	Left	Independent	0.84	3.72	4.56
17	Left	Independent	3.8	5.36	9.16		17	Right	Independent	3.48	2.56	6.04
18	Left	Independent	4.76	3.16	7.92		18	Right	Independent	0.64	1.12	1.76
19	Right	Chasing	2.16	3.64	5.8		19	Left	Independent	0.56	1.88	2.44
20	Left	Independent	2.12	5.28	7.4		20	Right	Independent	5.4	3.96	9.36
21	Right	Independent	1.92	1.76	3.68		21	Left	Chasing	4.8	3.04	7.84
22	Right	Independent	4.04	4.8	8.84		22	Left	Independent	2	4.76	6.76
23	Left	Independent	0	8.36	8.36		23	Right	Chasing	3.72	4.16	7.88
24	Right	Chasing	6.88	1.76	8.64		24	Left	Chasing	2.04	3.8	5.84
25	Right	Chasing	6.96	1.72	8.68		25	Left	Independent	1.56	6.4	7.96
26	Left	Independent	5.88	3	8.88		26	Right	Independent	2.12	6.52	8.64
27	Right	Chasing	2.8	5.12	7.92		27	Left	Independent	4.08	2.72	6.8
28	Left	Chasing	2.52	6.84	9.36		28	Right	Chasing	9	0	9
29	Right	Independent	0.08	2.4	2.48		29	Left	Independent	3.84	1.6	5.44
30	Left	Independent	2.72	6.08	8.8		30	Right	Chasing	4.08	2.44	6.52
Mean			3.34667	4.54133	7.888					3.27733	3.172	6.44933
SD			1.94641	2.20517	1.87432					2.07184	1.60795	2.1496

## Sheet: SmallDogs_looking
Trial 1							Trial 2
ID	Side	First_look	Chasing	Independent	Overall		ID	Side	First_look	Chasing	Independent	Overall
31	Right	Chasing	3.84	5.32	9.16		31	Left	Chasing	2.76	4.32	7.08
32	Right	Independent	8.48	1.16	9.64		32	Left	Chasing	5.4	3.84	9.24
33	Right	Chasing	4.76	4.36	9.12		33	Left	Independent	2.48	3.04	5.52
34	Left	Chasing	2.96	6.04	9		34	Right	Chasing	2.8	0.2	3
35	Right	Chasing	3.72	1.92	5.64		35	Left	Independent	1.88	3.44	5.32
36	Left	Independent	0.88	1.88	2.76		36	Right	Independent	1.76	1.28	3.04
37	Left	Chasing	3.08	6.08	9.16		37	Right	Chasing	0.72	1.76	2.48
38	Left	Independent	5	4.36	9.36		38	Right	Independent	3.56	3.16	6.72
39	Left	Independent	0.48	3.84	4.32		39	Right	Chasing	1.04	0.28	1.32
40	Right	Chasing	2.36	1.32	3.68		40	Left	Chasing	2.56	4.48	7.04
41	Right	Chasing	5.8	2.56	8.36		41	Left	Chasing	0.32	1.84	2.16
42	Left	Chasing	0.64	4.12	4.76		42	Right	Chasing	2.08	0.28	2.36
43	Left	Chasing	5.84	3.76	9.6		43	Right	Chasing	3.28	5.28	8.56
44	Left	Chasing	0.8	4.04	4.84		44	Right	Independent	3.96	1.64	5.6
45	Right	Independent	1.8	4	5.8		45	Left	Independent	0.4	4.56	4.96
46	Right	Independent	1.96	2	3.96		46	Left	Chasing	1.44	3.16	4.6
47	Left	Chasing	2.32	1.76	4.08		47	Right	Chasing	1	1.6	2.6
48	Right	Chasing	3.16	5.68	8.84		48	Left	Independent	2.52	6.64	9.16
49	Right	Independent	1	3.08	4.08		49	Left	Independent	0.44	1.32	1.76
50	Right	Chasing	8.92	0	8.92		50	Left	Chasing	2.56	3.44	6
51	Right	Independent	3.84	3.72	7.56		51	Left	Chasing	2.24	6.04	8.28
52	Left	Chasing	0.84	0.88	1.72		52	Right	Chasing	0.84	2.24	3.08
53	Left	Independent	5.48	3.8	9.28		53	Right	Independent	4.2	3.2	7.4
54	Right	Chasing	5.04	3.92	8.96		54	Left	Independent	0.36	7.12	7.48
55	Right	Chasing	7.2	0.44	7.64		55	Left	Independent	0.72	5.6	6.32
56	Left	Chasing	3.44	3	6.44		56	Right	Chasing	1.24	0.72	1.96
57	Right	Chasing	3.68	2.64	6.32		57	Left	Independent	0.72	8	8.72
58	Left	Independent	2.6	3.52	6.12		58	Right	Independent	0.72	4.12	4.84
Mean			3.56857	3.18571	6.75429					1.92857	3.30714	5.23571
SD			2.30196	1.63825	2.42668					1.33153	2.1385	2.50904

## Sheet: Cats_AlterLook
Trial 1			Trial 2
ID	Alternation		ID	Alternation			Alternation
1	8		1	2			Frequency of gaze shifts between patterns (irrespectively of delays in between)
2	9		2	2
3	3		3	4
4	8		4	2
5	4		5	3
6	4		6	2
7	1		7	2
8	6		8	2
9	2		9	2
10	2		10	3
11	1		11	3
12	3		12	4
13	7		13	4
14	1		14	1
15	4		15	0
16	3		16	3
17	5		17	5
18	6		18	1
19	5		19	1
20	2		20	4
21	3		21	6
22	6		22	3
23	0		23	2
24	8		24	3
25	6		25	6
26	7		26	3
27	9		27	3
28	3		28	0
29	1		29	2
30	2		30	3
Mean	4.3			2.7
SD	2.65421			1.4657

## Sheet: SmallDogs_AlterLook
Trial 1			Trial 2
ID	Alternation		ID	Alternation
31	7		31	6
32	3		32	6
33	6		33	2
34	7		34	2
35	5		35	5
36	4		36	1
37	7		37	3
38	4		38	3
39	2		39	1
40	4		40	1
41	6		41	1
42	2		42	2
43	3		43	2
44	3		44	1
45	3		45	2
46	3		46	4
47	3		47	3
48	6		48	5
49	2		49	1
50	0		50	2
51	7		51	4
52	1		52	2
53	4		53	1
54	7		54	4
55	2		55	1
56	5		56	1
57	4		57	2
58	5		58	3
Mean	4.10714			2.53571
SD	1.98773			1.57485
