# Supplementary material for: Chasing perception in domestic cats and dogs
Source: Anim Cogn. 2022 Jul 3;25(6):1589–97. doi: 10.1007/s10071-022-01643-3 (PMC9652223; doi:10.1007/s10071-022-01643-3)
Supplement: Supplementary file 2 — Supplementary file2 (TXT 3137 KB) [file 10071_2022_1643_MOESM2_ESM.txt]

---------------------------------------------------------------------------------
Electronic supplementary material for:								
								
Chasing perception in domestic cats and dogs								
by Judit Abdai, Stefania Uccheddu, Márta Gácsi and Ádám Miklósi															
in Animal Cognition								

Data of cats used to analyse the within-trial dynamics of looking at the stimuli 
---------------------------------------------------------------------------------


ID1_1_009tri_LR.arch

Time		Looking	Marker			
0.00						
0.04						
0.08						
0.12						
0.16						
0.20						
0.24						
0.28						
0.32						
0.36						
0.40						
0.44						
0.48						
0.52						
0.56						
0.60						
0.64						
0.68						
0.72						
0.76						
0.80						
0.84						
0.88						
0.92						
0.96						
1.00						
1.04						
1.08						
1.12						
1.16						
1.20						
1.24						
1.28						
1.32						
1.36						
1.40						
1.44						
1.48						
1.52						
1.56						
1.60						
1.64						
1.68						
1.72						
1.76						
1.80						
1.84						
1.88						
1.92						
1.96						
2.00						
2.04						
2.08						
2.12						
2.16						
2.20						
2.24						
2.28						
2.32						
2.36						
2.40						
2.44						
2.48						
2.52						
2.56						
2.60						
2.64						
2.68						
2.72						
2.76						
2.80						
2.84						
2.88						
2.92						
2.96						
3.00						
3.04						
3.08						
3.12						
3.16						
3.20						
3.24						
3.28						
3.32						
3.36						
3.40						
3.44						
3.48						
3.52						
3.56						
3.60						
3.64						
3.68						
3.72						
3.76						
3.80						
3.84						
3.88						
3.92						
3.96						
4.00						
4.04						
4.08						
4.12						
4.16						
4.20						
4.24						
4.28						
4.32						
4.36						
4.40						
4.44						
4.48						
4.52						
4.56						
4.60						
4.64						
4.68						
4.72						
4.76						
4.80						
4.84						
4.88						
4.92						
4.96						
5.00						
5.04						
5.08						
5.12						
5.16						
5.20						
5.24						
5.28						
5.32						
5.36						
5.40						
5.44						
5.48						
5.52						
5.56						
5.60						
5.64						
5.68						
5.72						
5.76						
5.80						
5.84						
5.88						
5.92						
5.96						
6.00						
6.04						
6.08						
6.12						
6.16						
6.20						
6.24						
6.28						
6.32						
6.36						
6.40						
6.44						
6.48						
6.52						
6.56						
6.60						
6.64						
6.68						
6.72						
6.76						
6.80						
6.84						
6.88						
6.92						
6.96						
7.00						
7.04						
7.08						
7.12						
7.16						
7.20						
7.24						
7.28						
7.32						
7.36						
7.40						
7.44						
7.48						
7.52						
7.56						
7.60						
7.64						
7.68						
7.72						
7.76						
7.80						
7.84						
7.88						
7.92						
7.96						
8.00						
8.04						
8.08						
8.12						
8.16						
8.20						
8.24						
8.28						
8.32						
8.36						
8.40						
8.44						
8.48						
8.52						
8.56						
8.60						
8.64						
8.68						
8.72						
8.76						
8.80						
8.84						
8.88						
8.92						
8.96						
9.00						
9.04						
9.08						
9.12						
9.16						
9.20						
9.24						
9.28						
9.32						
9.36						
9.40						
9.44						
9.48						
9.52						
9.56						
9.60						
9.64						
9.68						
9.72						
9.76						
9.80						
9.84						
9.88						
9.92						
9.96						
10.00						
10.04						
10.08						
10.12						
10.16						
10.20						
10.24						
10.28						
10.32						
10.36						
10.40						
10.44						
10.48						
10.52						
10.56						
10.60						
10.64						
10.68						
10.72						
10.76						
10.80						
10.84						
10.88						
10.92						
10.96						
11.00						
11.04						
11.08						
11.12						
11.16						
11.20						
11.24						
11.28						
11.32						
11.36						
11.40						
11.44						
11.48						
11.52						
11.56						
11.60						
11.64						
11.68						
11.72						
11.76						
11.80						
11.84						
11.88						
11.92						
11.96						
12.00						
12.04						
12.08						
12.12						
12.16						
12.20						
12.24						
12.28						
12.32						
12.36						
12.40						
12.44						
12.48						
12.52						
12.56						
12.60						
12.64						
12.68						
12.72						
12.76						
12.80						
12.84						
12.88						
12.92						
12.96						
13.00						
13.04						
13.08						
13.12						
13.16						
13.20						
13.24						
13.28						
13.32						
13.36						
13.40						
13.44						
13.48						
13.52						
13.56						
13.60						
13.64						
13.68						
13.72						
13.76						
13.80						
13.84						
13.88						
13.92						
13.96						
14.00						
14.04						
14.08						
14.12						
14.16						
14.20						
14.24						
14.28						
14.32						
14.36						
14.40						
14.44						
14.48						
14.52						
14.56						
14.60						
14.64						
14.68						
14.72						
14.76						
14.80						
14.84						
14.88						
14.92						
14.96						
15.00						
15.04						
15.08						
15.12						
15.16						
15.20						
15.24						
15.28						
15.32						
15.36						
15.40						
15.44						
15.48						
15.52						
15.56						
15.60						
15.64						
15.68						
15.72						
15.76						
15.80						
15.84						
15.88						
15.92						
15.96						
16.00						
16.04						
16.08						
16.12						
16.16						
16.20						
16.24						
16.28						
16.32						
16.36						
16.40						
16.44						
16.48						
16.52						
16.56						
16.60						
16.64						
16.68						
16.72						
16.76						
16.80						
16.84						
16.88						
16.92						
16.96						
17.00						
17.04						
17.08						
17.12						
17.16						
17.20						
17.24						
17.28						
17.32						
17.36						
17.40						
17.44						
17.48						
17.52						
17.56						
17.60						
17.64						
17.68						
17.72						
17.76						
17.80						
17.84						
17.88						
17.92						
17.96						
18.00						
18.04						
18.08						
18.12						
18.16						
18.20						
18.24						
18.28						
18.32						
18.36						
18.40						
18.44						
18.48						
18.52						
18.56						
18.60						
18.64						
18.68						
18.72						
18.76						
18.80						
18.84						
18.88						
18.92						
18.96						
19.00						
19.04						
19.08						
19.12						
19.16						
19.20						
19.24						
19.28						
19.32						
19.36						
19.40						
19.44						
19.48						
19.52						
19.56						
19.60						
19.64						
19.68						
19.72						
19.76						
19.80						
19.84						
19.88						
19.92						
19.96						
20.00						
20.04						
20.08						
20.12						
20.16						
20.20						
20.24						
20.28						
20.32						
20.36						
20.40						
20.44						
20.48						
20.52						
20.56						
20.60						
20.64						
20.68						
20.72						
20.76						
20.80						
20.84						
20.88						
20.92						
20.96						
21.00						
21.04						
21.08						
21.12						
21.16						
21.20						
21.24						
21.28						
21.32						
21.36						
21.40						
21.44						
21.48						
21.52						
21.56						
21.60						
21.64						
21.68						
21.72						
21.76						
21.80						
21.84						
21.88						
21.92						
21.96						
22.00						
22.04						
22.08						
22.12						
22.16						
22.20						
22.24						
22.28						
22.32						
22.36						
22.40						
22.44						
22.48						
22.52						
22.56						
22.60						
22.64						
22.68						
22.72						
22.76						
22.80						
22.84						
22.88						
22.92						
22.96						
23.00						
23.04						
23.08						
23.12						
23.16						
23.20						
23.24						
23.28						
23.32						
23.36						
23.40						
23.44						
23.48						
23.52						
23.56						
23.60						
23.64						
23.68						
23.72						
23.76						
23.80						
23.84						
23.88						
23.92						
23.96						
24.00						
24.04						
24.08						
24.12						
24.16						
24.20						
24.24						
24.28						
24.32						
24.36						
24.40						
24.44						
24.48						
24.52						
24.56						
24.60						
24.64						
24.68						
24.72						
24.76						
24.80						
24.84						
24.88						
24.92						
24.96						
25.00						
25.04						
25.08						
25.12						
25.16						
25.20						
25.24						
25.28						
25.32						
25.36						
25.40						
25.44						
25.48						
25.52						
25.56						
25.60						
25.64						
25.68						
25.72						
25.76						
25.80						
25.84						
25.88						
25.92						
25.96						
26.00						
26.04						
26.08						
26.12						
26.16						
26.20						
26.24						
26.28						
26.32						
26.36						
26.40						
26.44						
26.48						
26.52						
26.56						
26.60						
26.64						
26.68						
26.72						
26.76						
26.80						
26.84						
26.88						
26.92						
26.96						
27.00						
27.04						
27.08						
27.12						
27.16						
27.20						
27.24						
27.28						
27.32						
27.36						
27.40						
27.44						
27.48						
27.52						
27.56						
27.60						
27.64						
27.68						
27.72						
27.76						
27.80						
27.84						
27.88						
27.92						
27.96						
28.00						
28.04						
28.08						
28.12						
28.16						
28.20						
28.24						
28.28						
28.32						
28.36						
28.40						
28.44						
28.48						
28.52						
28.56						
28.60						
28.64						
28.68						
28.72						
28.76						
28.80						
28.84						
28.88						
28.92						
28.96						
29.00						
29.04						
29.08						
29.12						
29.16						
29.20						
29.24						
29.28						
29.32						
29.36						
29.40						
29.44						
29.48						
29.52						
29.56						
29.60						
29.64						
29.68						
29.72						
29.76						
29.80						
29.84						
29.88						
29.92						
29.96						
30.00						
30.04						
30.08						
30.12						
30.16						
30.20						
30.24						
30.28						
30.32						
30.36						
30.40						
30.44						
30.48						
30.52						
30.56						
30.60						
30.64						
30.68						
30.72						
30.76						
30.80						
30.84						
30.88						
30.92						
30.96						
31.00						
31.04						
31.08						
31.12						
31.16						
31.20						
31.24						
31.28						
31.32						
31.36						
31.40						
31.44						
31.48						
31.52						
31.56						
31.60						
31.64						
31.68						
31.72						
31.76						
31.80						
31.84						
31.88						
31.92						
31.96						
32.00						
32.04						
32.08						
32.12						
32.16						
32.20						
32.24						
32.28						
32.32						
32.36						
32.40						
32.44						
32.48						
32.52						
32.56						
32.60						
32.64						
32.68						
32.72						
32.76						
32.80						
32.84						
32.88						
32.92						
32.96						
33.00						
33.04						
33.08						
33.12						
33.16						
33.20						
33.24						
33.28						
33.32						
33.36						
33.40						
33.44						
33.48						
33.52						
33.56						
33.60						
33.64						
33.68						
33.72						
33.76						
33.80						
33.84						
33.88						
33.92						
33.96						
34.00						
34.04						
34.08						
34.12						
34.16						
34.20						
34.24						
34.28						
34.32						
34.36						
34.40						
34.44						
34.48						
34.52						
34.56						
34.60						
34.64						
34.68						
34.72						
34.76						
34.80						
34.84						
34.88						
34.92						
34.96						
35.00						
35.04						
35.08						
35.12						
35.16						
35.20						
35.24						
35.28						
35.32						
35.36						
35.40						
35.44						
35.48						
35.52						
35.56						
35.60						
35.64						
35.68						
35.72						
35.76						
35.80						
35.84						
35.88						
35.92						
35.96						
36.00						
36.04						
36.08						
36.12						
36.16						
36.20						
36.24						
36.28						
36.32						
36.36						
36.40						
36.44						
36.48						
36.52						
36.56						
36.60						
36.64						
36.68						
36.72						
36.76						
36.80						
36.84						
36.88						
36.92						
36.96						
37.00						
37.04						
37.08						
37.12						
37.16						
37.20						
37.24						
37.28						
37.32						
37.36						
37.40						
37.44						
37.48						
37.52						
37.56						
37.60						
37.64						
37.68						
37.72						
37.76						
37.80						
37.84						
37.88						
37.92						
37.96						
38.00						
38.04						
38.08						
38.12						
38.16						
38.20						
38.24						
38.28						
38.32						
38.36						
38.40						
38.44						
38.48						
38.52						
38.56						
38.60						
38.64						
38.68						
38.72						
38.76						
38.80						
38.84						
38.88						
38.92						
38.96						
39.00						
39.04						
39.08						
39.12						
39.16						
39.20						
39.24						
39.28						
39.32						
39.36						
39.40						
39.44						
39.48						
39.52						
39.56						
39.60						
39.64						
39.68						
39.72						
39.76						
39.80						
39.84						
39.88						
39.92						
39.96						
40.00						
40.04						
40.08						
40.12						
40.16						
40.20						
40.24						
40.28						
40.32						
40.36						
40.40						
40.44						
40.48						
40.52						
40.56						
40.60						
40.64						
40.68						
40.72						
40.76						
40.80						
40.84						
40.88						
40.92						
40.96						
41.00						
41.04						
41.08						
41.12						
41.16						
41.20						
41.24						
41.28						
41.32						
41.36						
41.40						
41.44						
41.48						
41.52						
41.56						
41.60						
41.64						
41.68						
41.72						
41.76						
41.80						
41.84						
41.88						
41.92						
41.96						
42.00						
42.04						
42.08						
42.12						
42.16						
42.20						
42.24						
42.28						
42.32						
42.36						
42.40						
42.44						
42.48						
42.52						
42.56						
42.60						
42.64						
42.68						
42.72						
42.76						
42.80						
42.84						
42.88						
42.92						
42.96						
43.00						
43.04						
43.08						
43.12						
43.16						
43.20						
43.24						
43.28						
43.32						
43.36						
43.40						
43.44						
43.48						
43.52						
43.56						
43.60						
43.64						
43.68						
43.72						
43.76						
43.80						
43.84						
43.88						
43.92						
43.96						
44.00						
44.04						
44.08						
44.12						
44.16						
44.20						
44.24						
44.28						
44.32						
44.36						
44.40						
44.44						
44.48						
44.52						
44.56						
44.60						
44.64						
44.68						
44.72						
44.76						
44.80						
44.84						
44.88						
44.92						
44.96						
45.00						
45.04						
45.08						
45.12						
45.16						
45.20						
45.24						
45.28						
45.32						
45.36						
45.40						
45.44						
45.48						
45.52						
45.56						
45.60						
45.64						
45.68						
45.72						
45.76						
45.80						
45.84						
45.88						
45.92						
45.96						
46.00						
46.04						
46.08						
46.12						
46.16						
46.20						
46.24						
46.28						
46.32						
46.36						
46.40						
46.44						
46.48						
46.52						
46.56						
46.60						
46.64						
46.68						
46.72						
46.76						
46.80						
46.84						
46.88						
46.92						
46.96						
47.00						
47.04						
47.08						
47.12						
47.16						
47.20						
47.24						
47.28						
47.32						
47.36						
47.40						
47.44						
47.48						
47.52						
47.56						
47.60						
47.64						
47.68						
47.72						
47.76						
47.80						
47.84						
47.88						
47.92						
47.96						
48.00						
48.04						
48.08						
48.12						
48.16						
48.20						
48.24						
48.28						
48.32						
48.36						
48.40						
48.44						
48.48						
48.52						
48.56						
48.60						
48.64						
48.68						
48.72						
48.76						
48.80						
48.84						
48.88						
48.92						
48.96						
49.00						
49.04						
49.08						
49.12						
49.16						
49.20						
49.24						
49.28						
49.32						
49.36						
49.40						
49.44						
49.48						
49.52						
49.56						
49.60						
49.64						
49.68						
49.72						
49.76						
49.80						
49.84						
49.88						
49.92						
49.96						
50.00						
50.04						
50.08						
50.12						
50.16						
50.20						
50.24						
50.28						
50.32						
50.36						
50.40						
50.44						
50.48						
50.52						
50.56						
50.60						
50.64						
50.68						
50.72						
50.76						
50.80						
50.84						
50.88						
50.92						
50.96						
51.00						
51.04						
51.08						
51.12						
51.16						
51.20						
51.24						
51.28						
51.32						
51.36						
51.40						
51.44						
51.48						
51.52						
51.56						
51.60						
51.64						
51.68						
51.72						
51.76						
51.80						
51.84						
51.88						
51.92						
51.96						
52.00						
52.04						
52.08						
52.12						
52.16						
52.20						
52.24						
52.28						
52.32						
52.36						
52.40						
52.44						
52.48						
52.52						
52.56						
52.60						
52.64						
52.68						
52.72						
52.76						
52.80						
52.84						
52.88						
52.92						
52.96						
53.00						
53.04						
53.08						
53.12						
53.16						
53.20						
53.24						
53.28						
53.32						
53.36						
53.40						
53.44						
53.48						
53.52						
53.56						
53.60						
53.64						
53.68						
53.72						
53.76						
53.80						
53.84						
53.88						
53.92						
53.96						
54.00						
54.04						
54.08						
54.12						
54.16						
54.20						
54.24						
54.28						
54.32						
54.36						
54.40						
54.44						
54.48						
54.52						
54.56						
54.60						
54.64						
54.68						
54.72						
54.76						
54.80						
54.84						
54.88						
54.92						
54.96						
55.00						
55.04						
55.08						
55.12						
55.16						
55.20						
55.24						
55.28						
55.32						
55.36						
55.40						
55.44						
55.48						
55.52						
55.56						
55.60						
55.64						
55.68						
55.72						
55.76						
55.80						
55.84						
55.88						
55.92						
55.96						
56.00						
56.04						
56.08						
56.12						
56.16						
56.20						
56.24						
56.28						
56.32						
56.36						
56.40						
56.44						
56.48						
56.52						
56.56						
56.60						
56.64						
56.68						
56.72						
56.76						
56.80						
56.84						
56.88						
56.92						
56.96						
57.00						
57.04						
57.08						
57.12						
57.16						
57.20						
57.24						
57.28						
57.32						
57.36						
57.40						
57.44						
57.48						
57.52						
57.56						
57.60						
57.64						
57.68						
57.72						
57.76						
57.80						
57.84						
57.88						
57.92						
57.96						
58.00						
58.04						
58.08						
58.12						
58.16						
58.20						
58.24						
58.28						
58.32						
58.36						
58.40						
58.44						
58.48						
58.52						
58.56						
58.60						
58.64						
58.68						
58.72						
58.76						
58.80						
58.84						
58.88						
58.92						
58.96						
59.00						
59.04						
59.08						
59.12						
59.16						
59.20						
59.24						
59.28						
59.32						
59.36						
59.40						
59.44						
59.48						
59.52						
59.56						
59.60						
59.64						
59.68						
59.72						
59.76						
59.80						
59.84						
59.88						
59.92						
59.96						
60.00						
60.04						
60.08						
60.12						
60.16						
60.20						
60.24						
60.28						
60.32						
60.36						
60.40						
60.44						
60.48						
60.52						
60.56						
60.60						
60.64						
60.68						
60.72						
60.76						
60.80						
60.84						
60.88						
60.92						
60.96						
61.00						
61.04						
61.08						
61.12						
61.16						
61.20						
61.24						
61.28						
61.32						
61.36						
61.40						
61.44						
61.48						
61.52						
61.56						
61.60						
61.64						
61.68						
61.72						
61.76						
61.80						
61.84						
61.88						
61.92						
61.96						
62.00						
62.04						
62.08						
62.12						
62.16						
62.20						
62.24						
62.28						
62.32						
62.36						
62.40						
62.44						
62.48						
62.52						
62.56						
62.60						
62.64						
62.68						
62.72						
62.76						
62.80						
62.84						
62.88						
62.92						
62.96						
63.00						
63.04						
63.08						
63.12						
63.16						
63.20						
63.24						
63.28						
63.32						
63.36						
63.40						
63.44						
63.48						
63.52						
63.56						
63.60						
63.64						
63.68						
63.72						
63.76						
63.80						
63.84						
63.88						
63.92						
63.96						
64.00						
64.04						
64.08						
64.12						
64.16						
64.20						
64.24						
64.28						
64.32						
64.36						
64.40						
64.44						
64.48						
64.52						
64.56						
64.60						
64.64						
64.68						
64.72						
64.76						
64.80						
64.84						
64.88						
64.92						
64.96						
65.00						
65.04						
65.08						
65.12						
65.16						
65.20						
65.24						
65.28						
65.32						
65.36						
65.40						
65.44						
65.48						
65.52						
65.56						
65.60						
65.64						
65.68						
65.72						
65.76						
65.80						
65.84						
65.88						
65.92						
65.96						
66.00						
66.04						
66.08						
66.12						
66.16						
66.20						
66.24						
66.28						
66.32						
66.36						
66.40						
66.44						
66.48						
66.52						
66.56						
66.60						
66.64						
66.68						
66.72						
66.76						
66.80						
66.84						
66.88						
66.92						
66.96						
67.00						
67.04						
67.08						
67.12						
67.16						
67.20						
67.24						
67.28						
67.32						
67.36						
67.40						
67.44						
67.48						
67.52						
67.56						
67.60						
67.64						
67.68						
67.72						
67.76						
67.80						
67.84						
67.88						
67.92						
67.96						
68.00						
68.04						
68.08						
68.12						
68.16						
68.20						
68.24						
68.28						
68.32						
68.36						
68.40						
68.44						
68.48						
68.52						
68.56						
68.60						
68.64						
68.68						
68.72						
68.76						
68.80						
68.84						
68.88						
68.92						
68.96						
69.00						
69.04						
69.08						
69.12						
69.16						
69.20						
69.24						
69.28						
69.32						
69.36						
69.40						
69.44						
69.48						
69.52						
69.56						
69.60						
69.64						
69.68						
69.72						
69.76						
69.80						
69.84						
69.88						
69.92						
69.96						
70.00						
70.04						
70.08						
70.12						
70.16						
70.20						
70.24						
70.28						
70.32						
70.36						
70.40						
70.44						
70.48						
70.52						
70.56						
70.60						
70.64						
70.68						
70.72						
70.76						
70.80						
70.84						
70.88						
70.92						
70.96						
71.00						
71.04						
71.08						
71.12						
71.16						
71.20						
71.24						
71.28						
71.32						
71.36						
71.40						
71.44						
71.48						
71.52						
71.56						
71.60						
71.64						
71.68						
71.72						
71.76						
71.80						
71.84						
71.88						
71.92						
71.96						
72.00						
72.04						
72.08						
72.12						
72.16						
72.20						
72.24						
72.28						
72.32						
72.36						
72.40						
72.44						
72.48						
72.52						
72.56						
72.60						
72.64						
72.68						
72.72						
72.76						
72.80						
72.84						
72.88						
72.92						
72.96						
73.00						
73.04						
73.08						
73.12						
73.16						
73.20						
73.24						
73.28						
73.32						
73.36						
73.40						
73.44						
73.48						
73.52						
73.56						
73.60						
73.64						
73.68						
73.72						
73.76						
73.80						
73.84						
73.88						
73.92						
73.96						
74.00						
74.04						
74.08						
74.12						
74.16						
74.20						
74.24						
74.28						
74.32						
74.36						
74.40						
74.44						
74.48						
74.52						
74.56						
74.60						
74.64						
74.68						
74.72						
74.76						
74.80						
74.84						
74.88						
74.92						
74.96						
75.00						
75.04						
75.08						
75.12						
75.16						
75.20						
75.24						
75.28						
75.32						
75.36						
75.40						
75.44						
75.48						
75.52						
75.56						
75.60						
75.64						
75.68						
75.72						
75.76						
75.80						
75.84						
75.88						
75.92						
75.96						
76.00						
76.04						
76.08						
76.12						
76.16						
76.20						
76.24						
76.28						
76.32						
76.36						
76.40						
76.44						
76.48						
76.52						
76.56						
76.60						
76.64						
76.68						
76.72						
76.76						
76.80						
76.84						
76.88						
76.92						
76.96						
77.00						
77.04						
77.08						
77.12						
77.16						
77.20						
77.24						
77.28						
77.32						
77.36						
77.40						
77.44						
77.48						
77.52						
77.56						
77.60						
77.64						
77.68						
77.72						
77.76						
77.80						
77.84						
77.88						
77.92						
77.96						
78.00						
78.04						
78.08						
78.12						
78.16						
78.20						
78.24						
78.28						
78.32						
78.36						
78.40						
78.44						
78.48						
78.52						
78.56						
78.60						
78.64						
78.68						
78.72						
78.76						
78.80						
78.84						
78.88						
78.92						
78.96						
79.00						
79.04						
79.08						
79.12						
79.16						
79.20						
79.24						
79.28						
79.32						
79.36						
79.40						
79.44						
79.48						
79.52						
79.56						
79.60						
79.64						
79.68						
79.72						
79.76						
79.80						
79.84						
79.88						
79.92						
79.96						
80.00						
80.04						
80.08						
80.12						
80.16						
80.20						
80.24						
80.28						
80.32						
80.36						
80.40						
80.44						
80.48						
80.52						
80.56						
80.60						
80.64						
80.68						
80.72						
80.76						
80.80						
80.84						
80.88						
80.92						
80.96						
81.00						
81.04						
81.08						
81.12						
81.16						
81.20						
81.24						
81.28						
81.32						
81.36						
81.40						
81.44						
81.48						
81.52						
81.56						
81.60						
81.64						
81.68						
81.72						
81.76						
81.80						
81.84						
81.88						
81.92						
81.96						
82.00						
82.04						
82.08						
82.12						
82.16						
82.20						
82.24						
82.28						
82.32						
82.36						
82.40						
82.44						
82.48						
82.52						
82.56						
82.60						
82.64						
82.68						
82.72						
82.76						
82.80						
82.84						
82.88						
82.92						
82.96						
83.00						
83.04						
83.08						
83.12						
83.16						
83.20						
83.24						
83.28						
83.32						
83.36						
83.40						
83.44						
83.48						
83.52						
83.56						
83.60						
83.64						
83.68						
83.72						
83.76						
83.80						
83.84						
83.88						
83.92						
83.96						
84.00						
84.04						
84.08						
84.12						
84.16						
84.20						
84.24						
84.28						
84.32						
84.36						
84.40						
84.44						
84.48						
84.52						
84.56						
84.60						
84.64						
84.68						
84.72						
84.76						
84.80						
84.84						
84.88						
84.92						
84.96						
85.00						
85.04						
85.08						
85.12						
85.16						
85.20						
85.24						
85.28						
85.32						
85.36						
85.40						
85.44						
85.48						
85.52						
85.56						
85.60						
85.64						
85.68						
85.72						
85.76						
85.80						
85.84						
85.88						
85.92						
85.96						
86.00						
86.04						
86.08						
86.12						
86.16						
86.20						
86.24						
86.28						
86.32						
86.36						
86.40						
86.44						
86.48						
86.52						
86.56						
86.60						
86.64						
86.68						
86.72						
86.76						
86.80						
86.84						
86.88						
86.92						
86.96						
87.00						
87.04						
87.08						
87.12						
87.16						
87.20						
87.24						
87.28						
87.32						
87.36						
87.40						
87.44						
87.48						
87.52						
87.56						
87.60						
87.64						
87.68						
87.72						
87.76						
87.80						
87.84						
87.88						
87.92						
87.96						
88.00						
88.04						
88.08						
88.12						
88.16						
88.20						
88.24						
88.28						
88.32						
88.36						
88.40						
88.44						
88.48						
88.52						
88.56						
88.60						
88.64						
88.68						
88.72						
88.76						
88.80						
88.84						
88.88						
88.92						
88.96						
89.00						
89.04						
89.08						
89.12						
89.16						
89.20						
89.24						
89.28						
89.32						
89.36						
89.40						
89.44						
89.48						
89.52						
89.56						
89.60						
89.64						
89.68						
89.72						
89.76						
89.80						
89.84						
89.88						
89.92						
89.96						
90.00						
90.04						
90.08						
90.12						
90.16						
90.20						
90.24						
90.28						
90.32						
90.36						
90.40						
90.44						
90.48						
90.52						
90.56						
90.60						
90.64						
90.68						
90.72						
90.76						
90.80						
90.84						
90.88						
90.92						
90.96						
91.00						
91.04						
91.08						
91.12						
91.16						
91.20						
91.24						
91.28						
91.32						
91.36						
91.40						
91.44						
91.48						
91.52						
91.56						
91.60						
91.64						
91.68						
91.72						
91.76						
91.80						
91.84						
91.88						
91.92						
91.96						
92.00						
92.04						
92.08						
92.12						
92.16						
92.20						
92.24						
92.28						
92.32						
92.36						
92.40						
92.44						
92.48						
92.52						
92.56						
92.60						
92.64						
92.68						
92.72						
92.76						
92.80						
92.84						
92.88						
92.92						
92.96						
93.00						
93.04						
93.08						
93.12						
93.16						
93.20						
93.24						
93.28						
93.32						
93.36						
93.40						
93.44						
93.48						
93.52						
93.56						
93.60						
93.64						
93.68						
93.72						
93.76						
93.80						
93.84						
93.88						
93.92						
93.96						
94.00						
94.04						
94.08						
94.12						
94.16						
94.20						
94.24						
94.28						
94.32						
94.36						
94.40						
94.44						
94.48						
94.52						
94.56						
94.60						
94.64						
94.68						
94.72						
94.76						
94.80						
94.84						
94.88						
94.92						
94.96						
95.00						
95.04						
95.08						
95.12						
95.16						
95.20						
95.24						
95.28						
95.32						
95.36						
95.40						
95.44						
95.48						
95.52						
95.56						
95.60						
95.64						
95.68						
95.72						
95.76						
95.80						
95.84						
95.88						
95.92						
95.96						
96.00						
96.04						
96.08						
96.12						
96.16						
96.20						
96.24						
96.28						
96.32						
96.36						
96.40						
96.44						
96.48						
96.52						
96.56						
96.60						
96.64						
96.68						
96.72						
96.76						
96.80						
96.84						
96.88						
96.92						
96.96						
97.00						
97.04						
97.08						
97.12						
97.16						
97.20						
97.24						
97.28						
97.32						
97.36						
97.40						
97.44						
97.48						
97.52						
97.56						
97.60						
97.64						
97.68						
97.72						
97.76						
97.80						
97.84						
97.88						
97.92						
97.96						
98.00						
98.04						
98.08						
98.12						
98.16						
98.20						
98.24						
98.28						
98.32						
98.36						
98.40						
98.44						
98.48						
98.52						
98.56						
98.60						
98.64						
98.68						
98.72						
98.76						
98.80						
98.84						
98.88						
98.92						
98.96						
99.00						
99.04						
99.08						
99.12						
99.16						
99.20						
99.24						
99.28						
99.32						
99.36						
99.40						
99.44						
99.48						
99.52						
99.56						
99.60						
99.64						
99.68						
99.72						
99.76						
99.80						
99.84						
99.88						
99.92						
99.96						
100.00						
100.04						
100.08						
100.12						
100.16						
100.20						
100.24						
100.28						
100.32						
100.36						
100.40						
100.44						
100.48						
100.52						
100.56						
100.60						
100.64						
100.68						
100.72						
100.76						
100.80						
100.84						
100.88						
100.92						
100.96						
101.00						
101.04						
101.08						
101.12						
101.16						
101.20						
101.24						
101.28						
101.32						
101.36						
101.40						
101.44						
101.48						
101.52						
101.56						
101.60						
101.64						
101.68						
101.72						
101.76						
101.80						
101.84						
101.88						
101.92						
101.96						
102.00						
102.04						
102.08						
102.12						
102.16						
102.20						
102.24						
102.28						
102.32						
102.36						
102.40						
102.44						
102.48						
102.52						
102.56						
102.60						
102.64						
102.68						
102.72						
102.76						
102.80						
102.84						
102.88						
102.92						
102.96						
103.00						
103.04						
103.08						
103.12						
103.16						
103.20						
103.24						
103.28						
103.32						
103.36						
103.40						
103.44						
103.48						
103.52						
103.56						
103.60						
103.64						
103.68						
103.72						
103.76						
103.80						
103.84						
103.88						
103.92						
103.96						
104.00						
104.04						
104.08						
104.12						
104.16						
104.20						
104.24						
104.28						
104.32						
104.36						
104.40						
104.44						
104.48						
104.52						
104.56						
104.60						
104.64						
104.68						
104.72						
104.76						
104.80						
104.84						
104.88						
104.92						
104.96						
105.00						
105.04						
105.08						
105.12						
105.16						
105.20						
105.24						
105.28						
105.32						
105.36						
105.40						
105.44						
105.48						
105.52						
105.56						
105.60						
105.64						
105.68						
105.72						
105.76						
105.80						
105.84						
105.88						
105.92						
105.96						
106.00						
106.04						
106.08						
106.12						
106.16						
106.20						
106.24						
106.28						
106.32						
106.36						
106.40						
106.44						
106.48						
106.52						
106.56						
106.60						
106.64						
106.68						
106.72						
106.76						
106.80						
106.84						
106.88						
106.92						
106.96						
107.00						
107.04						
107.08						
107.12						
107.16						
107.20						
107.24						
107.28						
107.32						
107.36						
107.40						
107.44						
107.48						
107.52						
107.56						
107.60						
107.64						
107.68						
107.72						
107.76						
107.80						
107.84						
107.88						
107.92						
107.96						
108.00						
108.04						
108.08						
108.12						
108.16						
108.20						
108.24						
108.28						
108.32						
108.36						
108.40						
108.44						
108.48						
108.52						
108.56						
108.60						
108.64						
108.68						
108.72						
108.76						
108.80						
108.84						
108.88						
108.92						
108.96						
109.00						
109.04						
109.08						
109.12						
109.16						
109.20						
109.24						
109.28						
109.32						
109.36						
109.40						
109.44						
109.48						
109.52						
109.56						
109.60						
109.64						
109.68						
109.72						
109.76						
109.80						
109.84						
109.88						
109.92						
109.96						
110.00						
110.04						
110.08						
110.12						
110.16						
110.20						
110.24						
110.28						
110.32						
110.36						
110.40						
110.44						
110.48						
110.52						
110.56						
110.60						
110.64						
110.68						
110.72						
110.76						
110.80						
110.84						
110.88						
110.92						
110.96						
111.00						
111.04						
111.08						
111.12						
111.16						
111.20						
111.24						
111.28						
111.32						
111.36						
111.40						
111.44						
111.48						
111.52						
111.56						
111.60						
111.64						
111.68						
111.72						
111.76						
111.80						
111.84						
111.88						
111.92						
111.96						
112.00						
112.04						
112.08						
112.12						
112.16						
112.20						
112.24						
112.28						
112.32						
112.36						
112.40						
112.44						
112.48						
112.52						
112.56						
112.60						
112.64						
112.68						
112.72						
112.76						
112.80						
112.84						
112.88						
112.92						
112.96						
113.00						
113.04						
113.08						
113.12						
113.16						
113.20						
113.24						
113.28						
113.32						
113.36						
113.40						
113.44						
113.48						
113.52						
113.56						
113.60						
113.64						
113.68						
113.72						
113.76						
113.80						
113.84						
113.88						
113.92						
113.96						
114.00						
114.04						
114.08						
114.12						
114.16						
114.20						
114.24						
114.28						
114.32						
114.36						
114.40						
114.44						
114.48						
114.52						
114.56						
114.60						
114.64						
114.68						
114.72						
114.76						
114.80						
114.84						
114.88						
114.92						
114.96						
115.00						
115.04						
115.08						
115.12						
115.16						
115.20						
115.24						
115.28						
115.32						
115.36						
115.40						
115.44						
115.48						
115.52						
115.56						
115.60						
115.64						
115.68						
115.72						
115.76						
115.80						
115.84						
115.88						
115.92						
115.96						
116.00						
116.04						
116.08						
116.12						
116.16						
116.20						
116.24						
116.28						
116.32						
116.36						
116.40						
116.44						
116.48						
116.52						
116.56						
116.60						
116.64						
116.68						
116.72						
116.76						
116.80						
116.84						
116.88						
116.92						
116.96						
117.00						
117.04						
117.08						
117.12						
117.16						
117.20						
117.24						
117.28						
117.32						
117.36						
117.40						
117.44						
117.48						
117.52						
117.56						
117.60						
117.64						
117.68						
117.72						
117.76						
117.80						
117.84						
117.88						
117.92						
117.96						
118.00						
118.04						
118.08						
118.12						
118.16						
118.20						
118.24						
118.28						
118.32						
118.36						
118.40						
118.44						
118.48						
118.52						
118.56						
118.60						
118.64						
118.68						
118.72						
118.76						
118.80						
118.84						
118.88						
118.92						
118.96						
119.00						
119.04						
119.08						
119.12						
119.16						
119.20						
119.24						
119.28						
119.32						
119.36						
119.40						
119.44						
119.48						
119.52						
119.56						
119.60						
119.64						
119.68						
119.72						
119.76						
119.80						
119.84						
119.88						
119.92						
119.96						
120.00						
120.04						
120.08						
120.12						
120.16						
120.20						
120.24						
120.28						
120.32						
120.36						
120.40						
120.44						
120.48						
120.52						
120.56						
120.60						
120.64						
120.68						
120.72						
120.76						
120.80						
120.84						
120.88						
120.92						
120.96						
121.00						
121.04						
121.08						
121.12						
121.16						
121.20						
121.24						
121.28						
121.32						
121.36						
121.40						
121.44						
121.48						
121.52						
121.56						
121.60						
121.64						
121.68						
121.72						
121.76						
121.80						
121.84						
121.88						
121.92						
121.96						
122.00						
122.04						
122.08						
122.12						
122.16						
122.20						
122.24						
122.28						
122.32						
122.36						
122.40						
122.44						
122.48						
122.52						
122.56						
122.60						
122.64						
122.68						
122.72						
122.76						
122.80						
122.84						
122.88						
122.92						
122.96						
123.00						
123.04						
123.08						
123.12						
123.16						
123.20						
123.24						
123.28						
123.32						
123.36						
123.40						
123.44						
123.48						
123.52						
123.56						
123.60						
123.64						
123.68						
123.72						
123.76						
123.80						
123.84						
123.88						
123.92						
123.96						
124.00						
124.04						
124.08						
124.12						
124.16						
124.20						
124.24						
124.28						
124.32						
124.36						
124.40						
124.44						
124.48						
124.52						
124.56						
124.60						
124.64						
124.68						
124.72						
124.76						
124.80						
124.84						
124.88						
124.92						
124.96						
125.00						
125.04						
125.08						
125.12						
125.16						
125.20						
125.24						
125.28						
125.32						
125.36						
125.40						
125.44						
125.48						
125.52						
125.56						
125.60						
125.64						
125.68						
125.72						
125.76						
125.80						
125.84						
125.88						
125.92						
125.96						
126.00						
126.04						
126.08						
126.12						
126.16						
126.20						
126.24						
126.28						
126.32						
126.36						
126.40						
126.44						
126.48						
126.52						
126.56						
126.60						
126.64						
126.68						
126.72						
126.76						
126.80						
126.84						
126.88						
126.92						
126.96						
127.00						
127.04						
127.08						
127.12						
127.16						
127.20						
127.24						
127.28						
127.32						
127.36						
127.40						
127.44						
127.48						
127.52						
127.56						
127.60						
127.64						
127.68						
127.72						
127.76						
127.80						
127.84						
127.88						
127.92						
127.96						
128.00						
128.04						
128.08						
128.12						
128.16						
128.20						
128.24						
128.28						
128.32						
128.36						
128.40						
128.44						
128.48						
128.52						
128.56						
128.60						
128.64						
128.68						
128.72						
128.76						
128.80						
128.84						
128.88						
128.92						
128.96						
129.00						
129.04						
129.08						
129.12						
129.16						
129.20						
129.24						
129.28						
129.32						
129.36						
129.40						
129.44						
129.48						
129.52						
129.56						
129.60						
129.64						
129.68						
129.72						
129.76						
129.80						
129.84						
129.88						
129.92						
129.96						
130.00						
130.04						
130.08						
130.12						
130.16						
130.20						
130.24						
130.28						
130.32						
130.36						
130.40						
130.44						
130.48						
130.52						
130.56						
130.60						
130.64						
130.68						
130.72						
130.76						
130.80						
130.84						
130.88						
130.92						
130.96						
131.00						
131.04						
131.08						
131.12						
131.16						
131.20						
131.24						
131.28						
131.32						
131.36						
131.40						
131.44						
131.48						
131.52						
131.56						
131.60						
131.64						
131.68						
131.72						
131.76						
131.80						
131.84						
131.88						
131.92						
131.96						
132.00						
132.04						
132.08						
132.12						
132.16						
132.20						
132.24						
132.28						
132.32						
132.36						
132.40						
132.44						
132.48						
132.52						
132.56						
132.60						
132.64						
132.68						
132.72						
132.76						
132.80						
132.84						
132.88						
132.92						
132.96						
133.00						
133.04						
133.08						
133.12						
133.16						
133.20						
133.24						
133.28						
133.32						
133.36						
133.40						
133.44						
133.48						
133.52						
133.56						
133.60						
133.64						
133.68						
133.72						
133.76						
133.80						
133.84						
133.88						
133.92						
133.96						
134.00						
134.04						
134.08						
134.12						
134.16						
134.20						
134.24						
134.28						
134.32						
134.36						
134.40						
134.44						
134.48						
134.52						
134.56						
134.60						
134.64						
134.68						
134.72						
134.76						
134.80						
134.84						
134.88						
134.92						
134.96						
135.00						
135.04						
135.08						
135.12						
135.16						
135.20						
135.24						
135.28						
135.32						
135.36						
135.40						
135.44						
135.48						
135.52						
135.56						
135.60						
135.64						
135.68						
135.72						
135.76						
135.80						
135.84						
135.88						
135.92						
135.96						
136.00						
136.04						
136.08						
136.12						
136.16						
136.20						
136.24						
136.28						
136.32						
136.36						
136.40						
136.44						
136.48						
136.52						
136.56						
136.60						
136.64						
136.68						
136.72						
136.76						
136.80						
136.84						
136.88						
136.92						
136.96						
137.00						
137.04						
137.08						
137.12						
137.16						
137.20						
137.24						
137.28						
137.32						
137.36						
137.40						
137.44						
137.48						
137.52						
137.56						
137.60						
137.64						
137.68						
137.72						
137.76						
137.80						
137.84						
137.88						
137.92						
137.96						
138.00						
138.04						
138.08						
138.12						
138.16						
138.20						
138.24						
138.28						
138.32						
138.36						
138.40						
138.44						
138.48						
138.52						
138.56						
138.60						
138.64						
138.68						
138.72						
138.76						
138.80						
138.84						
138.88						
138.92						
138.96						
139.00						
139.04						
139.08						
139.12						
139.16						
139.20						
139.24						
139.28						
139.32						
139.36						
139.40						
139.44						
139.48						
139.52						
139.56						
139.60						
139.64						
139.68						
139.72						
139.76						
139.80						
139.84						
139.88						
139.92						
139.96						
140.00						
140.04						
140.08						
140.12						
140.16						
140.20						
140.24						
140.28						
140.32						
140.36						
140.40						
140.44						
140.48						
140.52						
140.56						
140.60						
140.64						
140.68						
140.72						
140.76						
140.80						
140.84						
140.88						
140.92						
140.96						
141.00						
141.04						
141.08						
141.12						
141.16						
141.20						
141.24						
141.28						
141.32						
141.36						
141.40						
141.44						
141.48						
141.52						
141.56						
141.60						
141.64						
141.68						
141.72						
141.76						
141.80						
141.84						
141.88						
141.92						
141.96						
142.00						
142.04						
142.08						
142.12						
142.16						
142.20						
142.24						
142.28						
142.32						
142.36						
142.40						
142.44						
142.48						
142.52						
142.56						
142.60						
142.64						
142.68						
142.72						
142.76						
142.80						
142.84						
142.88						
142.92						
142.96						
143.00						
143.04						
143.08						
143.12						
143.16						
143.20						
143.24						
143.28						
143.32						
143.36						
143.40						
143.44						
143.48						
143.52						
143.56						
143.60						
143.64						
143.68						
143.72						
143.76						
143.80						
143.84						
143.88						
143.92						
143.96						
144.00						
144.04						
144.08						
144.12						
144.16						
144.20						
144.24						
144.28						
144.32						
144.36						
144.40						
144.44						
144.48						
144.52						
144.56						
144.60						
144.64						
144.68						
144.72						
144.76						
144.80						
144.84						
144.88						
144.92						
144.96						
145.00						
145.04						
145.08						
145.12						
145.16						
145.20						
145.24						
145.28						
145.32						
145.36						
145.40						
145.44						
145.48						
145.52						
145.56						
145.60						
145.64						
145.68						
145.72						
145.76						
145.80						
145.84						
145.88						
145.92						
145.96						
146.00						
146.04						
146.08						
146.12						
146.16						
146.20						
146.24						
146.28						
146.32						
146.36						
146.40						
146.44						
146.48						
146.52						
146.56						
146.60						
146.64						
146.68						
146.72						
146.76						
146.80						
146.84						
146.88						
146.92						
146.96						
147.00						
147.04						
147.08						
147.12						
147.16						
147.20						
147.24						
147.28						
147.32						
147.36						
147.40						
147.44						
147.48						
147.52						
147.56						
147.60						
147.64						
147.68						
147.72						
147.76						
147.80						
147.84						
147.88						
147.92						
147.96						
148.00						
148.04						
148.08						
148.12						
148.16						
148.20						
148.24						
148.28						
148.32						
148.36						
148.40						
148.44						
148.48						
148.52						
148.56						
148.60						
148.64						
148.68						
148.72						
148.76						
148.80						
148.84						
148.88						
148.92						
148.96						
149.00						
149.04						
149.08						
149.12						
149.16						
149.20						
149.24						
149.28						
149.32						
149.36						
149.40						
149.44						
149.48						
149.52						
149.56						
149.60						
149.64						
149.68						
149.72						
149.76						
149.80						
149.84						
149.88						
149.92						
149.96						
150.00						
150.04						
150.08						
150.12						
150.16						
150.20						
150.24						
150.28						
150.32						
150.36						
150.40						
150.44						
150.48						
150.52						
150.56						
150.60						
150.64						
150.68						
150.72						
150.76						
150.80						
150.84						
150.88						
150.92						
150.96						
151.00						
151.04						
151.08						
151.12						
151.16						
151.20						
151.24						
151.28						
151.32						
151.36						
151.40						
151.44						
151.48						
151.52						
151.56						
151.60						
151.64						
151.68						
151.72						
151.76						
151.80						
151.84						
151.88						
151.92						
151.96						
152.00						
152.04						
152.08						
152.12						
152.16						
152.20						
152.24						
152.28						
152.32						
152.36						
152.40						
152.44						
152.48						
152.52						
152.56						
152.60						
152.64						
152.68						
152.72						
152.76						
152.80						
152.84						
152.88						
152.92						
152.96						
153.00						
153.04						
153.08						
153.12						
153.16						
153.20						
153.24						
153.28						
153.32						
153.36						
153.40						
153.44						
153.48						
153.52						
153.56						
153.60						
153.64						
153.68						
153.72						
153.76						
153.80						
153.84						
153.88						
153.92						
153.96						
154.00						
154.04						
154.08						
154.12						
154.16						
154.20						
154.24						
154.28						
154.32						
154.36						
154.40						
154.44						
154.48						
154.52						
154.56						
154.60						
154.64						
154.68						
154.72						
154.76						
154.80						
154.84						
154.88						
154.92						
154.96						
155.00						
155.04						
155.08						
155.12						
155.16						
155.20						
155.24						
155.28						
155.32						
155.36						
155.40						
155.44						
155.48						
155.52						
155.56						
155.60						
155.64						
155.68						
155.72						
155.76						
155.80						
155.84						
155.88						
155.92						
155.96						
156.00						
156.04						
156.08						
156.12						
156.16						
156.20						
156.24						
156.28						
156.32						
156.36						
156.40						
156.44						
156.48						
156.52						
156.56						
156.60						
156.64						
156.68						
156.72						
156.76						
156.80						
156.84						
156.88						
156.92						
156.96						
157.00						
157.04						
157.08						
157.12						
157.16						
157.20						
157.24						
157.28						
157.32						
157.36						
157.40						
157.44						
157.48						
157.52						
157.56						
157.60						
157.64						
157.68						
157.72						
157.76						
157.80						
157.84						
157.88						
157.92						
157.96						
158.00						
158.04						
158.08						
158.12						
158.16						
158.20						
158.24						
158.28						
158.32						
158.36						
158.40						
158.44						
158.48						
158.52						
158.56						
158.60						
158.64						
158.68						
158.72						
158.76						
158.80						
158.84						
158.88						
158.92						
158.96						
159.00						
159.04						
159.08						
159.12						
159.16						
159.20						
159.24						
159.28						
159.32						
159.36						
159.40						
159.44						
159.48						
159.52						
159.56						
159.60						
159.64						
159.68						
159.72						
159.76						
159.80						
159.84						
159.88						
159.92						
159.96						
160.00						
160.04						
160.08						
160.12						
160.16						
160.20						
160.24						
160.28						
160.32						
160.36						
160.40						
160.44						
160.48						
160.52						
160.56						
160.60						
160.64						
160.68						
160.72						
160.76						
160.80						
160.84						
160.88						
160.92						
160.96						
161.00						
161.04						
161.08						
161.12						
161.16						
161.20						
161.24						
161.28						
161.32						
161.36						
161.40						
161.44						
161.48						
161.52						
161.56						
161.60						
161.64						
161.68						
161.72						
161.76						
161.80						
161.84						
161.88						
161.92						
161.96						
162.00						
162.04						
162.08						
162.12						
162.16						
162.20						
162.24						
162.28						
162.32						
162.36						
162.40						
162.44						
162.48						
162.52						
162.56						
162.60						
162.64						
162.68						
162.72						
162.76						
162.80						
162.84						
162.88						
162.92						
162.96						
163.00						
163.04						
163.08						
163.12						
163.16						
163.20						
163.24						
163.28						
163.32						
163.36						
163.40						
163.44						
163.48						
163.52						
163.56						
163.60						
163.64						
163.68						
163.72						
163.76						
163.80						
163.84						
163.88						
163.92						
163.96						
164.00						
164.04						
164.08						
164.12						
164.16						
164.20						
164.24						
164.28						
164.32						
164.36						
164.40						
164.44						
164.48						
164.52						
164.56						
164.60						
164.64						
164.68						
164.72						
164.76						
164.80						
164.84						
164.88						
164.92						
164.96						
165.00						
165.04						
165.08						
165.12						
165.16						
165.20						
165.24						
165.28						
165.32						
165.36						
165.40						
165.44						
165.48						
165.52						
165.56						
165.60						
165.64						
165.68						
165.72						
165.76						
165.80						
165.84						
165.88						
165.92						
165.96						
166.00						
166.04						
166.08						
166.12						
166.16						
166.20						
166.24						
166.28						
166.32						
166.36						
166.40						
166.44						
166.48						
166.52						
166.56						
166.60						
166.64						
166.68						
166.72						
166.76						
166.80						
166.84						
166.88						
166.92						
166.96						
167.00						
167.04						
167.08						
167.12						
167.16						
167.20						
167.24						
167.28						
167.32						
167.36						
167.40						
167.44						
167.48						
167.52						
167.56						
167.60						
167.64						
167.68						
167.72						
167.76						
167.80						
167.84						
167.88						
167.92						
167.96						
168.00						
168.04						
168.08						
168.12						
168.16						
168.20						
168.24						
168.28						
168.32						
168.36						
168.40						
168.44						
168.48						
168.52						
168.56						
168.60						
168.64						
168.68						
168.72						
168.76						
168.80						
168.84						
168.88						
168.92						
168.96						
169.00						
169.04						
169.08						
169.12						
169.16						
169.20						
169.24						
169.28						
169.32						
169.36						
169.40						
169.44						
169.48						
169.52						
169.56						
169.60						
169.64						
169.68						
169.72						
169.76						
169.80						
169.84						
169.88						
169.92						
169.96						
170.00						
170.04						
170.08						
170.12						
170.16						
170.20						
170.24						
170.28						
170.32						
170.36						
170.40						
170.44						
170.48						
170.52						
170.56						
170.60						
170.64						
170.68						
170.72						
170.76						
170.80						
170.84						
170.88						
170.92						
170.96						
171.00						
171.04						
171.08						
171.12						
171.16						
171.20						
171.24						
171.28						
171.32						
171.36						
171.40						
171.44						
171.48						
171.52						
171.56						
171.60						
171.64						
171.68						
171.72						
171.76						
171.80						
171.84						
171.88						
171.92						
171.96						
172.00						
172.04						
172.08						
172.12						
172.16						
172.20						
172.24						
172.28						
172.32						
172.36						
172.40						
172.44						
172.48						
172.52						
172.56						
172.60						
172.64						
172.68						
172.72						
172.76						
172.80						
172.84						
172.88						
172.92						
172.96						
173.00						
173.04						
173.08						
173.12						
173.16						
173.20						
173.24						
173.28						
173.32						
173.36						
173.40						
173.44						
173.48						
173.52						
173.56						
173.60						
173.64						
173.68						
173.72						
173.76						
173.80						
173.84						
173.88						
173.92						
173.96						
174.00						
174.04						
174.08						
174.12						
174.16						
174.20						
174.24						
174.28						
174.32						
174.36						
174.40						
174.44						
174.48						
174.52						
174.56						
174.60						
174.64						
174.68						
174.72						
174.76						
174.80						
174.84						
174.88						
174.92						
174.96						
175.00						
175.04						
175.08						
175.12						
175.16						
175.20						
175.24						
175.28						
175.32						
175.36						
175.40						
175.44						
175.48						
175.52						
175.56						
175.60						
175.64						
175.68						
175.72						
175.76						
175.80						
175.84						
175.88						
175.92						
175.96						
176.00						
176.04						
176.08						
176.12						
176.16						
176.20						
176.24						
176.28						
176.32						
176.36						
176.40						
176.44						
176.48						
176.52						
176.56						
176.60						
176.64						
176.68						
176.72						
176.76						
176.80						
176.84						
176.88						
176.92						
176.96						
177.00						
177.04						
177.08						
177.12						
177.16						
177.20						
177.24						
177.28						
177.32						
177.36						
177.40						
177.44						
177.48						
177.52						
177.56						
177.60						
177.64						
177.68						
177.72						
177.76						
177.80						
177.84						
177.88						
177.92						
177.96						
178.00						
178.04						
178.08						
178.12						
178.16						
178.20						
178.24						
178.28						
178.32						
178.36						
178.40						
178.44						
178.48						
178.52						
178.56						
178.60						
178.64						
178.68						
178.72						
178.76						
178.80						
178.84						
178.88						
178.92						
178.96						
179.00						
179.04						
179.08						
179.12						
179.16						
179.20						
179.24						
179.28						
179.32						
179.36						
179.40						
179.44						
179.48						
179.52						
179.56						
179.60						
179.64						
179.68						
179.72						
179.76						
179.80						
179.84						
179.88						
179.92						
179.96						
180.00						
180.04						
180.08						
180.12						
180.16						
180.20						
180.24						
180.28						
180.32						
180.36						
180.40						
180.44						
180.48						
180.52						
180.56						
180.60						
180.64						
180.68						
180.72						
180.76						
180.80						
180.84						
180.88						
180.92						
180.96						
181.00						
181.04						
181.08						
181.12						
181.16						
181.20						
181.24						
181.28						
181.32						
181.36						
181.40						
181.44						
181.48						
181.52						
181.56						
181.60						
181.64						
181.68						
181.72						
181.76						
181.80						
181.84						
181.88						
181.92						
181.96						
182.00						
182.04						
182.08						
182.12						
182.16						
182.20						
182.24						
182.28						
182.32						
182.36						
182.40						
182.44						
182.48						
182.52						
182.56						
182.60						
182.64						
182.68						
182.72						
182.76						
182.80						
182.84						
182.88						
182.92						
182.96						
183.00						
183.04						
183.08						
183.12						
183.16						
183.20						
183.24						
183.28						
183.32						
183.36						
183.40						
183.44						
183.48						
183.52						
183.56						
183.60						
183.64						
183.68						
183.72						
183.76						
183.80						
183.84						
183.88						
183.92						
183.96						
184.00						
184.04						
184.08						
184.12						
184.16						
184.20						
184.24						
184.28						
184.32						
184.36						
184.40						
184.44						
184.48						
184.52						
184.56						
184.60						
184.64						
184.68						
184.72						
184.76						
184.80						
184.84						
184.88						
184.92						
184.96						
185.00						
185.04						
185.08						
185.12						
185.16						
185.20						
185.24						
185.28						
185.32						
185.36						
185.40						
185.44						
185.48						
185.52						
185.56						
185.60						
185.64						
185.68						
185.72						
185.76						
185.80						
185.84						
185.88						
185.92						
185.96						
186.00						
186.04						
186.08						
186.12						
186.16						
186.20						
186.24						
186.28						
186.32						
186.36						
186.40						
186.44						
186.48						
186.52						
186.56						
186.60						
186.64						
186.68						
186.72						
186.76						
186.80						
186.84						
186.88						
186.92						
186.96						
187.00						
187.04						
187.08						
187.12						
187.16						
187.20						
187.24						
187.28						
187.32						
187.36						
187.40						
187.44						
187.48						
187.52						
187.56						
187.60						
187.64						
187.68						
187.72						
187.76						
187.80						
187.84						
187.88						
187.92						
187.96						
188.00						
188.04						
188.08						
188.12						
188.16						
188.20						
188.24						
188.28						
188.32						
188.36						
188.40						
188.44						
188.48						
188.52						
188.56						
188.60						
188.64						
188.68						
188.72						
188.76						
188.80						
188.84						
188.88						
188.92						
188.96						
189.00						
189.04						
189.08						
189.12						
189.16						
189.20						
189.24						
189.28						
189.32						
189.36						
189.40						
189.44						
189.48						
189.52						
189.56						
189.60						
189.64						
189.68						
189.72						
189.76						
189.80						
189.84						
189.88						
189.92						
189.96						
190.00						
190.04						
190.08						
190.12						
190.16						
190.20						
190.24						
190.28						
190.32						
190.36						
190.40						
190.44						
190.48						
190.52						
190.56						
190.60						
190.64						
190.68						
190.72						
190.76						
190.80						
190.84						
190.88						
190.92						
190.96						
191.00						
191.04						
191.08						
191.12						
191.16						
191.20						
191.24						
191.28						
191.32						
191.36						
191.40						
191.44						
191.48						
191.52						
191.56						
191.60						
191.64						
191.68						
191.72						
191.76						
191.80						
191.84						
191.88						
191.92						
191.96						
192.00						
192.04						
192.08						
192.12						
192.16						
192.20						
192.24						
192.28						
192.32						
192.36						
192.40						
192.44						
192.48						
192.52						
192.56						
192.60						
192.64						
192.68						
192.72						
192.76						
192.80						
192.84						
192.88						
192.92						
192.96						
193.00						
193.04						
193.08						
193.12						
193.16						
193.20						
193.24						
193.28						
193.32						
193.36						
193.40						
193.44						
193.48						
193.52						
193.56						
193.60						
193.64						
193.68						
193.72						
193.76						
193.80						
193.84						
193.88						
193.92						
193.96						
194.00						
194.04						
194.08						
194.12						
194.16						
194.20						
194.24						
194.28						
194.32						
194.36						
194.40						
194.44						
194.48						
194.52						
194.56						
194.60						
194.64						
194.68						
194.72						
194.76						
194.80						
194.84						
194.88						
194.92						
194.96						
195.00						
195.04						
195.08						
195.12						
195.16						
195.20						
195.24						
195.28						
195.32						
195.36						
195.40						
195.44						
195.48						
195.52						
195.56						
195.60						
195.64						
195.68						
195.72						
195.76						
195.80						
195.84						
195.88						
195.92						
195.96						
196.00						
196.04						
196.08						
196.12						
196.16						
196.20						
196.24						
196.28						
196.32						
196.36						
196.40						
196.44						
196.48						
196.52						
196.56						
196.60						
196.64						
196.68						
196.72						
196.76						
196.80						
196.84						
196.88						
196.92						
196.96						
197.00						
197.04						
197.08						
197.12						
197.16						
197.20						
197.24						
197.28						
197.32						
197.36						
197.40						
197.44						
197.48						
197.52						
197.56						
197.60						
197.64						
197.68						
197.72						
197.76						
197.80						
197.84						
197.88						
197.92						
197.96						
198.00						
198.04						
198.08						
198.12						
198.16						
198.20						
198.24						
198.28						
198.32						
198.36						
198.40						
198.44						
198.48						
198.52						
198.56						
198.60						
198.64						
198.68						
198.72						
198.76						
198.80						
198.84						
198.88						
198.92						
198.96						
199.00						
199.04						
199.08						
199.12						
199.16						
199.20						
199.24						
199.28						
199.32						
199.36						
199.40						
199.44						
199.48						
199.52						
199.56						
199.60						
199.64						
199.68						
199.72						
199.76						
199.80						
199.84						
199.88						
199.92						
199.96						
200.00						
200.04						
200.08						
200.12						
200.16						
200.20						
200.24						
200.28						
200.32						
200.36						
200.40						
200.44						
200.48						
200.52						
200.56						
200.60						
200.64						
200.68						
200.72						
200.76						
200.80						
200.84						
200.88						
200.92						
200.96						
201.00						
201.04						
201.08						
201.12						
201.16						
201.20						
201.24						
201.28						
201.32						
201.36						
201.40						
201.44						
201.48						
201.52						
201.56						
201.60						
201.64						
201.68						
201.72						
201.76						
201.80						
201.84						
201.88						
201.92						
201.96						
202.00						
202.04						
202.08						
202.12						
202.16						
202.20						
202.24						
202.28						
202.32						
202.36						
202.40						
202.44						
202.48						
202.52						
202.56						
202.60						
202.64						
202.68						
202.72						
202.76						
202.80						
202.84						
202.88						
202.92						
202.96						
203.00						
203.04						
203.08						
203.12						
203.16						
203.20						
203.24						
203.28						
203.32						
203.36						
203.40						
203.44						
203.48						
203.52						
203.56						
203.60						
203.64						
203.68						
203.72						
203.76						
203.80						
203.84						
203.88						
203.92						
203.96						
204.00						
204.04						
204.08						
204.12						
204.16						
204.20						
204.24						
204.28						
204.32						
204.36						
204.40						
204.44						
204.48						
204.52						
204.56						
204.60						
204.64						
204.68						
204.72						
204.76						
204.80						
204.84						
204.88						
204.92						
204.96						
205.00						
205.04						
205.08						
205.12						
205.16						
205.20						
205.24						
205.28						
205.32						
205.36						
205.40						
205.44						
205.48						
205.52						
205.56						
205.60						
205.64						
205.68						
205.72						
205.76						
205.80						
205.84						
205.88						
205.92						
205.96						
206.00						
206.04						
206.08						
206.12						
206.16						
206.20						
206.24						
206.28						
206.32						
206.36						
206.40						
206.44						
206.48						
206.52						
206.56						
206.60						
206.64						
206.68						
206.72						
206.76						
206.80						
206.84						
206.88						
206.92						
206.96						
207.00						
207.04						
207.08						
207.12						
207.16						
207.20						
207.24						
207.28						
207.32						
207.36						
207.40						
207.44						
207.48						
207.52						
207.56						
207.60						
207.64						
207.68						
207.72						
207.76						
207.80						
207.84						
207.88						
207.92						
207.96						
208.00						
208.04						
208.08						
208.12						
208.16						
208.20						
208.24						
208.28						
208.32						
208.36						
208.40						
208.44						
208.48						
208.52						
208.56						
208.60						
208.64						
208.68						
208.72						
208.76						
208.80						
208.84						
208.88						
208.92						
208.96						
209.00						
209.04						
209.08						
209.12						
209.16						
209.20						
209.24						
209.28						
209.32						
209.36						
209.40						
209.44						
209.48						
209.52						
209.56						
209.60						
209.64						
209.68						
209.72						
209.76						
209.80						
209.84						
209.88						
209.92						
209.96						
210.00						
210.04						
210.08						
210.12						
210.16						
210.20						
210.24						
210.28						
210.32						
210.36						
210.40						
210.44						
210.48						
210.52						
210.56						
210.60						
210.64						
210.68						
210.72						
210.76						
210.80						
210.84						
210.88						
210.92						
210.96						
211.00						
211.04						
211.08						
211.12						
211.16						
211.20						
211.24						
211.28						
211.32						
211.36						
211.40						
211.44						
211.48						
211.52						
211.56						
211.60						
211.64						
211.68						
211.72						
211.76						
211.80						
211.84						
211.88						
211.92						
211.96						
212.00						
212.04						
212.08						
212.12						
212.16						
212.20						
212.24						
212.28						
212.32						
212.36						
212.40						
212.44						
212.48						
212.52						
212.56						
212.60						
212.64						
212.68						
212.72						
212.76						
212.80						
212.84						
212.88						
212.92						
212.96						
213.00						
213.04						
213.08						
213.12						
213.16						
213.20						
213.24						
213.28						
213.32						
213.36						
213.40						
213.44						
213.48						
213.52						
213.56						
213.60						
213.64						
213.68						
213.72						
213.76						
213.80						
213.84						
213.88						
213.92						
213.96						
214.00						
214.04						
214.08						
214.12						
214.16						
214.20						
214.24						
214.28						
214.32						
214.36						
214.40						
214.44						
214.48						
214.52						
214.56						
214.60						
214.64						
214.68						
214.72						
214.76						
214.80						
214.84						
214.88						
214.92						
214.96						
215.00						
215.04						
215.08						
215.12						
215.16						
215.20						
215.24						
215.28						
215.32						
215.36						
215.40						
215.44						
215.48						
215.52						
215.56						
215.60						
215.64						
215.68						
215.72						
215.76						
215.80						
215.84						
215.88						
215.92						
215.96						
216.00						
216.04						
216.08						
216.12						
216.16						
216.20						
216.24						
216.28						
216.32						
216.36						
216.40						
216.44						
216.48						
216.52						
216.56						
216.60						
216.64						
216.68						
216.72						
216.76						
216.80						
216.84						
216.88						
216.92						
216.96						
217.00						
217.04						
217.08						
217.12						
217.16						
217.20						
217.24						
217.28						
217.32						
217.36						
217.40						
217.44						
217.48						
217.52						
217.56						
217.60						
217.64						
217.68						
217.72						
217.76						
217.80						
217.84						
217.88						
217.92						
217.96						
218.00						
218.04						
218.08						
218.12						
218.16						
218.20						
218.24						
218.28						
218.32						
218.36						
218.40						
218.44						
218.48						
218.52						
218.56						
218.60						
218.64						
218.68						
218.72						
218.76						
218.80						
218.84						
218.88						
218.92						
218.96						
219.00						
219.04						
219.08						
219.12						
219.16						
219.20						
219.24						
219.28						
219.32						
219.36						
219.40						
219.44						
219.48						
219.52						
219.56						
219.60						
219.64						
219.68						
219.72						
219.76						
219.80						
219.84						
219.88						
219.92						
219.96						
220.00						
220.04						
220.08						
220.12						
220.16						
220.20						
220.24						
220.28						
220.32						
220.36						
220.40						
220.44						
220.48						
220.52						
220.56						
220.60						
220.64						
220.68						
220.72						
220.76						
220.80						
220.84						
220.88						
220.92						
220.96						
221.00						
221.04						
221.08						
221.12						
221.16						
221.20						
221.24						
221.28						
221.32						
221.36						
221.40						
221.44						
221.48						
221.52						
221.56						
221.60						
221.64						
221.68						
221.72						
221.76						
221.80						
221.84						
221.88						
221.92						
221.96						
222.00						
222.04						
222.08						
222.12						
222.16						
222.20						
222.24						
222.28						
222.32						
222.36						
222.40						
222.44						
222.48						
222.52						
222.56						
222.60						
222.64						
222.68						
222.72						
222.76						
222.80						
222.84						
222.88						
222.92						
222.96						
223.00						
223.04						
223.08						
223.12						
223.16						
223.20						
223.24						
223.28						
223.32						
223.36						
223.40						
223.44						
223.48						
223.52						
223.56						
223.60						
223.64						
223.68						
223.72						
223.76						
223.80						
223.84						
223.88						
223.92						
223.96						
224.00						
224.04						
224.08						
224.12						
224.16						
224.20						
224.24						
224.28						
224.32						
224.36						
224.40						
224.44						
224.48						
224.52						
224.56						
224.60						
224.64						
224.68						
224.72						
224.76						
224.80						
224.84						
224.88						
224.92						
224.96						
225.00						
225.04						
225.08						
225.12						
225.16						
225.20						
225.24						
225.28						
225.32						
225.36						
225.40						
225.44						
225.48						
225.52						
225.56						
225.60						
225.64						
225.68						
225.72						
225.76						
225.80						
225.84						
225.88						
225.92						
225.96						
226.00						
226.04						
226.08						
226.12						
226.16						
226.20						
226.24						
226.28						
226.32						
226.36						
226.40						
226.44						
226.48						
226.52						
226.56						
226.60						
226.64						
226.68						
226.72						
226.76						
226.80						
226.84						
226.88						
226.92						
226.96						
227.00						
227.04						
227.08						
227.12						
227.16						
227.20						
227.24						
227.28						
227.32						
227.36						
227.40						
227.44						
227.48						
227.52						
227.56						
227.60						
227.64						
227.68						
227.72						
227.76						
227.80						
227.84						
227.88						
227.92						
227.96						
228.00						
228.04						
228.08						
228.12						
228.16						
228.20						
228.24						
228.28						
228.32						
228.36						
228.40						
228.44						
228.48						
228.52						
228.56						
228.60						
228.64						
228.68						
228.72						
228.76						
228.80						
228.84						
228.88						
228.92						
228.96						
229.00						
229.04						
229.08						
229.12						
229.16						
229.20						
229.24						
229.28						
229.32						
229.36						
229.40						
229.44						
229.48						
229.52						
229.56						
229.60						
229.64						
229.68						
229.72						
229.76						
229.80						
229.84						
229.88						
229.92						
229.96						
230.00						
230.04						
230.08						
230.12						
230.16						
230.20						
230.24						
230.28						
230.32						
230.36						
230.40						
230.44						
230.48						
230.52						
230.56						
230.60						
230.64						
230.68						
230.72						
230.76						
230.80						
230.84						
230.88						
230.92						
230.96						
231.00						
231.04						
231.08						
231.12						
231.16						
231.20						
231.24						
231.28						
231.32						
231.36						
231.40						
231.44						
231.48						
231.52						
231.56						
231.60						
231.64						
231.68						
231.72						
231.76						
231.80						
231.84						
231.88						
231.92						
231.96						
232.00						
232.04						
232.08						
232.12						
232.16						
232.20						
232.24						
232.28						
232.32						
232.36						
232.40						
232.44						
232.48						
232.52						
232.56						
232.60						
232.64						
232.68						
232.72						
232.76						
232.80						
232.84						
232.88						
232.92						
232.96						
233.00						
233.04						
233.08						
233.12						
233.16						
233.20						
233.24						
233.28						
233.32						
233.36						
233.40						
233.44						
233.48						
233.52						
233.56						
233.60						
233.64						
233.68						
233.72						
233.76						
233.80						
233.84						
233.88						
233.92						
233.96						
234.00						
234.04						
234.08						
234.12						
234.16						
234.20						
234.24						
234.28						
234.32						
234.36						
234.40						
234.44						
234.48						
234.52						
234.56						
234.60						
234.64						
234.68						
234.72						
234.76						
234.80						
234.84						
234.88						
234.92						
234.96						
235.00						
235.04						
235.08						
235.12						
235.16						
235.20						
235.24						
235.28						
235.32						
235.36						
235.40						
235.44						
235.48						
235.52						
235.56						
235.60						
235.64						
235.68						
235.72						
235.76						
235.80						
235.84						
235.88						
235.92						
235.96						
236.00						
236.04						
236.08						
236.12						
236.16						
236.20						
236.24						
236.28						
236.32						
236.36						
236.40						
236.44						
236.48						
236.52						
236.56						
236.60						
236.64						
236.68						
236.72						
236.76						
236.80						
236.84						
236.88						
236.92						
236.96						
237.00						
237.04						
237.08						
237.12						
237.16						
237.20						
237.24						
237.28						
237.32						
237.36						
237.40						
237.44						
237.48						
237.52						
237.56						
237.60						
237.64						
237.68						
237.72						
237.76						
237.80						
237.84						
237.88						
237.92						
237.96						
238.00						
238.04						
238.08						
238.12						
238.16						
238.20						
238.24						
238.28						
238.32						
238.36						
238.40						
238.44						
238.48						
238.52						
238.56						
238.60						
238.64						
238.68						
238.72						
238.76						
238.80						
238.84						
238.88						
238.92						
238.96						
239.00						
239.04						
239.08						
239.12						
239.16						
239.20						
239.24						
239.28						
239.32						
239.36						
239.40						
239.44						
239.48						
239.52						
239.56						
239.60						
239.64						
239.68						
239.72						
239.76						
239.80						
239.84						
239.88						
239.92						
239.96						
240.00						
240.04						
240.08						
240.12						
240.16						
240.20						
240.24						
240.28						
240.32						
240.36						
240.40						
240.44						
240.48						
240.52						
240.56						
240.60						
240.64						
240.68						
240.72						
240.76						
240.80						
240.84						
240.88						
240.92						
240.96						
241.00						
241.04						
241.08						
241.12						
241.16						
241.20						
241.24						
241.28						
241.32						
241.36						
241.40						
241.44						
241.48						
241.52						
241.56						
241.60						
241.64						
241.68						
241.72						
241.76						
241.80						
241.84						
241.88						
241.92						
241.96						
242.00						
242.04						
242.08						
242.12						
242.16						
242.20						
242.24						
242.28						
242.32						
242.36						
242.40						
242.44						
242.48						
242.52						
242.56						
242.60						
242.64						
242.68						
242.72						
242.76						
242.80						
242.84						
242.88						
242.92						
242.96						
243.00						
243.04						
243.08						
243.12						
243.16						
243.20						
243.24						
243.28						
243.32						
243.36						
243.40						
243.44						
243.48						
243.52						
243.56						
243.60						
243.64						
243.68						
243.72						
243.76						
243.80						
243.84						
243.88						
243.92						
243.96						
244.00						
244.04						
244.08						
244.12						
244.16						
244.20						
244.24						
244.28						
244.32						
244.36						
244.40						
244.44						
244.48						
244.52						
244.56						
244.60						
244.64						
244.68						
244.72						
244.76						
244.80						
244.84						
244.88						
244.92						
244.96						
245.00						
245.04						
245.08						
245.12						
245.16						
245.20						
245.24						
245.28						
245.32						
245.36						
245.40						
245.44						
245.48						
245.52						
245.56						
245.60						
245.64						
245.68						
245.72						
245.76						
245.80						
245.84						
245.88						
245.92						
245.96						
246.00						
246.04						
246.08						
246.12						
246.16						
246.20						
246.24						
246.28						
246.32						
246.36						
246.40						
246.44						
246.48						
246.52						
246.56						
246.60						
246.64						
246.68						
246.72						
246.76						
246.80						
246.84						
246.88						
246.92						
246.96						
247.00						
247.04						
247.08						
247.12						
247.16						
247.20						
247.24						
247.28						
247.32						
247.36						
247.40						
247.44						
247.48						
247.52						
247.56						
247.60						
247.64						
247.68						
247.72						
247.76						
247.80						
247.84						
247.88						
247.92						
247.96						
248.00						
248.04						
248.08						
248.12						
248.16						
248.20						
248.24						
248.28						
248.32						
248.36						
248.40						
248.44						
248.48						
248.52						
248.56						
248.60						
248.64						
248.68						
248.72						
248.76						
248.80						
248.84						
248.88						
248.92						
248.96						
249.00						
249.04						
249.08						
249.12						
249.16						
249.20						
249.24						
249.28						
249.32						
249.36						
249.40						
249.44						
249.48						
249.52						
249.56						
249.60						
249.64						
249.68						
249.72						
249.76						
249.80						
249.84						
249.88						
249.92						
249.96						
250.00						
250.04						
250.08						
250.12						
250.16						
250.20						
250.24						
250.28						
250.32						
250.36						
250.40						
250.44						
250.48						
250.52						
250.56						
250.60						
250.64						
250.68						
250.72						
250.76						
250.80						
250.84						
250.88						
250.92						
250.96						
251.00						
251.04						
251.08						
251.12						
251.16						
251.20						
251.24						
251.28						
251.32						
251.36						
251.40						
251.44						
251.48						
251.52						
251.56						
251.60						
251.64						
251.68						
251.72						
251.76						
251.80						
251.84						
251.88						
251.92						
251.96						
252.00						
252.04						
252.08						
252.12						
252.16						
252.20						
252.24						
252.28						
252.32						
252.36						
252.40						
252.44						
252.48						
252.52						
252.56						
252.60						
252.64						
252.68						
252.72						
252.76						
252.80						
252.84						
252.88						
252.92						
252.96						
253.00						
253.04						
253.08						
253.12						
253.16						
253.20						
253.24						
253.28						
253.32						
253.36						
253.40						
253.44						
253.48						
253.52						
253.56						
253.60						
253.64						
253.68						
253.72						
253.76						
253.80						
253.84						
253.88						
253.92						
253.96						
254.00						
254.04						
254.08						
254.12						
254.16						
254.20						
254.24						
254.28						
254.32						
254.36						
254.40						
254.44						
254.48						
254.52						
254.56						
254.60						
254.64						
254.68						
254.72						
254.76						
254.80						
254.84						
254.88						
254.92						
254.96						
255.00						
255.04						
255.08						
255.12						
255.16						
255.20						
255.24						
255.28						
255.32						
255.36						
255.40						
255.44						
255.48						
255.52						
255.56						
255.60						
255.64						
255.68						
255.72						
255.76						
255.80						
255.84						
255.88						
255.92						
255.96						
256.00						
256.04						
256.08						
256.12						
256.16						
256.20						
256.24						
256.28						
256.32						
256.36						
256.40						
256.44						
256.48						
256.52						
256.56						
256.60						
256.64						
256.68						
256.72						
256.76						
256.80						
256.84						
256.88						
256.92						
256.96						
257.00						
257.04						
257.08						
257.12						
257.16						
257.20						
257.24						
257.28						
257.32						
257.36						
257.40						
257.44						
257.48						
257.52						
257.56						
257.60						
257.64						
257.68						
257.72						
257.76						
257.80						
257.84						
257.88						
257.92						
257.96						
258.00						
258.04						
258.08						
258.12						
258.16						
258.20						
258.24						
258.28						
258.32						
258.36						
258.40						
258.44						
258.48						
258.52						
258.56						
258.60						
258.64						
258.68						
258.72						
258.76						
258.80						
258.84						
258.88						
258.92						
258.96						
259.00						
259.04						
259.08						
259.12						
259.16						
259.20						
259.24						
259.28						
259.32						
259.36						
259.40						
259.44						
259.48						
259.52						
259.56						
259.60						
259.64						
259.68						
259.72						
259.76						
259.80						
259.84						
259.88						
259.92						
259.96						
260.00						
260.04						
260.08						
260.12						
260.16						
260.20						
260.24						
260.28						
260.32						
260.36						
260.40						
260.44						
260.48						
260.52						
260.56						
260.60						
260.64						
260.68						
260.72						
260.76						
260.80						
260.84						
260.88						
260.92						
260.96						
261.00						
261.04						
261.08						
261.12						
261.16						
261.20						
261.24						
261.28						
261.32						
261.36						
261.40						
261.44						
261.48						
261.52						
261.56						
261.60						
261.64						
261.68						
261.72						
261.76						
261.80						
261.84						
261.88						
261.92						
261.96						
262.00						
262.04						
262.08						
262.12						
262.16						
262.20						
262.24						
262.28						
262.32						
262.36						
262.40						
262.44						
262.48						
262.52						
262.56						
262.60						
262.64						
262.68						
262.72						
262.76						
262.80						
262.84						
262.88						
262.92						
262.96						
263.00						
263.04						
263.08						
263.12						
263.16						
263.20						
263.24						
263.28						
263.32						
263.36						
263.40						
263.44						
263.48						
263.52						
263.56						
263.60						
263.64						
263.68						
263.72						
263.76						
263.80						
263.84						
263.88						
263.92						
263.96						
264.00						
264.04						
264.08						
264.12						
264.16						
264.20						
264.24						
264.28						
264.32						
264.36						
264.40						
264.44						
264.48						
264.52						
264.56						
264.60						
264.64						
264.68						
264.72						
264.76						
264.80						
264.84						
264.88						
264.92						
264.96						
265.00						
265.04						
265.08						
265.12						
265.16						
265.20						
265.24						
265.28						
265.32						
265.36						
265.40						
265.44						
265.48						
265.52						
265.56						
265.60						
265.64						
265.68						
265.72						
265.76						
265.80						
265.84						
265.88						
265.92						
265.96						
266.00						
266.04						
266.08						
266.12						
266.16						
266.20						
266.24						
266.28						
266.32						
266.36						
266.40						
266.44						
266.48						
266.52						
266.56						
266.60						
266.64						
266.68						
266.72						
266.76						
266.80						
266.84						
266.88						
266.92						
266.96						
267.00						
267.04						
267.08						
267.12						
267.16						
267.20						
267.24						
267.28						
267.32						
267.36						
267.40						
267.44						
267.48						
267.52						
267.56						
267.60						
267.64						
267.68						
267.72						
267.76						
267.80						
267.84						
267.88						
267.92						
267.96						
268.00						
268.04						
268.08						
268.12						
268.16						
268.20						
268.24						
268.28						
268.32						
268.36						
268.40						
268.44						
268.48						
268.52						
268.56						
268.60						
268.64						
268.68						
268.72						
268.76						
268.80						
268.84						
268.88						
268.92						
268.96						
269.00						
269.04						
269.08						
269.12						
269.16						
269.20						
269.24						
269.28						
269.32						
269.36						
269.40						
269.44						
269.48						
269.52						
269.56						
269.60						
269.64						
269.68						
269.72						
269.76						
269.80						
269.84						
269.88						
269.92						
269.96						
270.00						
270.04						
270.08						
270.12						
270.16						
270.20						
270.24						
270.28						
270.32						
270.36						
270.40						
270.44						
270.48						
270.52						
270.56						
270.60						
270.64						
270.68						
270.72						
270.76						
270.80						
270.84						
270.88						
270.92						
270.96						
271.00						
271.04						
271.08						
271.12						
271.16						
271.20						
271.24						
271.28						
271.32						
271.36						
271.40						
271.44						
271.48						
271.52						
271.56						
271.60						
271.64						
271.68						
271.72						
271.76						
271.80						
271.84						
271.88						
271.92						
271.96						
272.00						
272.04						
272.08						
272.12						
272.16						
272.20						
272.24						
272.28						
272.32						
272.36						
272.40						
272.44						
272.48						
272.52						
272.56						
272.60						
272.64						
272.68						
272.72						
272.76						
272.80						
272.84						
272.88						
272.92						
272.96						
273.00						
273.04						
273.08						
273.12						
273.16						
273.20						
273.24						
273.28						
273.32						
273.36						
273.40						
273.44						
273.48						
273.52						
273.56						
273.60						
273.64						
273.68						
273.72						
273.76						
273.80						
273.84						
273.88						
273.92						
273.96						
274.00						
274.04						
274.08						
274.12						
274.16						
274.20						
274.24						
274.28						
274.32						
274.36						
274.40						
274.44						
274.48						
274.52						
274.56						
274.60						
274.64						
274.68						
274.72						
274.76						
274.80						
274.84						
274.88						
274.92						
274.96						
275.00						
275.04						
275.08						
275.12						
275.16						
275.20						
275.24						
275.28						
275.32						
275.36						
275.40						
275.44						
275.48						
275.52						
275.56						
275.60						
275.64						
275.68						
275.72						
275.76						
275.80						
275.84						
275.88						
275.92						
275.96						
276.00						
276.04						
276.08						
276.12						
276.16						
276.20						
276.24						
276.28						
276.32						
276.36						
276.40						
276.44						
276.48						
276.52						
276.56						
276.60						
276.64						
276.68						
276.72						
276.76						
276.80						
276.84						
276.88						
276.92						
276.96						
277.00						
277.04						
277.08						
277.12						
277.16						
277.20						
277.24						
277.28						
277.32						
277.36						
277.40						
277.44						
277.48						
277.52						
277.56						
277.60						
277.64						
277.68						
277.72						
277.76						
277.80						
277.84						
277.88						
277.92						
277.96						
278.00						
278.04						
278.08						
278.12						
278.16						
278.20						
278.24						
278.28						
278.32						
278.36						
278.40						
278.44						
278.48						
278.52						
278.56						
278.60						
278.64						
278.68						
278.72						
278.76						
278.80						
278.84						
278.88						
278.92						
278.96						
279.00						
279.04						
279.08						
279.12						
279.16						
279.20						
279.24						
279.28						
279.32						
279.36						
279.40						
279.44						
279.48						
279.52						
279.56						
279.60						
279.64						
279.68						
279.72						
279.76						
279.80						
279.84						
279.88						
279.92						
279.96						
280.00						
280.04						
280.08						
280.12						
280.16						
280.20						
280.24						
280.28						
280.32						
280.36						
280.40						
280.44						
280.48						
280.52						
280.56						
280.60						
280.64						
280.68						
280.72						
280.76						
280.80						
280.84						
280.88						
280.92						
280.96						
281.00						
281.04						
281.08						
281.12						
281.16						
281.20						
281.24						
281.28						
281.32						
281.36						
281.40						
281.44						
281.48						
281.52						
281.56						
281.60						
281.64						
281.68						
281.72						
281.76						
281.80						
281.84						
281.88						
281.92						
281.96						
282.00						
282.04						
282.08						
282.12						
282.16						
282.20						
282.24						
282.28						
282.32						
282.36						
282.40						
282.44						
282.48						
282.52						
282.56						
282.60						
282.64						
282.68						
282.72						
282.76						
282.80						
282.84						
282.88						
282.92						
282.96						
283.00						
283.04						
283.08						
283.12						
283.16						
283.20						
283.24						
283.28						
283.32						
283.36						
283.40						
283.44						
283.48						
283.52						
283.56						
283.60						
283.64						
283.68						
283.72						
283.76						
283.80						
283.84						
283.88						
283.92						
283.96						
284.00						
284.04						
284.08						
284.12						
284.16						
284.20						
284.24						
284.28						
284.32						
284.36						
284.40						
284.44						
284.48						
284.52						
284.56						
284.60						
284.64						
284.68						
284.72						
284.76						
284.80						
284.84						
284.88						
284.92						
284.96						
285.00						
285.04						
285.08						
285.12						
285.16						
285.20						
285.24						
285.28						
285.32						
285.36						
285.40						
285.44						
285.48						
285.52						
285.56						
285.60						
285.64						
285.68						
285.72						
285.76						
285.80						
285.84						
285.88						
285.92						
285.96						
286.00						
286.04						
286.08						
286.12						
286.16						
286.20						
286.24						
286.28						
286.32						
286.36						
286.40						
286.44						
286.48						
286.52						
286.56						
286.60						
286.64						
286.68						
286.72						
286.76						
286.80						
286.84						
286.88						
286.92						
286.96						
287.00						
287.04						
287.08						
287.12						
287.16						
287.20						
287.24						
287.28						
287.32						
287.36						
287.40						
287.44						
287.48						
287.52						
287.56						
287.60						
287.64						
287.68						
287.72						
287.76						
287.80						
287.84						
287.88						
287.92						
287.96						
288.00						
288.04						
288.08						
288.12						
288.16						
288.20						
288.24						
288.28						
288.32						
288.36						
288.40						
288.44						
288.48						
288.52						
288.56						
288.60						
288.64						
288.68						
288.72						
288.76						
288.80						
288.84						
288.88						
288.92						
288.96						
289.00						
289.04						
289.08						
289.12						
289.16						
289.20						
289.24						
289.28						
289.32						
289.36						
289.40						
289.44						
289.48						
289.52						
289.56						
289.60						
289.64						
289.68						
289.72						
289.76						
289.80						
289.84						
289.88						
289.92						
289.96						
290.00						
290.04						
290.08						
290.12						
290.16						
290.20						
290.24						
290.28						
290.32						
290.36						
290.40						
290.44						
290.48						
290.52						
290.56						
290.60						
290.64						
290.68						
290.72						
290.76						
290.80						
290.84						
290.88						
290.92						
290.96						
291.00						
291.04						
291.08						
291.12						
291.16						
291.20						
291.24						
291.28						
291.32						
291.36						
291.40						
291.44						
291.48						
291.52						
291.56						
291.60						
291.64						
291.68						
291.72						
291.76						
291.80						
291.84						
291.88						
291.92						
291.96						
292.00						
292.04						
292.08						
292.12						
292.16						
292.20						
292.24						
292.28						
292.32						
292.36						
292.40						
292.44						
292.48						
292.52						
292.56						
292.60						
292.64						
292.68						
292.72						
292.76						
292.80						
292.84						
292.88						
292.92						
292.96						
293.00						
293.04						
293.08						
293.12						
293.16						
293.20						
293.24						
293.28						
293.32						
293.36						
293.40						
293.44						
293.48						
293.52						
293.56						
293.60						
293.64						
293.68						
293.72						
293.76						
293.80						
293.84						
293.88						
293.92						
293.96						
294.00						
294.04						
294.08						
294.12						
294.16						
294.20						
294.24						
294.28						
294.32						
294.36						
294.40						
294.44						
294.48						
294.52						
294.56						
294.60						
294.64						
294.68						
294.72						
294.76						
294.80						
294.84						
294.88						
294.92						
294.96						
295.00						
295.04						
295.08						
295.12						
295.16						
295.20						
295.24						
295.28						
295.32						
295.36						
295.40						
295.44						
295.48						
295.52						
295.56						
295.60						
295.64						
295.68						
295.72						
295.76						
295.80						
295.84						
295.88						
295.92						
295.96						
296.00						
296.04						
296.08						
296.12						
296.16						
296.20						
296.24						
296.28						
296.32						
296.36						
296.40						
296.44						
296.48						
296.52						
296.56						
296.60						
296.64						
296.68						
296.72						
296.76						
296.80						
296.84						
296.88						
296.92						
296.96						
297.00						
297.04						
297.08						
297.12						
297.16						
297.20						
297.24						
297.28						
297.32						
297.36						
297.40						
297.44						
297.48						
297.52						
297.56						
297.60						
297.64						
297.68						
297.72						
297.76						
297.80						
297.84						
297.88						
297.92						
297.96						
298.00						
298.04						
298.08						
298.12						
298.16						
298.20						
298.24						
298.28						
298.32						
298.36						
298.40						
298.44						
298.48						
298.52						
298.56						
298.60						
298.64						
298.68						
298.72						
298.76						
298.80						
298.84						
298.88						
298.92						
298.96						
299.00						
299.04						
299.08						
299.12						
299.16						
299.20						
299.24						
299.28						
299.32						
299.36						
299.40						
299.44						
299.48						
299.52						
299.56						
299.60						
299.64						
299.68						
299.72						
299.76						
299.80						
299.84						
299.88						
299.92						
299.96						
300.00						
300.04						
300.08						
300.12						
300.16						
300.20						
300.24						
300.28						
300.32						
300.36						
300.40						
300.44						
300.48						
300.52						
300.56						
300.60						
300.64						
300.68						
300.72						
300.76						
300.80						
300.84						
300.88						
300.92						
300.96						
301.00						
301.04						
301.08						
301.12						
301.16						
301.20						
301.24						
301.28						
301.32						
301.36						
301.40						
301.44						
301.48						
301.52						
301.56						
301.60						
301.64						
301.68						
301.72						
301.76						
301.80						
301.84						
301.88						
301.92						
301.96						
302.00						
302.04						
302.08						
302.12						
302.16						
302.20						
302.24						
302.28						
302.32						
302.36						
302.40						
302.44						
302.48						
302.52						
302.56						
302.60						
302.64						
302.68						
302.72						
302.76						
302.80						
302.84						
302.88						
302.92						
302.96						
303.00						
303.04						
303.08						
303.12						
303.16						
303.20						
303.24						
303.28						
303.32						
303.36						
303.40						
303.44						
303.48						
303.52						
303.56						
303.60						
303.64						
303.68						
303.72						
303.76						
303.80						
303.84						
303.88						
303.92						
303.96						
304.00						
304.04						
304.08						
304.12						
304.16						
304.20						
304.24						
304.28						
304.32						
304.36						
304.40						
304.44						
304.48						
304.52						
304.56						
304.60						
304.64						
304.68						
304.72						
304.76						
304.80						
304.84						
304.88						
304.92						
304.96						
305.00						
305.04						
305.08						
305.12						
305.16						
305.20						
305.24						
305.28						
305.32						
305.36						
305.40						
305.44						
305.48						
305.52						
305.56						
305.60						
305.64						
305.68						
305.72						
305.76						
305.80						
305.84						
305.88						
305.92						
305.96						
306.00						
306.04						
306.08						
306.12						
306.16						
306.20						
306.24						
306.28						
306.32						
306.36						
306.40						
306.44						
306.48						
306.52						
306.56						
306.60						
306.64						
306.68						
306.72						
306.76						
306.80						
306.84						
306.88						
306.92						
306.96						
307.00						
307.04						
307.08						
307.12						
307.16						
307.20						
307.24						
307.28						
307.32						
307.36						
307.40						
307.44						
307.48						
307.52						
307.56						
307.60						
307.64						
307.68						
307.72						
307.76						
307.80						
307.84						
307.88						
307.92						
307.96						
308.00						
308.04						
308.08						
308.12						
308.16						
308.20						
308.24						
308.28						
308.32						
308.36						
308.40						
308.44						
308.48						
308.52						
308.56						
308.60						
308.64						
308.68						
308.72						
308.76						
308.80						
308.84						
308.88						
308.92						
308.96						
309.00						
309.04						
309.08						
309.12						
309.16						
309.20						
309.24						
309.28						
309.32						
309.36						
309.40						
309.44						
309.48						
309.52						
309.56						
309.60						
309.64						
309.68						
309.72						
309.76						
309.80						
309.84						
309.88						
309.92						
309.96						
310.00						
310.04						
310.08						
310.12						
310.16						
310.20						
310.24						
310.28						
310.32						
310.36						
310.40						
310.44						
310.48						
310.52						
310.56						
310.60						
310.64						
310.68						
310.72						
310.76						
310.80						
310.84						
310.88						
310.92						
310.96						
311.00						
311.04						
311.08						
311.12						
311.16						
311.20						
311.24						
311.28						
311.32						
311.36						
311.40						
311.44						
311.48						
311.52						
311.56						
311.60						
311.64						
311.68						
311.72						
311.76						
311.80						
311.84						
311.88						
311.92						
311.96						
312.00						
312.04						
312.08						
312.12						
312.16						
312.20						
312.24						
312.28						
312.32						
312.36						
312.40						
312.44						
312.48						
312.52						
312.56						
312.60						
312.64						
312.68						
312.72						
312.76						
312.80						
312.84						
312.88						
312.92						
312.96						
313.00						
313.04						
313.08						
313.12						
313.16						
313.20						
313.24						
313.28						
313.32						
313.36						
313.40						
313.44						
313.48						
313.52						
313.56						
313.60						
313.64						
313.68						
313.72						
313.76						
313.80						
313.84						
313.88						
313.92						
313.96						
314.00						
314.04						
314.08						
314.12						
314.16						
314.20						
314.24						
314.28						
314.32						
314.36						
314.40						
314.44						
314.48						
314.52						
314.56						
314.60						
314.64						
314.68						
314.72						
314.76						
314.80						
314.84						
314.88						
314.92						
314.96						
315.00						
315.04						
315.08						
315.12						
315.16						
315.20						
315.24						
315.28						
315.32						
315.36						
315.40						
315.44						
315.48						
315.52						
315.56						
315.60						
315.64						
315.68						
315.72						
315.76						
315.80						
315.84						
315.88						
315.92						
315.96						
316.00						
316.04						
316.08						
316.12						
316.16						
316.20						
316.24						
316.28						
316.32						
316.36						
316.40						
316.44						
316.48						
316.52						
316.56						
316.60						
316.64						
316.68						
316.72						
316.76						
316.80						
316.84						
316.88						
316.92						
316.96						
317.00						
317.04						
317.08						
317.12						
317.16						
317.20						
317.24						
317.28						
317.32						
317.36						
317.40						
317.44						
317.48						
317.52						
317.56						
317.60						
317.64						
317.68						
317.72						
317.76						
317.80						
317.84						
317.88						
317.92						
317.96						
318.00						
318.04						
318.08						
318.12						
318.16						
318.20						
318.24						
318.28						
318.32						
318.36						
318.40						
318.44						
318.48						
318.52						
318.56						
318.60						
318.64						
318.68						
318.72						
318.76						
318.80						
318.84						
318.88						
318.92						
318.96						
319.00						
319.04						
319.08						
319.12						
319.16						
319.20						
319.24						
319.28						
319.32						
319.36						
319.40						
319.44						
319.48						
319.52						
319.56						
319.60						
319.64						
319.68						
319.72						
319.76						
319.80						
319.84						
319.88						
319.92						
319.96						
320.00						
320.04						
320.08						
320.12						
320.16						
320.20						
320.24						
320.28						
320.32						
320.36						
320.40						
320.44						
320.48						
320.52						
320.56						
320.60						
320.64						
320.68						
320.72						
320.76						
320.80						
320.84						
320.88						
320.92						
320.96						
321.00						
321.04						
321.08						
321.12						
321.16						
321.20						
321.24						
321.28						
321.32						
321.36						
321.40						
321.44						
321.48						
321.52						
321.56						
321.60						
321.64						
321.68						
321.72						
321.76						
321.80						
321.84						
321.88						
321.92						
321.96						
322.00						
322.04						
322.08						
322.12						
322.16						
322.20						
322.24						
322.28						
322.32						
322.36						
322.40						
322.44						
322.48						
322.52						
322.56						
322.60						
322.64						
322.68						
322.72						
322.76						
322.80						
322.84						
322.88						
322.92						
322.96						
323.00						
323.04						
323.08						
323.12						
323.16						
323.20						
323.24						
323.28						
323.32						
323.36						
323.40						
323.44						
323.48						
323.52						
323.56						
323.60						
323.64						
323.68						
323.72						
323.76						
323.80						
323.84						
323.88						
323.92						
323.96						
324.00						
324.04						
324.08						
324.12						
324.16						
324.20						
324.24						
324.28						
324.32						
324.36						
324.40						
324.44						
324.48						
324.52						
324.56						
324.60						
324.64						
324.68						
324.72						
324.76						
324.80						
324.84						
324.88						
324.92						
324.96						
325.00						
325.04						
325.08						
325.12						
325.16						
325.20						
325.24						
325.28						
325.32						
325.36						
325.40						
325.44						
325.48						
325.52						
325.56						
325.60						
325.64						
325.68						
325.72						
325.76						
325.80						
325.84						
325.88						
325.92						
325.96						
326.00						
326.04						
326.08						
326.12						
326.16						
326.20						
326.24						
326.28						
326.32						
326.36						
326.40						
326.44						
326.48						
326.52						
326.56						
326.60						
326.64						
326.68						
326.72						
326.76						
326.80						
326.84						
326.88						
326.92						
326.96						
327.00						
327.04						
327.08						
327.12						
327.16						
327.20						
327.24						
327.28						
327.32						
327.36						
327.40						
327.44						
327.48						
327.52						
327.56						
327.60						
327.64						
327.68						
327.72						
327.76						
327.80						
327.84						
327.88						
327.92						
327.96						
328.00						
328.04						
328.08						
328.12						
328.16						
328.20						
328.24						
328.28						
328.32						
328.36						
328.40						
328.44						
328.48						
328.52						
328.56						
328.60						
328.64						
328.68						
328.72						
328.76						
328.80						
328.84						
328.88						
328.92						
328.96						
329.00						
329.04						
329.08						
329.12						
329.16						
329.20						
329.24						
329.28						
329.32						
329.36						
329.40						
329.44						
329.48						
329.52						
329.56						
329.60						
329.64						
329.68						
329.72						
329.76						
329.80						
329.84						
329.88						
329.92						
329.96						
330.00						
330.04						
330.08						
330.12						
330.16						
330.20						
330.24						
330.28						
330.32						
330.36						
330.40						
330.44						
330.48						
330.52						
330.56						
330.60						
330.64						
330.68						
330.72						
330.76						
330.80						
330.84						
330.88						
330.92						
330.96						
331.00						
331.04						
331.08						
331.12						
331.16						
331.20						
331.24						
331.28						
331.32						
331.36						
331.40						
331.44						
331.48						
331.52						
331.56						
331.60						
331.64						
331.68						
331.72						
331.76						
331.80						
331.84						
331.88						
331.92						
331.96						
332.00						
332.04						
332.08						
332.12						
332.16						
332.20						
332.24						
332.28						
332.32						
332.36						
332.40						
332.44						
332.48						
332.52						
332.56						
332.60						
332.64						
332.68						
332.72						
332.76						
332.80						
332.84						
332.88						
332.92						
332.96						
333.00						
333.04						
333.08						
333.12						
333.16						
333.20						
333.24						
333.28						
333.32						
333.36						
333.40						
333.44						
333.48						
333.52						
333.56						
333.60						
333.64						
333.68						
333.72						
333.76						
333.80						
333.84						
333.88						
333.92						
333.96						
334.00						
334.04						
334.08						
334.12						
334.16						
334.20						
334.24						
334.28						
334.32						
334.36						
334.40						
334.44						
334.48						
334.52						
334.56						
334.60						
334.64						
334.68						
334.72						
334.76						
334.80						
334.84						
334.88						
334.92						
334.96						
335.00						
335.04						
335.08						
335.12						
335.16						
335.20						
335.24						
335.28						
335.32						
335.36						
335.40						
335.44						
335.48						
335.52						
335.56						
335.60						
335.64						
335.68						
335.72						
335.76						
335.80						
335.84						
335.88						
335.92						
335.96						
336.00						
336.04						
336.08						
336.12						
336.16						
336.20						
336.24						
336.28						
336.32						
336.36						
336.40						
336.44						
336.48						
336.52						
336.56						
336.60						
336.64						
336.68						
336.72						
336.76						
336.80						
336.84						
336.88						
336.92						
336.96						
337.00						
337.04						
337.08						
337.12						
337.16						
337.20						
337.24						
337.28						
337.32						
337.36						
337.40						
337.44						
337.48						
337.52						
337.56						
337.60						
337.64						
337.68						
337.72						
337.76						
337.80						
337.84						
337.88						
337.92						
337.96						
338.00						
338.04						
338.08						
338.12						
338.16						
338.20						
338.24						
338.28						
338.32						
338.36						
338.40						
338.44						
338.48						
338.52						
338.56						
338.60						
338.64						
338.68						
338.72						
338.76						
338.80						
338.84						
338.88						
338.92						
338.96						
339.00						
339.04						
339.08						
339.12						
339.16						
339.20						
339.24						
339.28						
339.32						
339.36						
339.40						
339.44						
339.48						
339.52						
339.56						
339.60						
339.64						
339.68						
339.72						
339.76						
339.80						
339.84						
339.88						
339.92						
339.96						
340.00						
340.04						
340.08						
340.12						
340.16						
340.20						
340.24						
340.28						
340.32						
340.36						
340.40						
340.44						
340.48						
340.52						
340.56						
340.60						
340.64						
340.68						
340.72						
340.76						
340.80						
340.84						
340.88						
340.92						
340.96						
341.00						
341.04						
341.08						
341.12						
341.16						
341.20						
341.24						
341.28						
341.32						
341.36						
341.40						
341.44						
341.48						
341.52						
341.56						
341.60						
341.64						
341.68						
341.72						
341.76						
341.80						
341.84						
341.88						
341.92						
341.96						
342.00						
342.04						
342.08						
342.12						
342.16						
342.20						
342.24						
342.28						
342.32						
342.36						
342.40						
342.44						
342.48						
342.52						
342.56						
342.60						
342.64						
342.68						
342.72						
342.76						
342.80						
342.84						
342.88						
342.92						
342.96						
343.00						
343.04						
343.08						
343.12						
343.16						
343.20						
343.24						
343.28						
343.32						
343.36						
343.40						
343.44						
343.48						
343.52						
343.56						
343.60						
343.64						
343.68						
343.72						
343.76						
343.80						
343.84						
343.88						
343.92						
343.96						
344.00						
344.04						
344.08						
344.12						
344.16						
344.20						
344.24						
344.28						
344.32						
344.36						
344.40						
344.44						
344.48						
344.52						
344.56						
344.60						
344.64						
344.68						
344.72						
344.76						
344.80						
344.84						
344.88						
344.92						
344.96						
345.00						
345.04						
345.08						
345.12						
345.16						
345.20						
345.24						
345.28						
345.32						
345.36						
345.40						
345.44						
345.48						
345.52						
345.56						
345.60						
345.64						
345.68						
345.72						
345.76						
345.80						
345.84						
345.88						
345.92						
345.96						
346.00						
346.04						
346.08						
346.12						
346.16						
346.20						
346.24						
346.28						
346.32						
346.36						
346.40						
346.44						
346.48						
346.52						
346.56						
346.60						
346.64						
346.68						
346.72						
346.76						
346.80						
346.84						
346.88						
346.92						
346.96						
347.00						
347.04						
347.08						
347.12						
347.16						
347.20						
347.24						
347.28						
347.32						
347.36						
347.40						
347.44						
347.48						
347.52						
347.56						
347.60						
347.64						
347.68						
347.72						
347.76						
347.80						
347.84						
347.88						
347.92						
347.96						
348.00						
348.04						
348.08						
348.12						
348.16						
348.20						
348.24						
348.28						
348.32						
348.36						
348.40						
348.44						
348.48						
348.52						
348.56						
348.60						
348.64						
348.68						
348.72						
348.76						
348.80						
348.84						
348.88						
348.92						
348.96						
349.00						
349.04						
349.08						
349.12						
349.16						
349.20						
349.24						
349.28						
349.32						
349.36						
349.40						
349.44						
349.48						
349.52						
349.56						
349.60						
349.64						
349.68						
349.72						
349.76						
349.80						
349.84						
349.88						
349.92						
349.96						
350.00						
350.04						
350.08						
350.12						
350.16						
350.20						
350.24						
350.28						
350.32						
350.36						
350.40						
350.44						
350.48						
350.52						
350.56						
350.60						
350.64						
350.68						
350.72						
350.76						
350.80						
350.84						
350.88						
350.92						
350.96						
351.00						
351.04						
351.08						
351.12						
351.16						
351.20						
351.24						
351.28						
351.32						
351.36						
351.40						
351.44						
351.48						
351.52						
351.56						
351.60						
351.64						
351.68						
351.72						
351.76						
351.80						
351.84						
351.88						
351.92						
351.96						
352.00						
352.04						
352.08						
352.12						
352.16						
352.20						
352.24						
352.28						
352.32						
352.36						
352.40						
352.44						
352.48						
352.52						
352.56						
352.60						
352.64						
352.68						
352.72						
352.76						
352.80						
352.84						
352.88						
352.92						
352.96						
353.00						
353.04						
353.08						
353.12						
353.16						
353.20						
353.24						
353.28						
353.32						
353.36						
353.40						
353.44						
353.48						
353.52						
353.56						
353.60						
353.64						
353.68						
353.72						
353.76						
353.80						
353.84						
353.88						
353.92						
353.96						
354.00						
354.04						
354.08						
354.12						
354.16						
354.20						
354.24						
354.28						
354.32						
354.36						
354.40						
354.44						
354.48						
354.52						
354.56						
354.60						
354.64						
354.68						
354.72						
354.76						
354.80						
354.84						
354.88						
354.92						
354.96						
355.00						
355.04						
355.08						
355.12						
355.16						
355.20						
355.24						
355.28						
355.32						
355.36						
355.40						
355.44						
355.48						
355.52						
355.56						
355.60						
355.64						
355.68						
355.72						
355.76						
355.80						
355.84						
355.88						
355.92						
355.96						
356.00						
356.04						
356.08						
356.12						
356.16						
356.20						
356.24						
356.28						
356.32						
356.36						
356.40						
356.44						
356.48						
356.52						
356.56						
356.60						
356.64						
356.68						
356.72						
356.76						
356.80						
356.84						
356.88						
356.92						
356.96						
357.00						
357.04						
357.08						
357.12						
357.16						
357.20						
357.24						
357.28						
357.32						
357.36						
357.40						
357.44						
357.48						
357.52						
357.56						
357.60						
357.64						
357.68						
357.72						
357.76						
357.80						
357.84						
357.88						
357.92						
357.96						
358.00						
358.04						
358.08						
358.12						
358.16						
358.20						
358.24						
358.28						
358.32						
358.36						
358.40						
358.44						
358.48						
358.52						
358.56						
358.60						
358.64						
358.68						
358.72						
358.76						
358.80						
358.84						
358.88						
358.92						
358.96						
359.00						
359.04						
359.08						
359.12						
359.16						
359.20						
359.24						
359.28						
359.32						
359.36						
359.40						
359.44						
359.48						
359.52						
359.56						
359.60						
359.64						
359.68						
359.72						
359.76						
359.80						
359.84						
359.88						
359.92						
359.96						
360.00						
360.04						
360.08						
360.12						
360.16						
360.20						
360.24						
360.28						
360.32						
360.36						
360.40						
360.44						
360.48						
360.52						
360.56						
360.60						
360.64						
360.68						
360.72						
360.76						
360.80						
360.84						
360.88						
360.92						
360.96						
361.00						
361.04						
361.08						
361.12						
361.16						
361.20						
361.24						
361.28						
361.32						
361.36						
361.40						
361.44						
361.48						
361.52						
361.56						
361.60						
361.64						
361.68						
361.72						
361.76						
361.80						
361.84						
361.88						
361.92						
361.96						
362.00						
362.04						
362.08						
362.12						
362.16						
362.20						
362.24						
362.28						
362.32						
362.36						
362.40						
362.44						
362.48						
362.52						
362.56						
362.60						
362.64						
362.68						
362.72						
362.76						
362.80						
362.84						
362.88						
362.92						
362.96						
363.00						
363.04						
363.08						
363.12						
363.16						
363.20						
363.24						
363.28						
363.32						
363.36						
363.40						
363.44						
363.48						
363.52						
363.56						
363.60						
363.64						
363.68						
363.72						
363.76						
363.80						
363.84						
363.88						
363.92						
363.96						
364.00						
364.04						
364.08						
364.12						
364.16						
364.20						
364.24						
364.28						
364.32						
364.36						
364.40						
364.44						
364.48						
364.52						
364.56						
364.60						
364.64						
364.68						
364.72						
364.76						
364.80						
364.84						
364.88						
364.92						
364.96						
365.00						
365.04						
365.08						
365.12						
365.16						
365.20						
365.24						
365.28						
365.32						
365.36						
365.40						
365.44						
365.48						
365.52						
365.56						
365.60						
365.64						
365.68						
365.72						
365.76						
365.80						
365.84						
365.88						
365.92						
365.96						
366.00						
366.04						
366.08						
366.12						
366.16						
366.20						
366.24						
366.28						
366.32						
366.36						
366.40						
366.44						
366.48						
366.52						
366.56						
366.60						
366.64						
366.68						
366.72						
366.76						
366.80						
366.84						
366.88						
366.92						
366.96						
367.00						
367.04						
367.08						
367.12						
367.16						
367.20						
367.24						
367.28						
367.32						
367.36						
367.40						
367.44						
367.48						
367.52						
367.56						
367.60						
367.64						
367.68						
367.72						
367.76						
367.80						
367.84						
367.88						
367.92						
367.96						
368.00						
368.04						
368.08						
368.12						
368.16						
368.20						
368.24						
368.28						
368.32						
368.36						
368.40						
368.44						
368.48						
368.52						
368.56						
368.60						
368.64						
368.68						
368.72						
368.76						
368.80						
368.84						
368.88						
368.92						
368.96						
369.00						
369.04						
369.08						
369.12						
369.16						
369.20						
369.24						
369.28						
369.32						
369.36						
369.40						
369.44						
369.48						
369.52						
369.56						
369.60						
369.64						
369.68						
369.72						
369.76						
369.80						
369.84						
369.88						
369.92						
369.96						
370.00						
370.04						
370.08						
370.12						
370.16						
370.20						
370.24						
370.28						
370.32						
370.36						
370.40						
370.44						
370.48						
370.52						
370.56						
370.60						
370.64						
370.68						
370.72						
370.76						
370.80						
370.84						
370.88						
370.92						
370.96						
371.00						
371.04						
371.08						
371.12						
371.16						
371.20						
371.24						
371.28						
371.32						
371.36						
371.40						
371.44						
371.48						
371.52						
371.56						
371.60						
371.64						
371.68						
371.72						
371.76						
371.80						
371.84						
371.88						
371.92						
371.96						
372.00						
372.04						
372.08						
372.12						
372.16						
372.20						
372.24						
372.28						
372.32						
372.36						
372.40						
372.44						
372.48						
372.52						
372.56						
372.60						
372.64						
372.68						
372.72						
372.76						
372.80						
372.84						
372.88						
372.92						
372.96						
373.00						
373.04						
373.08						
373.12						
373.16						
373.20						
373.24						
373.28						
373.32						
373.36						
373.40						
373.44						
373.48						
373.52						
373.56						
373.60						
373.64						
373.68						
373.72						
373.76						
373.80						
373.84						
373.88						
373.92						
373.96						
374.00						
374.04						
374.08						
374.12						
374.16						
374.20						
374.24						
374.28						
374.32						
374.36						
374.40						
374.44						
374.48						
374.52						
374.56						
374.60						
374.64						
374.68						
374.72						
374.76						
374.80						
374.84						
374.88						
374.92						
374.96						
375.00						
375.04						
375.08						
375.12						
375.16						
375.20						
375.24						
375.28						
375.32						
375.36						
375.40						
375.44						
375.48						
375.52						
375.56						
375.60						
375.64						
375.68						
375.72						
375.76						
375.80						
375.84						
375.88						
375.92						
375.96						
376.00						
376.04						
376.08						
376.12						
376.16						
376.20						
376.24						
376.28						
376.32						
376.36						
376.40						
376.44						
376.48						
376.52						
376.56						
376.60						
376.64						
376.68						
376.72						
376.76						
376.80						
376.84						
376.88						
376.92						
376.96						
377.00						
377.04						
377.08						
377.12						
377.16						
377.20						
377.24						
377.28						
377.32						
377.36						
377.40						
377.44						
377.48						
377.52						
377.56						
377.60						
377.64						
377.68						
377.72						
377.76						
377.80						
377.84						
377.88						
377.92						
377.96						
378.00						
378.04						
378.08						
378.12						
378.16						
378.20						
378.24						
378.28						
378.32						
378.36						
378.40						
378.44						
378.48						
378.52						
378.56						
378.60						
378.64						
378.68						
378.72						
378.76						
378.80						
378.84						
378.88						
378.92						
378.96						
379.00						
379.04						
379.08						
379.12						
379.16						
379.20						
379.24						
379.28						
379.32						
379.36						
379.40						
379.44						
379.48						
379.52						
379.56						
379.60						
379.64						
379.68						
379.72						
379.76						
379.80						
379.84						
379.88						
379.92						
379.96						
380.00						
380.04						
380.08						
380.12						
380.16						
380.20						
380.24						
380.28						
380.32						
380.36						
380.40						
380.44						
380.48						
380.52						
380.56						
380.60						
380.64						
380.68						
380.72						
380.76						
380.80						
380.84						
380.88						
380.92						
380.96						
381.00						
381.04						
381.08						
381.12						
381.16						
381.20						
381.24						
381.28						
381.32						
381.36						
381.40						
381.44						
381.48						
381.52						
381.56						
381.60						
381.64						
381.68						
381.72						
381.76						
381.80						
381.84						
381.88						
381.92						
381.96						
382.00						
382.04						
382.08						
382.12						
382.16						
382.20						
382.24						
382.28						
382.32						
382.36						
382.40						
382.44						
382.48						
382.52						
382.56						
382.60						
382.64						
382.68						
382.72						
382.76						
382.80						
382.84						
382.88						
382.92						
382.96						
383.00						
383.04						
383.08						
383.12						
383.16						
383.20						
383.24						
383.28						
383.32						
383.36						
383.40						
383.44						
383.48						
383.52						
383.56						
383.60						
383.64						
383.68						
383.72						
383.76						
383.80						
383.84						
383.88						
383.92						
383.96						
384.00						
384.04						
384.08						
384.12						
384.16						
384.20						
384.24						
384.28						
384.32						
384.36						
384.40						
384.44						
384.48						
384.52						
384.56						
384.60						
384.64						
384.68						
384.72						
384.76						
384.80						
384.84						
384.88						
384.92						
384.96						
385.00						
385.04						
385.08						
385.12						
385.16						
385.20						
385.24						
385.28						
385.32						
385.36						
385.40						
385.44						
385.48						
385.52						
385.56						
385.60						
385.64						
385.68						
385.72						
385.76						
385.80						
385.84						
385.88						
385.92						
385.96						
386.00						
386.04						
386.08						
386.12						
386.16						
386.20						
386.24						
386.28						
386.32						
386.36						
386.40						
386.44						
386.48						
386.52						
386.56						
386.60						
386.64						
386.68						
386.72						
386.76						
386.80						
386.84						
386.88						
386.92						
386.96						
387.00						
387.04						
387.08						
387.12						
387.16						
387.20						
387.24						
387.28						
387.32						
387.36						
387.40						
387.44						
387.48						
387.52						
387.56						
387.60						
387.64						
387.68						
387.72						
387.76						
387.80						
387.84						
387.88						
387.92						
387.96						
388.00						
388.04						
388.08						
388.12						
388.16						
388.20						
388.24						
388.28						
388.32						
388.36						
388.40						
388.44						
388.48						
388.52						
388.56						
388.60						
388.64						
388.68						
388.72						
388.76						
388.80						
388.84						
388.88						
388.92						
388.96						
389.00						
389.04						
389.08						
389.12						
389.16						
389.20						
389.24						
389.28						
389.32						
389.36						
389.40						
389.44						
389.48						
389.52						
389.56						
389.60						
389.64						
389.68						
389.72						
389.76						
389.80						
389.84						
389.88						
389.92						
389.96						
390.00						
390.04						
390.08						
390.12						
390.16						
390.20						
390.24						
390.28						
390.32						
390.36						
390.40						
390.44						
390.48						
390.52						
390.56						
390.60						
390.64						
390.68						
390.72						
390.76						
390.80						
390.84						
390.88						
390.92						
390.96						
391.00						
391.04						
391.08						
391.12						
391.16						
391.20						
391.24						
391.28						
391.32						
391.36						
391.40						
391.44						
391.48						
391.52						
391.56						
391.60						
391.64						
391.68						
391.72						
391.76						
391.80						
391.84						
391.88						
391.92						
391.96						
392.00						
392.04						
392.08						
392.12						
392.16						
392.20						
392.24						
392.28						
392.32						
392.36						
392.40						
392.44						
392.48						
392.52						
392.56						
392.60						
392.64						
392.68						
392.72						
392.76						
392.80						
392.84						
392.88						
392.92						
392.96						
393.00						
393.04						
393.08						
393.12						
393.16						
393.20						
393.24						
393.28						
393.32						
393.36						
393.40						
393.44						
393.48						
393.52						
393.56						
393.60						
393.64						
393.68						
393.72						
393.76						
393.80						
393.84						
393.88						
393.92						
393.96						
394.00						
394.04						
394.08						
394.12						
394.16						
394.20						
394.24						
394.28						
394.32						
394.36						
394.40						
394.44						
394.48						
394.52						
394.56						
394.60						
394.64						
394.68						
394.72						
394.76						
394.80						
394.84						
394.88						
394.92						
394.96						
395.00						
395.04						
395.08						
395.12						
395.16						
395.20						
395.24						
395.28						
395.32						
395.36						
395.40						
395.44						
395.48						
395.52						
395.56						
395.60						
395.64						
395.68						
395.72						
395.76						
395.80						
395.84						
395.88						
395.92						
395.96						
396.00						
396.04						
396.08						
396.12						
396.16						
396.20						
396.24						
396.28						
396.32						
396.36						
396.40						
396.44						
396.48						
396.52						
396.56						
396.60						
396.64						
396.68						
396.72						
396.76						
396.80						
396.84						
396.88						
396.92						
396.96						
397.00						
397.04						
397.08						
397.12						
397.16						
397.20						
397.24						
397.28						
397.32						
397.36						
397.40						
397.44						
397.48						
397.52						
397.56						
397.60						
397.64						
397.68						
397.72						
397.76						
397.80						
397.84						
397.88						
397.92						
397.96						
398.00						
398.04						
398.08						
398.12						
398.16						
398.20						
398.24						
398.28						
398.32						
398.36						
398.40						
398.44						
398.48						
398.52						
398.56						
398.60						
398.64						
398.68						
398.72						
398.76						
398.80						
398.84						
398.88						
398.92						
398.96						
399.00						
399.04						
399.08						
399.12						
399.16						
399.20						
399.24						
399.28						
399.32						
399.36						
399.40						
399.44						
399.48						
399.52						
399.56						
399.60						
399.64						
399.68						
399.72						
399.76						
399.80						
399.84						
399.88						
399.92						
399.96						
400.00						
400.04						
400.08						
400.12						
400.16						
400.20						
400.24						
400.28						
400.32						
400.36						
400.40						
400.44						
400.48						
400.52						
400.56						
400.60						
400.64						
400.68						
400.72						
400.76						
400.80						
400.84						
400.88						
400.92						
400.96						
401.00						
401.04						
401.08						
401.12						
401.16						
401.20						
401.24						
401.28						
401.32						
401.36						
401.40						
401.44						
401.48						
401.52						
401.56						
401.60						
401.64						
401.68						
401.72						
401.76						
401.80						
401.84						
401.88						
401.92						
401.96						
402.00						
402.04						
402.08						
402.12						
402.16						
402.20						
402.24						
402.28						
402.32						
402.36						
402.40						
402.44						
402.48						
402.52						
402.56						
402.60						
402.64						
402.68						
402.72						
402.76						
402.80						
402.84						
402.88						
402.92						
402.96						
403.00						
403.04						
403.08						
403.12						
403.16						
403.20						
403.24						
403.28						
403.32						
403.36						
403.40						
403.44						
403.48						
403.52						
403.56						
403.60						
403.64						
403.68						
403.72						
403.76						
403.80						
403.84						
403.88						
403.92						
403.96						
404.00						
404.04						
404.08						
404.12						
404.16						
404.20						
404.24						
404.28						
404.32						
404.36						
404.40						
404.44						
404.48						
404.52						
404.56						
404.60						
404.64						
404.68						
404.72						
404.76						
404.80						
404.84						
404.88						
404.92						
404.96						
405.00						
405.04						
405.08						
405.12						
405.16						
405.20						
405.24						
405.28						
405.32						
405.36						
405.40						
405.44						
405.48						
405.52						
405.56						
405.60						
405.64						
405.68						
405.72						
405.76						
405.80						
405.84						
405.88						
405.92						
405.96						
406.00						
406.04						
406.08						
406.12						
406.16						
406.20						
406.24						
406.28						
406.32						
406.36						
406.40						
406.44						
406.48						
406.52						
406.56						
406.60						
406.64						
406.68						
406.72						
406.76						
406.80						
406.84						
406.88						
406.92						
406.96						
407.00						
407.04						
407.08						
407.12						
407.16						
407.20						
407.24						
407.28						
407.32						
407.36						
407.40						
407.44						
407.48						
407.52						
407.56						
407.60						
407.64						
407.68						
407.72						
407.76						
407.80						
407.84						
407.88						
407.92						
407.96						
408.00						
408.04						
408.08						
408.12						
408.16						
408.20						
408.24						
408.28						
408.32						
408.36						
408.40						
408.44						
408.48						
408.52						
408.56						
408.60						
408.64						
408.68						
408.72						
408.76						
408.80						
408.84						
408.88						
408.92						
408.96						
409.00						
409.04						
409.08						
409.12						
409.16						
409.20						
409.24						
409.28						
409.32						
409.36						
409.40						
409.44						
409.48						
409.52						
409.56						
409.60						
409.64						
409.68						
409.72						
409.76						
409.80						
409.84						
409.88						
409.92						
409.96						
410.00						
410.04						
410.08						
410.12						
410.16						
410.20						
410.24						
410.28						
410.32						
410.36						
410.40						
410.44						
410.48						
410.52						
410.56						
410.60						
410.64						
410.68						
410.72						
410.76						
410.80						
410.84						
410.88						
410.92						
410.96						
411.00						
411.04						
411.08						
411.12						
411.16						
411.20						
411.24						
411.28						
411.32						
411.36						
411.40						
411.44						
411.48						
411.52						
411.56						
411.60						
411.64						
411.68						
411.72						
411.76						
411.80						
411.84						
411.88						
411.92						
411.96						
412.00						
412.04						
412.08						
412.12						
412.16						
412.20						
412.24						
412.28						
412.32						
412.36						
412.40						
412.44						
412.48						
412.52						
412.56						
412.60						
412.64						
412.68						
412.72						
412.76						
412.80						
412.84						
412.88						
412.92						
412.96						
413.00						
413.04						
413.08						
413.12						
413.16						
413.20						
413.24						
413.28						
413.32						
413.36						
413.40						
413.44						
413.48						
413.52						
413.56						
413.60						
413.64						
413.68						
413.72						
413.76						
413.80						
413.84						
413.88						
413.92						
413.96						
414.00						
414.04						
414.08						
414.12						
414.16						
414.20						
414.24						
414.28						
414.32						
414.36						
414.40						
414.44						
414.48						
414.52						
414.56						
414.60						
414.64						
414.68						
414.72						
414.76						
414.80						
414.84						
414.88						
414.92						
414.96						
415.00						
415.04						
415.08						
415.12						
415.16						
415.20						
415.24						
415.28						
415.32						
415.36						
415.40						
415.44						
415.48						
415.52						
415.56						
415.60						
415.64						
415.68						
415.72						
415.76						
415.80						
415.84						
415.88						
415.92						
415.96						
416.00						
416.04						
416.08						
416.12						
416.16						
416.20						
416.24						
416.28						
416.32						
416.36						
416.40						
416.44						
416.48						
416.52						
416.56						
416.60						
416.64						
416.68						
416.72						
416.76						
416.80						
416.84						
416.88						
416.92						
416.96						
417.00						
417.04						
417.08						
417.12						
417.16						
417.20						
417.24			Start of Projection			
417.28						
417.32						
417.36						
417.40						
417.44						
417.48						
417.52						
417.56		Chasing				
417.60		Chasing				
417.64		Chasing				
417.68		Chasing				
417.72		Chasing				
417.76		Chasing				
417.80		Chasing				
417.84		Chasing				
417.88		Chasing				
417.92		Chasing				
417.96		Chasing				
418.00		Chasing				
418.04		Chasing				
418.08		Chasing				
418.12		Chasing				
418.16		Chasing				
418.20		Chasing				
418.24		Chasing				
418.28		Chasing				
418.32		Chasing				
418.36		Chasing				
418.40		Chasing				
418.44		Chasing				
418.48		Chasing				
418.52		Chasing				
418.56		Chasing				
418.60		Chasing				
418.64						
418.68		Independent				
418.72		Independent				
418.76		Independent				
418.80		Independent				
418.84		Independent				
418.88		Independent				
418.92		Independent				
418.96		Independent				
419.00		Independent				
419.04		Independent				
419.08		Independent				
419.12						
419.16		Chasing				
419.20		Chasing				
419.24		Chasing				
419.28		Chasing				
419.32		Chasing				
419.36		Chasing				
419.40		Chasing				
419.44		Chasing				
419.48						
419.52		Independent				
419.56		Independent				
419.60		Independent				
419.64		Independent				
419.68		Independent				
419.72		Independent				
419.76		Independent				
419.80		Independent				
419.84		Independent				
419.88		Independent				
419.92		Independent				
419.96		Independent				
420.00		Independent				
420.04		Independent				
420.08		Independent				
420.12		Independent				
420.16		Independent				
420.20		Independent				
420.24		Independent				
420.28		Independent				
420.32		Independent				
420.36		Independent				
420.40		Independent				
420.44		Independent				
420.48						
420.52		Chasing				
420.56		Chasing				
420.60		Chasing				
420.64		Chasing				
420.68		Chasing				
420.72		Chasing				
420.76		Chasing				
420.80		Independent				
420.84		Independent				
420.88		Independent				
420.92		Independent				
420.96		Independent				
421.00		Independent				
421.04		Independent				
421.08		Independent				
421.12		Independent				
421.16		Independent				
421.20		Independent				
421.24		Independent				
421.28		Independent				
421.32		Independent				
421.36		Independent				
421.40		Independent				
421.44		Independent				
421.48		Independent				
421.52		Independent				
421.56		Independent				
421.60		Independent				
421.64		Independent				
421.68		Independent				
421.72		Independent				
421.76		Independent				
421.80		Independent				
421.84		Independent				
421.88		Independent				
421.92		Independent				
421.96		Independent				
422.00		Independent				
422.04		Independent				
422.08		Independent				
422.12		Independent				
422.16		Independent				
422.20		Independent				
422.24		Independent				
422.28		Independent				
422.32		Independent				
422.36		Independent				
422.40		Independent				
422.44		Independent				
422.48		Independent				
422.52		Independent				
422.56		Independent				
422.60		Independent				
422.64		Independent				
422.68		Independent				
422.72		Independent				
422.76		Independent				
422.80		Independent				
422.84		Independent				
422.88		Independent				
422.92		Chasing				
422.96		Chasing				
423.00		Chasing				
423.04		Chasing				
423.08		Chasing				
423.12		Chasing				
423.16		Chasing				
423.20		Chasing				
423.24		Chasing				
423.28		Chasing				
423.32		Chasing				
423.36		Chasing				
423.40		Chasing				
423.44		Chasing				
423.48		Chasing				
423.52		Chasing				
423.56		Chasing				
423.60		Chasing				
423.64		Chasing				
423.68		Chasing				
423.72		Chasing				
423.76		Chasing				
423.80		Chasing				
423.84		Independent				
423.88		Independent				
423.92		Independent				
423.96		Independent				
424.00		Independent				
424.04		Independent				
424.08		Independent				
424.12		Chasing				
424.16		Chasing				
424.20		Chasing				
424.24		Chasing				
424.28		Chasing				
424.32		Chasing				
424.36		Chasing				
424.40		Chasing				
424.44		Chasing				
424.48		Chasing				
424.52		Chasing				
424.56		Chasing				
424.60		Chasing				
424.64		Chasing				
424.68		Chasing				
424.72		Chasing				
424.76		Chasing				
424.80		Chasing				
424.84		Chasing				
424.88		Chasing				
424.92		Chasing				
424.96		Chasing				
425.00		Chasing				
425.04		Chasing				
425.08		Chasing				
425.12		Chasing				
425.16		Chasing				
425.20		Chasing				
425.24		Chasing				
425.28		Chasing				
425.32		Chasing				
425.36		Chasing				
425.40		Chasing				
425.44		Chasing				
425.48		Chasing				
425.52		Chasing				
425.56		Chasing				
425.60		Chasing				
425.64		Chasing				
425.68		Chasing				
425.72		Chasing				
425.76		Chasing				
425.80		Chasing				
425.84		Chasing				
425.88		Chasing				
425.92		Chasing				
425.96		Chasing				
426.00		Chasing				
426.04		Chasing				
426.08		Chasing				
426.12		Chasing				
426.16		Chasing				
426.20		Chasing				
426.24		Chasing				
426.28		Chasing				
426.32		Chasing				
426.36		Chasing				
426.40		Chasing				
426.44		Chasing				
426.48		Chasing				
426.52		Chasing				
426.56		Chasing				
426.60		Chasing				
426.64		Chasing				
426.68		Chasing				
426.72		Chasing				
426.76		Chasing				
426.80		Chasing				
426.84		Chasing				
426.88		Chasing				
426.92		Chasing				
426.96						
427.00						
427.04						
427.08						
427.12						
427.16						
427.20						
427.24			End of Projection			
427.28						
427.32						
427.36						
427.40						
427.44						
427.48						
427.52						
427.56						
427.60						
427.64						
427.68						
427.72						
427.76						
427.80						
427.84						
427.88						
427.92						
427.96						
428.00						
428.04						
428.08						
428.12						
428.16						
428.20						
428.24						
428.28						
428.32						
428.36						
428.40						
428.44						
428.48						
428.52						
428.56						
428.60						
428.64						
428.68						
428.72						
428.76						
428.80						
428.84						
428.88						
428.92						
428.96						
429.00						
429.04						
429.08						
429.12						
429.16						
429.20						
429.24						
429.28						
429.32						
429.36						
429.40						
429.44						
429.48						
429.52						
429.56						
429.60						
429.64						
429.68						
429.72						
429.76						
429.80						
429.84						
429.88						
429.92						
429.96						
430.00						
430.04						
430.08						
430.12						
430.16						
430.20						
430.24						
430.28						
430.32						
430.36						
430.40						
430.44						
430.48						
430.52						
430.56						
430.60						
430.64						
430.68						
430.72						
430.76						
430.80						
430.84						
430.88						
430.92						
430.96						
431.00						
431.04						
431.08						
431.12						
431.16						
431.20						
431.24						
431.28						
431.32						
431.36						
431.40						
431.44						
431.48						
431.52						
431.56						
431.60						
431.64						
431.68						
431.72						
431.76						
431.80						
431.84						
431.88						
431.92						
431.96						
432.00						
432.04						
432.08						
432.12						
432.16						
432.20						
432.24						
432.28						
432.32						
432.36						
432.40						
432.44						
432.48						
432.52			Start of Projection			
432.56						
432.60						
432.64						
432.68						
432.72						
432.76						
432.80						
432.84						
432.88						
432.92						
432.96						
433.00						
433.04						
433.08						
433.12						
433.16						
433.20						
433.24						
433.28						
433.32						
433.36		Independent				
433.40		Independent				
433.44		Independent				
433.48		Independent				
433.52		Independent				
433.56		Independent				
433.60		Independent				
433.64		Independent				
433.68		Independent				
433.72		Independent				
433.76		Independent				
433.80		Independent				
433.84		Independent				
433.88		Independent				
433.92		Independent				
433.96		Independent				
434.00		Independent				
434.04		Independent				
434.08		Independent				
434.12		Independent				
434.16		Independent				
434.20		Independent				
434.24		Independent				
434.28		Independent				
434.32		Independent				
434.36		Independent				
434.40		Independent				
434.44		Independent				
434.48		Independent				
434.52		Independent				
434.56		Independent				
434.60		Independent				
434.64		Independent				
434.68		Independent				
434.72		Independent				
434.76		Independent				
434.80		Independent				
434.84		Independent				
434.88		Independent				
434.92		Independent				
434.96		Independent				
435.00		Independent				
435.04		Independent				
435.08		Independent				
435.12		Independent				
435.16		Independent				
435.20		Independent				
435.24		Independent				
435.28		Independent				
435.32		Independent				
435.36		Independent				
435.40		Independent				
435.44		Independent				
435.48		Independent				
435.52		Independent				
435.56		Independent				
435.60		Independent				
435.64		Independent				
435.68		Independent				
435.72		Independent				
435.76		Independent				
435.80						
435.84						
435.88						
435.92						
435.96						
436.00						
436.04						
436.08						
436.12						
436.16						
436.20						
436.24						
436.28						
436.32						
436.36						
436.40						
436.44						
436.48						
436.52						
436.56						
436.60						
436.64						
436.68						
436.72						
436.76						
436.80						
436.84						
436.88						
436.92						
436.96						
437.00						
437.04						
437.08						
437.12						
437.16						
437.20						
437.24						
437.28						
437.32						
437.36						
437.40						
437.44						
437.48						
437.52						
437.56						
437.60						
437.64		Independent				
437.68		Independent				
437.72		Independent				
437.76		Independent				
437.80		Independent				
437.84		Independent				
437.88		Independent				
437.92		Independent				
437.96		Chasing				
438.00		Chasing				
438.04		Chasing				
438.08		Chasing				
438.12		Chasing				
438.16		Chasing				
438.20		Chasing				
438.24		Chasing				
438.28						
438.32		Independent				
438.36		Independent				
438.40		Independent				
438.44		Independent				
438.48		Independent				
438.52		Independent				
438.56		Independent				
438.60		Independent				
438.64		Independent				
438.68		Independent				
438.72		Independent				
438.76		Independent				
438.80		Independent				
438.84		Independent				
438.88		Independent				
438.92		Independent				
438.96		Independent				
439.00		Independent				
439.04		Independent				
439.08		Independent				
439.12		Independent				
439.16		Independent				
439.20		Independent				
439.24		Independent				
439.28		Independent				
439.32		Independent				
439.36		Independent				
439.40		Independent				
439.44		Independent				
439.48		Independent				
439.52		Independent				
439.56		Independent				
439.60		Independent				
439.64		Independent				
439.68		Independent				
439.72		Independent				
439.76		Independent				
439.80		Independent				
439.84		Independent				
439.88		Independent				
439.92		Independent				
439.96		Independent				
440.00		Independent				
440.04		Independent				
440.08		Independent				
440.12		Independent				
440.16		Independent				
440.20		Independent				
440.24		Independent				
440.28		Independent				
440.32		Independent				
440.36		Independent				
440.40		Independent				
440.44		Independent				
440.48		Independent				
440.52		Independent				
440.56		Independent				
440.60		Independent				
440.64		Independent				
440.68		Independent				
440.72		Independent				
440.76		Independent				
440.80		Independent				
440.84		Independent				
440.88		Independent				
440.92		Independent				
440.96		Independent				
441.00		Independent				
441.04		Independent				
441.08						
441.12						
441.16						
441.20						
441.24						
441.28						
441.32						
441.36						
441.40						
441.44						
441.48						
441.52						
441.56						
441.60						
441.64						
441.68						
441.72						
441.76						
441.80						
441.84						
441.88						
441.92						
441.96						
442.00						
442.04						
442.08						
442.12						
442.16						
442.20						
442.24						
442.28						
442.32						
442.36						
442.40						
442.44						
442.48						
442.52			End of Projection			

ID23_2_074tri_LR.arch

Time		Looking	Marker			
0.00						
0.04						
0.08						
0.12						
0.16						
0.20						
0.24						
0.28						
0.32						
0.36						
0.40						
0.44						
0.48						
0.52						
0.56						
0.60						
0.64						
0.68						
0.72						
0.76						
0.80						
0.84						
0.88						
0.92						
0.96						
1.00						
1.04						
1.08						
1.12						
1.16						
1.20						
1.24						
1.28						
1.32						
1.36						
1.40						
1.44						
1.48						
1.52						
1.56						
1.60						
1.64						
1.68						
1.72						
1.76						
1.80						
1.84						
1.88						
1.92						
1.96						
2.00						
2.04						
2.08						
2.12						
2.16						
2.20						
2.24						
2.28						
2.32						
2.36						
2.40						
2.44						
2.48						
2.52						
2.56						
2.60						
2.64						
2.68						
2.72						
2.76						
2.80						
2.84						
2.88						
2.92						
2.96						
3.00						
3.04						
3.08						
3.12						
3.16						
3.20						
3.24						
3.28						
3.32						
3.36						
3.40						
3.44						
3.48						
3.52						
3.56						
3.60						
3.64						
3.68						
3.72						
3.76						
3.80						
3.84						
3.88						
3.92						
3.96						
4.00						
4.04						
4.08						
4.12						
4.16						
4.20						
4.24						
4.28						
4.32						
4.36						
4.40						
4.44						
4.48						
4.52						
4.56						
4.60						
4.64						
4.68						
4.72						
4.76						
4.80						
4.84						
4.88						
4.92						
4.96						
5.00						
5.04						
5.08						
5.12						
5.16						
5.20						
5.24						
5.28						
5.32						
5.36						
5.40						
5.44						
5.48						
5.52						
5.56						
5.60						
5.64						
5.68						
5.72						
5.76						
5.80						
5.84						
5.88						
5.92						
5.96						
6.00						
6.04						
6.08						
6.12						
6.16						
6.20						
6.24						
6.28						
6.32						
6.36						
6.40						
6.44						
6.48						
6.52						
6.56						
6.60						
6.64						
6.68						
6.72						
6.76						
6.80						
6.84						
6.88						
6.92						
6.96						
7.00						
7.04						
7.08						
7.12						
7.16						
7.20						
7.24						
7.28						
7.32						
7.36						
7.40						
7.44						
7.48						
7.52						
7.56						
7.60						
7.64						
7.68						
7.72						
7.76						
7.80						
7.84						
7.88						
7.92						
7.96						
8.00						
8.04						
8.08						
8.12						
8.16						
8.20						
8.24						
8.28						
8.32						
8.36						
8.40						
8.44						
8.48						
8.52						
8.56						
8.60						
8.64						
8.68						
8.72						
8.76						
8.80						
8.84						
8.88						
8.92						
8.96						
9.00						
9.04						
9.08						
9.12						
9.16						
9.20						
9.24						
9.28						
9.32						
9.36						
9.40						
9.44						
9.48						
9.52						
9.56						
9.60						
9.64						
9.68						
9.72						
9.76						
9.80						
9.84						
9.88						
9.92						
9.96						
10.00						
10.04						
10.08						
10.12						
10.16						
10.20						
10.24						
10.28						
10.32						
10.36						
10.40						
10.44						
10.48						
10.52						
10.56						
10.60						
10.64						
10.68						
10.72						
10.76						
10.80						
10.84						
10.88						
10.92						
10.96						
11.00						
11.04						
11.08						
11.12						
11.16						
11.20						
11.24						
11.28						
11.32						
11.36						
11.40						
11.44						
11.48						
11.52						
11.56						
11.60						
11.64						
11.68						
11.72						
11.76						
11.80						
11.84						
11.88						
11.92						
11.96						
12.00						
12.04						
12.08						
12.12						
12.16						
12.20						
12.24						
12.28						
12.32						
12.36						
12.40						
12.44						
12.48						
12.52						
12.56						
12.60						
12.64						
12.68						
12.72						
12.76						
12.80						
12.84						
12.88						
12.92						
12.96						
13.00						
13.04						
13.08						
13.12						
13.16						
13.20						
13.24						
13.28						
13.32						
13.36						
13.40						
13.44						
13.48						
13.52						
13.56						
13.60						
13.64						
13.68						
13.72						
13.76						
13.80						
13.84						
13.88						
13.92						
13.96						
14.00						
14.04						
14.08						
14.12						
14.16						
14.20						
14.24						
14.28						
14.32						
14.36						
14.40						
14.44						
14.48						
14.52						
14.56						
14.60						
14.64						
14.68						
14.72						
14.76						
14.80						
14.84						
14.88						
14.92						
14.96						
15.00						
15.04						
15.08						
15.12						
15.16						
15.20						
15.24						
15.28						
15.32						
15.36						
15.40						
15.44						
15.48						
15.52						
15.56						
15.60						
15.64						
15.68						
15.72						
15.76						
15.80						
15.84						
15.88						
15.92						
15.96						
16.00						
16.04						
16.08						
16.12						
16.16						
16.20						
16.24						
16.28						
16.32						
16.36						
16.40						
16.44						
16.48						
16.52						
16.56						
16.60						
16.64						
16.68						
16.72						
16.76						
16.80						
16.84						
16.88						
16.92						
16.96						
17.00						
17.04						
17.08						
17.12						
17.16						
17.20						
17.24						
17.28						
17.32						
17.36						
17.40						
17.44						
17.48						
17.52						
17.56						
17.60						
17.64						
17.68						
17.72						
17.76						
17.80						
17.84						
17.88						
17.92						
17.96						
18.00						
18.04						
18.08						
18.12						
18.16						
18.20						
18.24						
18.28						
18.32						
18.36						
18.40						
18.44						
18.48						
18.52						
18.56						
18.60						
18.64						
18.68						
18.72						
18.76						
18.80						
18.84						
18.88						
18.92						
18.96						
19.00						
19.04						
19.08						
19.12						
19.16						
19.20						
19.24						
19.28						
19.32						
19.36						
19.40						
19.44						
19.48						
19.52						
19.56						
19.60						
19.64						
19.68						
19.72						
19.76						
19.80						
19.84						
19.88						
19.92						
19.96						
20.00						
20.04						
20.08						
20.12						
20.16						
20.20						
20.24						
20.28						
20.32						
20.36						
20.40						
20.44						
20.48						
20.52						
20.56						
20.60						
20.64						
20.68						
20.72						
20.76						
20.80						
20.84						
20.88						
20.92						
20.96						
21.00						
21.04						
21.08						
21.12						
21.16						
21.20						
21.24						
21.28						
21.32						
21.36						
21.40						
21.44						
21.48						
21.52						
21.56						
21.60						
21.64						
21.68						
21.72						
21.76						
21.80						
21.84						
21.88						
21.92						
21.96						
22.00						
22.04						
22.08						
22.12						
22.16						
22.20						
22.24						
22.28						
22.32						
22.36						
22.40						
22.44						
22.48						
22.52						
22.56						
22.60						
22.64						
22.68						
22.72						
22.76						
22.80						
22.84						
22.88						
22.92						
22.96						
23.00						
23.04						
23.08						
23.12						
23.16						
23.20						
23.24						
23.28						
23.32						
23.36						
23.40						
23.44						
23.48						
23.52						
23.56						
23.60						
23.64						
23.68						
23.72						
23.76						
23.80						
23.84						
23.88						
23.92						
23.96						
24.00						
24.04						
24.08						
24.12						
24.16						
24.20						
24.24						
24.28						
24.32						
24.36						
24.40						
24.44						
24.48						
24.52						
24.56						
24.60						
24.64						
24.68						
24.72						
24.76						
24.80						
24.84						
24.88						
24.92						
24.96						
25.00						
25.04						
25.08						
25.12						
25.16						
25.20						
25.24						
25.28						
25.32						
25.36						
25.40						
25.44						
25.48						
25.52						
25.56						
25.60						
25.64						
25.68						
25.72						
25.76						
25.80						
25.84						
25.88						
25.92						
25.96						
26.00						
26.04						
26.08						
26.12						
26.16						
26.20						
26.24						
26.28						
26.32						
26.36						
26.40						
26.44						
26.48						
26.52						
26.56						
26.60						
26.64						
26.68						
26.72						
26.76						
26.80						
26.84						
26.88						
26.92						
26.96						
27.00						
27.04						
27.08						
27.12						
27.16						
27.20						
27.24						
27.28						
27.32						
27.36						
27.40						
27.44						
27.48						
27.52						
27.56						
27.60						
27.64						
27.68						
27.72						
27.76						
27.80						
27.84						
27.88						
27.92						
27.96						
28.00						
28.04						
28.08						
28.12						
28.16						
28.20						
28.24						
28.28						
28.32						
28.36						
28.40						
28.44						
28.48						
28.52						
28.56						
28.60						
28.64						
28.68						
28.72						
28.76						
28.80						
28.84						
28.88						
28.92						
28.96						
29.00						
29.04						
29.08						
29.12						
29.16						
29.20						
29.24						
29.28						
29.32						
29.36						
29.40						
29.44						
29.48						
29.52						
29.56						
29.60						
29.64						
29.68						
29.72						
29.76						
29.80						
29.84						
29.88						
29.92						
29.96						
30.00						
30.04						
30.08						
30.12						
30.16						
30.20						
30.24						
30.28						
30.32						
30.36						
30.40						
30.44						
30.48						
30.52						
30.56						
30.60						
30.64						
30.68						
30.72						
30.76						
30.80						
30.84						
30.88						
30.92						
30.96						
31.00						
31.04						
31.08						
31.12						
31.16						
31.20						
31.24						
31.28						
31.32						
31.36						
31.40						
31.44						
31.48						
31.52						
31.56						
31.60						
31.64						
31.68						
31.72						
31.76						
31.80						
31.84						
31.88						
31.92						
31.96						
32.00						
32.04						
32.08						
32.12						
32.16						
32.20						
32.24						
32.28						
32.32						
32.36						
32.40						
32.44						
32.48						
32.52						
32.56						
32.60						
32.64						
32.68						
32.72						
32.76						
32.80						
32.84						
32.88						
32.92						
32.96						
33.00						
33.04						
33.08						
33.12						
33.16						
33.20						
33.24						
33.28						
33.32						
33.36						
33.40						
33.44						
33.48						
33.52						
33.56						
33.60						
33.64						
33.68						
33.72						
33.76						
33.80						
33.84						
33.88						
33.92						
33.96						
34.00						
34.04						
34.08						
34.12						
34.16						
34.20						
34.24						
34.28						
34.32						
34.36						
34.40						
34.44						
34.48						
34.52						
34.56						
34.60						
34.64						
34.68						
34.72						
34.76						
34.80						
34.84						
34.88						
34.92						
34.96						
35.00						
35.04						
35.08						
35.12						
35.16						
35.20						
35.24						
35.28						
35.32						
35.36						
35.40						
35.44						
35.48						
35.52						
35.56						
35.60						
35.64						
35.68						
35.72						
35.76						
35.80						
35.84						
35.88						
35.92						
35.96						
36.00						
36.04						
36.08						
36.12						
36.16						
36.20						
36.24						
36.28						
36.32						
36.36						
36.40						
36.44						
36.48						
36.52						
36.56						
36.60						
36.64						
36.68						
36.72						
36.76						
36.80						
36.84						
36.88						
36.92						
36.96						
37.00						
37.04						
37.08						
37.12						
37.16						
37.20						
37.24						
37.28						
37.32						
37.36						
37.40						
37.44						
37.48						
37.52						
37.56						
37.60						
37.64						
37.68						
37.72						
37.76						
37.80						
37.84						
37.88						
37.92						
37.96						
38.00						
38.04						
38.08						
38.12						
38.16						
38.20						
38.24						
38.28						
38.32						
38.36						
38.40						
38.44						
38.48						
38.52						
38.56						
38.60						
38.64						
38.68						
38.72						
38.76						
38.80						
38.84						
38.88						
38.92						
38.96						
39.00						
39.04						
39.08						
39.12						
39.16						
39.20						
39.24						
39.28						
39.32						
39.36						
39.40						
39.44						
39.48						
39.52						
39.56						
39.60						
39.64						
39.68						
39.72						
39.76						
39.80						
39.84						
39.88						
39.92						
39.96						
40.00						
40.04						
40.08						
40.12						
40.16						
40.20						
40.24						
40.28						
40.32						
40.36						
40.40						
40.44						
40.48						
40.52						
40.56						
40.60						
40.64						
40.68						
40.72						
40.76						
40.80						
40.84						
40.88						
40.92						
40.96						
41.00						
41.04						
41.08						
41.12						
41.16						
41.20						
41.24						
41.28						
41.32						
41.36						
41.40						
41.44						
41.48						
41.52						
41.56						
41.60						
41.64						
41.68						
41.72						
41.76						
41.80						
41.84						
41.88						
41.92						
41.96						
42.00						
42.04						
42.08						
42.12						
42.16						
42.20						
42.24						
42.28						
42.32						
42.36						
42.40						
42.44						
42.48						
42.52						
42.56						
42.60						
42.64						
42.68						
42.72						
42.76						
42.80						
42.84						
42.88						
42.92						
42.96						
43.00						
43.04						
43.08						
43.12						
43.16						
43.20						
43.24						
43.28						
43.32						
43.36						
43.40						
43.44						
43.48						
43.52						
43.56						
43.60						
43.64						
43.68						
43.72						
43.76						
43.80						
43.84						
43.88						
43.92						
43.96						
44.00						
44.04						
44.08						
44.12						
44.16						
44.20						
44.24						
44.28						
44.32						
44.36						
44.40						
44.44						
44.48						
44.52						
44.56						
44.60						
44.64						
44.68						
44.72						
44.76						
44.80						
44.84						
44.88						
44.92						
44.96						
45.00						
45.04						
45.08						
45.12						
45.16						
45.20						
45.24						
45.28						
45.32						
45.36						
45.40						
45.44						
45.48						
45.52						
45.56						
45.60						
45.64						
45.68						
45.72						
45.76						
45.80						
45.84						
45.88						
45.92						
45.96						
46.00						
46.04						
46.08						
46.12						
46.16						
46.20						
46.24						
46.28						
46.32						
46.36						
46.40						
46.44						
46.48						
46.52						
46.56						
46.60						
46.64						
46.68						
46.72						
46.76						
46.80						
46.84						
46.88						
46.92						
46.96						
47.00						
47.04						
47.08						
47.12						
47.16						
47.20						
47.24						
47.28						
47.32						
47.36						
47.40						
47.44						
47.48						
47.52						
47.56						
47.60						
47.64						
47.68						
47.72						
47.76						
47.80						
47.84						
47.88						
47.92						
47.96						
48.00						
48.04						
48.08						
48.12						
48.16						
48.20						
48.24						
48.28						
48.32						
48.36						
48.40						
48.44						
48.48						
48.52						
48.56						
48.60						
48.64						
48.68						
48.72						
48.76						
48.80						
48.84						
48.88						
48.92						
48.96						
49.00						
49.04						
49.08						
49.12						
49.16						
49.20						
49.24						
49.28						
49.32						
49.36						
49.40						
49.44						
49.48						
49.52						
49.56						
49.60						
49.64						
49.68						
49.72						
49.76						
49.80						
49.84						
49.88						
49.92						
49.96						
50.00						
50.04						
50.08						
50.12						
50.16						
50.20						
50.24						
50.28						
50.32						
50.36						
50.40						
50.44						
50.48						
50.52						
50.56						
50.60						
50.64						
50.68						
50.72						
50.76						
50.80						
50.84						
50.88						
50.92						
50.96						
51.00						
51.04						
51.08						
51.12						
51.16						
51.20						
51.24						
51.28						
51.32						
51.36						
51.40						
51.44						
51.48						
51.52						
51.56						
51.60						
51.64						
51.68						
51.72						
51.76						
51.80						
51.84						
51.88						
51.92						
51.96						
52.00						
52.04						
52.08						
52.12						
52.16						
52.20						
52.24						
52.28						
52.32						
52.36						
52.40						
52.44						
52.48						
52.52						
52.56						
52.60						
52.64						
52.68						
52.72						
52.76						
52.80						
52.84						
52.88						
52.92						
52.96						
53.00						
53.04						
53.08						
53.12						
53.16						
53.20						
53.24						
53.28						
53.32						
53.36						
53.40						
53.44						
53.48						
53.52						
53.56						
53.60						
53.64						
53.68						
53.72						
53.76						
53.80						
53.84						
53.88						
53.92						
53.96						
54.00						
54.04						
54.08						
54.12						
54.16						
54.20						
54.24						
54.28						
54.32						
54.36						
54.40						
54.44						
54.48						
54.52						
54.56						
54.60						
54.64						
54.68						
54.72						
54.76						
54.80						
54.84						
54.88						
54.92						
54.96						
55.00						
55.04						
55.08						
55.12						
55.16						
55.20						
55.24						
55.28						
55.32						
55.36						
55.40						
55.44						
55.48						
55.52						
55.56						
55.60						
55.64						
55.68						
55.72						
55.76						
55.80						
55.84						
55.88						
55.92						
55.96						
56.00						
56.04						
56.08						
56.12						
56.16						
56.20						
56.24						
56.28						
56.32						
56.36						
56.40						
56.44						
56.48						
56.52						
56.56						
56.60						
56.64						
56.68						
56.72						
56.76						
56.80						
56.84						
56.88						
56.92						
56.96						
57.00						
57.04						
57.08						
57.12						
57.16						
57.20						
57.24						
57.28						
57.32						
57.36						
57.40						
57.44			Start of Projection			
57.48						
57.52						
57.56						
57.60						
57.64						
57.68						
57.72						
57.76						
57.80						
57.84						
57.88						
57.92						
57.96						
58.00						
58.04						
58.08						
58.12						
58.16						
58.20						
58.24						
58.28						
58.32		Independent				
58.36		Independent				
58.40		Independent				
58.44		Independent				
58.48		Independent				
58.52		Independent				
58.56		Independent				
58.60		Independent				
58.64		Independent				
58.68		Independent				
58.72		Independent				
58.76		Independent				
58.80		Independent				
58.84		Independent				
58.88		Independent				
58.92		Independent				
58.96		Independent				
59.00		Independent				
59.04		Independent				
59.08		Independent				
59.12		Independent				
59.16		Independent				
59.20		Independent				
59.24		Independent				
59.28		Independent				
59.32		Independent				
59.36		Independent				
59.40		Independent				
59.44		Independent				
59.48		Independent				
59.52		Independent				
59.56		Independent				
59.60		Independent				
59.64		Independent				
59.68		Independent				
59.72		Independent				
59.76		Independent				
59.80		Independent				
59.84		Independent				
59.88		Independent				
59.92		Independent				
59.96		Independent				
60.00		Independent				
60.04		Independent				
60.08		Independent				
60.12		Independent				
60.16		Independent				
60.20		Independent				
60.24		Independent				
60.28		Independent				
60.32		Independent				
60.36		Independent				
60.40		Independent				
60.44		Independent				
60.48		Independent				
60.52		Independent				
60.56		Independent				
60.60		Independent				
60.64		Independent				
60.68		Independent				
60.72		Independent				
60.76		Independent				
60.80		Independent				
60.84		Independent				
60.88		Independent				
60.92		Independent				
60.96		Independent				
61.00		Independent				
61.04		Independent				
61.08		Independent				
61.12		Independent				
61.16		Independent				
61.20		Independent				
61.24		Independent				
61.28		Independent				
61.32		Independent				
61.36		Independent				
61.40		Independent				
61.44		Independent				
61.48		Independent				
61.52		Independent				
61.56		Independent				
61.60		Independent				
61.64		Independent				
61.68		Independent				
61.72		Independent				
61.76		Independent				
61.80		Independent				
61.84		Independent				
61.88		Independent				
61.92		Independent				
61.96		Independent				
62.00		Independent				
62.04		Independent				
62.08		Independent				
62.12		Independent				
62.16		Independent				
62.20		Independent				
62.24		Independent				
62.28		Independent				
62.32		Independent				
62.36		Independent				
62.40		Independent				
62.44		Independent				
62.48		Independent				
62.52		Independent				
62.56		Independent				
62.60		Independent				
62.64		Independent				
62.68		Independent				
62.72		Independent				
62.76		Independent				
62.80		Independent				
62.84		Independent				
62.88		Independent				
62.92		Independent				
62.96		Independent				
63.00		Independent				
63.04		Independent				
63.08		Independent				
63.12		Independent				
63.16		Independent				
63.20		Independent				
63.24		Independent				
63.28		Independent				
63.32		Independent				
63.36		Independent				
63.40		Independent				
63.44		Independent				
63.48		Independent				
63.52		Independent				
63.56		Independent				
63.60		Independent				
63.64		Independent				
63.68		Independent				
63.72		Independent				
63.76		Independent				
63.80		Independent				
63.84		Independent				
63.88		Independent				
63.92		Independent				
63.96		Independent				
64.00		Independent				
64.04		Independent				
64.08		Independent				
64.12		Independent				
64.16		Independent				
64.20		Independent				
64.24		Independent				
64.28		Independent				
64.32		Independent				
64.36		Independent				
64.40		Independent				
64.44		Independent				
64.48		Independent				
64.52		Independent				
64.56		Independent				
64.60		Independent				
64.64		Independent				
64.68		Independent				
64.72		Independent				
64.76		Independent				
64.80		Independent				
64.84		Independent				
64.88		Independent				
64.92		Independent				
64.96		Independent				
65.00		Independent				
65.04		Independent				
65.08		Independent				
65.12		Independent				
65.16		Independent				
65.20		Independent				
65.24		Independent				
65.28		Independent				
65.32		Independent				
65.36		Independent				
65.40		Independent				
65.44		Independent				
65.48		Independent				
65.52		Independent				
65.56		Independent				
65.60		Independent				
65.64		Independent				
65.68		Independent				
65.72		Independent				
65.76		Independent				
65.80		Independent				
65.84		Independent				
65.88		Independent				
65.92		Independent				
65.96		Independent				
66.00		Independent				
66.04		Independent				
66.08		Independent				
66.12		Independent				
66.16		Independent				
66.20		Independent				
66.24		Independent				
66.28		Independent				
66.32		Independent				
66.36		Independent				
66.40		Independent				
66.44		Independent				
66.48		Independent				
66.52		Independent				
66.56		Independent				
66.60		Independent				
66.64		Independent				
66.68						
66.72						
66.76						
66.80						
66.84						
66.88						
66.92						
66.96						
67.00						
67.04						
67.08						
67.12						
67.16						
67.20						
67.24						
67.28						
67.32						
67.36						
67.40						
67.44			End of Projection			
67.48						
67.52						
67.56						
67.60						
67.64						
67.68						
67.72						
67.76						
67.80						
67.84						
67.88						
67.92						
67.96						
68.00						
68.04						
68.08						
68.12						
68.16						
68.20						
68.24						
68.28						
68.32						
68.36						
68.40						
68.44						
68.48						
68.52						
68.56						
68.60						
68.64						
68.68						
68.72						
68.76						
68.80						
68.84						
68.88						
68.92						
68.96						
69.00						
69.04						
69.08						
69.12						
69.16						
69.20						
69.24						
69.28						
69.32						
69.36						
69.40						
69.44						
69.48						
69.52						
69.56						
69.60						
69.64						
69.68						
69.72						
69.76						
69.80						
69.84						
69.88						
69.92						
69.96						
70.00						
70.04						
70.08						
70.12						
70.16						
70.20						
70.24						
70.28						
70.32						
70.36						
70.40						
70.44						
70.48						
70.52						
70.56						
70.60						
70.64						
70.68						
70.72						
70.76						
70.80						
70.84						
70.88						
70.92						
70.96						
71.00						
71.04						
71.08						
71.12						
71.16						
71.20						
71.24						
71.28						
71.32						
71.36						
71.40						
71.44						
71.48						
71.52						
71.56						
71.60						
71.64						
71.68						
71.72						
71.76						
71.80						
71.84						
71.88						
71.92						
71.96						
72.00						
72.04						
72.08						
72.12						
72.16						
72.20						
72.24						
72.28						
72.32						
72.36						
72.40						
72.44						
72.48						
72.52						
72.56						
72.60						
72.64						
72.68						
72.72			Start of Projection			
72.76						
72.80						
72.84						
72.88						
72.92						
72.96						
73.00						
73.04						
73.08						
73.12						
73.16						
73.20						
73.24						
73.28						
73.32						
73.36						
73.40						
73.44						
73.48						
73.52						
73.56						
73.60						
73.64						
73.68						
73.72						
73.76						
73.80						
73.84						
73.88						
73.92						
73.96						
74.00						
74.04						
74.08						
74.12						
74.16						
74.20						
74.24						
74.28						
74.32						
74.36						
74.40						
74.44						
74.48						
74.52						
74.56						
74.60						
74.64						
74.68						
74.72						
74.76		Chasing				
74.80		Chasing				
74.84		Chasing				
74.88		Chasing				
74.92		Chasing				
74.96		Chasing				
75.00		Chasing				
75.04		Chasing				
75.08		Chasing				
75.12		Chasing				
75.16		Chasing				
75.20		Chasing				
75.24		Chasing				
75.28		Chasing				
75.32		Chasing				
75.36		Chasing				
75.40		Chasing				
75.44		Chasing				
75.48		Chasing				
75.52		Chasing				
75.56		Chasing				
75.60		Chasing				
75.64		Chasing				
75.68		Chasing				
75.72		Chasing				
75.76		Chasing				
75.80		Chasing				
75.84		Chasing				
75.88		Chasing				
75.92		Chasing				
75.96		Chasing				
76.00		Chasing				
76.04		Chasing				
76.08		Chasing				
76.12		Chasing				
76.16		Chasing				
76.20		Chasing				
76.24		Chasing				
76.28		Chasing				
76.32		Chasing				
76.36		Chasing				
76.40		Chasing				
76.44		Chasing				
76.48		Chasing				
76.52		Chasing				
76.56		Chasing				
76.60		Chasing				
76.64		Chasing				
76.68		Chasing				
76.72		Chasing				
76.76		Chasing				
76.80		Chasing				
76.84		Chasing				
76.88		Chasing				
76.92		Chasing				
76.96		Chasing				
77.00		Chasing				
77.04		Chasing				
77.08		Chasing				
77.12		Chasing				
77.16		Chasing				
77.20		Chasing				
77.24						
77.28		Independent				
77.32		Independent				
77.36		Independent				
77.40		Independent				
77.44		Independent				
77.48		Independent				
77.52		Independent				
77.56		Independent				
77.60		Independent				
77.64		Independent				
77.68		Independent				
77.72		Independent				
77.76		Independent				
77.80		Independent				
77.84		Independent				
77.88		Independent				
77.92		Independent				
77.96		Independent				
78.00		Independent				
78.04		Independent				
78.08		Independent				
78.12		Independent				
78.16		Independent				
78.20		Independent				
78.24		Independent				
78.28		Independent				
78.32		Independent				
78.36		Independent				
78.40		Independent				
78.44		Independent				
78.48		Independent				
78.52		Independent				
78.56		Independent				
78.60		Independent				
78.64		Independent				
78.68		Independent				
78.72		Independent				
78.76		Independent				
78.80		Independent				
78.84		Independent				
78.88		Independent				
78.92		Independent				
78.96		Independent				
79.00		Independent				
79.04		Independent				
79.08		Independent				
79.12		Independent				
79.16		Independent				
79.20		Independent				
79.24		Independent				
79.28		Independent				
79.32		Independent				
79.36		Independent				
79.40		Independent				
79.44		Independent				
79.48		Independent				
79.52		Independent				
79.56		Independent				
79.60		Independent				
79.64		Independent				
79.68		Independent				
79.72		Independent				
79.76		Independent				
79.80		Independent				
79.84		Independent				
79.88		Independent				
79.92		Independent				
79.96		Independent				
80.00		Independent				
80.04		Independent				
80.08		Independent				
80.12		Independent				
80.16		Independent				
80.20		Independent				
80.24		Independent				
80.28		Independent				
80.32		Independent				
80.36		Independent				
80.40		Independent				
80.44		Independent				
80.48		Independent				
80.52		Independent				
80.56		Independent				
80.60		Independent				
80.64		Independent				
80.68		Independent				
80.72		Independent				
80.76		Independent				
80.80		Independent				
80.84		Independent				
80.88		Independent				
80.92		Independent				
80.96		Independent				
81.00		Independent				
81.04		Independent				
81.08		Independent				
81.12		Independent				
81.16		Independent				
81.20		Independent				
81.24		Independent				
81.28		Independent				
81.32		Independent				
81.36		Independent				
81.40		Independent				
81.44						
81.48		Chasing				
81.52		Chasing				
81.56		Chasing				
81.60		Chasing				
81.64		Chasing				
81.68		Chasing				
81.72		Chasing				
81.76		Chasing				
81.80		Chasing				
81.84		Chasing				
81.88		Chasing				
81.92		Chasing				
81.96		Chasing				
82.00		Chasing				
82.04		Chasing				
82.08		Chasing				
82.12		Chasing				
82.16		Chasing				
82.20		Chasing				
82.24		Chasing				
82.28		Chasing				
82.32		Chasing				
82.36		Chasing				
82.40		Chasing				
82.44		Chasing				
82.48		Chasing				
82.52		Chasing				
82.56		Chasing				
82.60		Chasing				
82.64		Chasing				
82.68		Chasing				
82.72			End of Projection			

ID12_068tri_RL.arch

Time		Looking	Marker			
0.00						
0.04						
0.08						
0.12						
0.16						
0.20						
0.24						
0.28						
0.32						
0.36						
0.40						
0.44						
0.48						
0.52						
0.56						
0.60						
0.64						
0.68						
0.72						
0.76						
0.80						
0.84						
0.88						
0.92						
0.96						
1.00						
1.04						
1.08						
1.12						
1.16						
1.20						
1.24						
1.28						
1.32						
1.36						
1.40						
1.44						
1.48						
1.52						
1.56						
1.60						
1.64						
1.68						
1.72						
1.76						
1.80						
1.84						
1.88						
1.92						
1.96						
2.00						
2.04						
2.08						
2.12						
2.16						
2.20						
2.24						
2.28						
2.32						
2.36						
2.40						
2.44						
2.48						
2.52						
2.56						
2.60						
2.64						
2.68						
2.72						
2.76						
2.80						
2.84						
2.88						
2.92						
2.96						
3.00						
3.04						
3.08						
3.12						
3.16						
3.20						
3.24						
3.28						
3.32						
3.36						
3.40						
3.44						
3.48						
3.52						
3.56						
3.60						
3.64						
3.68						
3.72						
3.76						
3.80						
3.84						
3.88						
3.92						
3.96						
4.00						
4.04						
4.08						
4.12						
4.16						
4.20						
4.24						
4.28						
4.32						
4.36						
4.40						
4.44						
4.48						
4.52						
4.56						
4.60						
4.64						
4.68						
4.72						
4.76						
4.80						
4.84						
4.88						
4.92						
4.96						
5.00						
5.04						
5.08						
5.12						
5.16						
5.20						
5.24						
5.28						
5.32						
5.36						
5.40						
5.44						
5.48						
5.52						
5.56						
5.60						
5.64						
5.68						
5.72						
5.76						
5.80						
5.84						
5.88						
5.92						
5.96						
6.00						
6.04						
6.08						
6.12						
6.16						
6.20						
6.24						
6.28						
6.32						
6.36						
6.40						
6.44						
6.48						
6.52						
6.56						
6.60						
6.64						
6.68						
6.72						
6.76						
6.80						
6.84						
6.88						
6.92						
6.96						
7.00						
7.04						
7.08						
7.12						
7.16						
7.20						
7.24						
7.28						
7.32						
7.36						
7.40						
7.44						
7.48						
7.52						
7.56						
7.60						
7.64						
7.68						
7.72						
7.76						
7.80						
7.84						
7.88						
7.92						
7.96						
8.00						
8.04						
8.08						
8.12						
8.16						
8.20						
8.24						
8.28						
8.32						
8.36						
8.40						
8.44						
8.48						
8.52						
8.56						
8.60						
8.64						
8.68						
8.72						
8.76						
8.80						
8.84						
8.88						
8.92						
8.96						
9.00						
9.04						
9.08						
9.12						
9.16						
9.20						
9.24						
9.28						
9.32						
9.36						
9.40						
9.44						
9.48						
9.52						
9.56						
9.60						
9.64						
9.68						
9.72						
9.76						
9.80						
9.84						
9.88						
9.92						
9.96						
10.00						
10.04						
10.08						
10.12						
10.16						
10.20						
10.24						
10.28						
10.32						
10.36						
10.40						
10.44						
10.48						
10.52						
10.56						
10.60						
10.64						
10.68						
10.72						
10.76						
10.80						
10.84						
10.88						
10.92						
10.96						
11.00						
11.04						
11.08						
11.12						
11.16						
11.20						
11.24						
11.28						
11.32						
11.36						
11.40						
11.44						
11.48						
11.52						
11.56						
11.60						
11.64						
11.68						
11.72						
11.76						
11.80						
11.84						
11.88						
11.92						
11.96						
12.00						
12.04						
12.08						
12.12						
12.16						
12.20						
12.24						
12.28						
12.32						
12.36						
12.40						
12.44						
12.48						
12.52						
12.56						
12.60						
12.64						
12.68						
12.72						
12.76						
12.80						
12.84						
12.88						
12.92						
12.96						
13.00						
13.04						
13.08						
13.12						
13.16						
13.20						
13.24						
13.28						
13.32						
13.36						
13.40						
13.44						
13.48						
13.52						
13.56						
13.60						
13.64						
13.68						
13.72						
13.76						
13.80						
13.84						
13.88						
13.92						
13.96						
14.00						
14.04						
14.08						
14.12						
14.16						
14.20						
14.24						
14.28						
14.32						
14.36						
14.40						
14.44						
14.48						
14.52						
14.56						
14.60						
14.64						
14.68						
14.72						
14.76						
14.80						
14.84						
14.88						
14.92						
14.96						
15.00						
15.04						
15.08						
15.12						
15.16						
15.20						
15.24						
15.28						
15.32						
15.36						
15.40						
15.44						
15.48						
15.52						
15.56						
15.60						
15.64						
15.68						
15.72						
15.76						
15.80						
15.84						
15.88						
15.92						
15.96						
16.00						
16.04						
16.08						
16.12						
16.16						
16.20						
16.24						
16.28						
16.32						
16.36						
16.40						
16.44						
16.48						
16.52						
16.56						
16.60						
16.64						
16.68						
16.72						
16.76						
16.80						
16.84						
16.88						
16.92						
16.96						
17.00						
17.04						
17.08						
17.12						
17.16						
17.20						
17.24						
17.28						
17.32						
17.36						
17.40						
17.44						
17.48						
17.52						
17.56						
17.60						
17.64						
17.68						
17.72						
17.76						
17.80						
17.84						
17.88						
17.92						
17.96						
18.00						
18.04						
18.08						
18.12						
18.16						
18.20						
18.24						
18.28						
18.32						
18.36						
18.40						
18.44						
18.48						
18.52						
18.56						
18.60						
18.64						
18.68						
18.72						
18.76						
18.80						
18.84						
18.88						
18.92						
18.96						
19.00						
19.04						
19.08						
19.12						
19.16						
19.20						
19.24						
19.28						
19.32						
19.36						
19.40						
19.44						
19.48						
19.52						
19.56						
19.60						
19.64						
19.68						
19.72						
19.76						
19.80						
19.84						
19.88						
19.92						
19.96						
20.00						
20.04						
20.08						
20.12						
20.16						
20.20						
20.24						
20.28						
20.32						
20.36						
20.40						
20.44						
20.48						
20.52						
20.56						
20.60						
20.64						
20.68						
20.72						
20.76						
20.80						
20.84						
20.88						
20.92						
20.96						
21.00						
21.04						
21.08						
21.12						
21.16						
21.20						
21.24						
21.28						
21.32						
21.36						
21.40						
21.44						
21.48						
21.52						
21.56						
21.60						
21.64						
21.68						
21.72						
21.76						
21.80						
21.84						
21.88						
21.92						
21.96						
22.00						
22.04						
22.08						
22.12						
22.16						
22.20						
22.24						
22.28						
22.32						
22.36						
22.40						
22.44						
22.48						
22.52						
22.56						
22.60						
22.64						
22.68						
22.72						
22.76						
22.80						
22.84						
22.88						
22.92						
22.96						
23.00						
23.04						
23.08						
23.12						
23.16						
23.20						
23.24						
23.28						
23.32						
23.36						
23.40						
23.44						
23.48						
23.52						
23.56						
23.60						
23.64						
23.68						
23.72						
23.76						
23.80						
23.84						
23.88						
23.92						
23.96						
24.00						
24.04						
24.08						
24.12						
24.16						
24.20						
24.24						
24.28						
24.32						
24.36						
24.40						
24.44						
24.48						
24.52						
24.56						
24.60						
24.64						
24.68						
24.72						
24.76						
24.80						
24.84						
24.88						
24.92						
24.96						
25.00						
25.04						
25.08						
25.12						
25.16						
25.20						
25.24						
25.28						
25.32						
25.36						
25.40						
25.44						
25.48						
25.52						
25.56						
25.60						
25.64						
25.68						
25.72						
25.76						
25.80						
25.84						
25.88						
25.92						
25.96						
26.00						
26.04						
26.08						
26.12						
26.16						
26.20						
26.24						
26.28						
26.32						
26.36						
26.40						
26.44						
26.48						
26.52						
26.56						
26.60						
26.64						
26.68						
26.72						
26.76						
26.80						
26.84						
26.88						
26.92						
26.96						
27.00						
27.04						
27.08						
27.12						
27.16						
27.20						
27.24						
27.28						
27.32						
27.36						
27.40						
27.44						
27.48						
27.52						
27.56						
27.60						
27.64						
27.68						
27.72						
27.76						
27.80						
27.84						
27.88						
27.92						
27.96						
28.00						
28.04						
28.08						
28.12						
28.16						
28.20						
28.24						
28.28						
28.32						
28.36						
28.40						
28.44						
28.48						
28.52						
28.56						
28.60						
28.64						
28.68						
28.72						
28.76						
28.80						
28.84						
28.88						
28.92						
28.96						
29.00						
29.04						
29.08						
29.12						
29.16						
29.20						
29.24						
29.28						
29.32						
29.36						
29.40						
29.44						
29.48						
29.52						
29.56						
29.60						
29.64						
29.68						
29.72						
29.76						
29.80						
29.84						
29.88						
29.92						
29.96						
30.00						
30.04						
30.08						
30.12						
30.16						
30.20						
30.24						
30.28						
30.32						
30.36						
30.40						
30.44						
30.48						
30.52						
30.56						
30.60						
30.64						
30.68						
30.72						
30.76						
30.80						
30.84						
30.88						
30.92						
30.96						
31.00						
31.04						
31.08						
31.12						
31.16						
31.20						
31.24						
31.28						
31.32						
31.36						
31.40						
31.44						
31.48						
31.52						
31.56						
31.60						
31.64						
31.68						
31.72						
31.76						
31.80						
31.84						
31.88						
31.92						
31.96						
32.00						
32.04						
32.08						
32.12						
32.16						
32.20						
32.24						
32.28						
32.32						
32.36						
32.40						
32.44						
32.48						
32.52						
32.56						
32.60						
32.64						
32.68						
32.72						
32.76						
32.80						
32.84						
32.88						
32.92						
32.96						
33.00						
33.04						
33.08						
33.12						
33.16						
33.20						
33.24						
33.28						
33.32						
33.36						
33.40						
33.44						
33.48						
33.52						
33.56						
33.60						
33.64						
33.68						
33.72						
33.76						
33.80						
33.84						
33.88						
33.92						
33.96						
34.00						
34.04						
34.08						
34.12						
34.16						
34.20						
34.24						
34.28						
34.32						
34.36						
34.40						
34.44						
34.48						
34.52						
34.56						
34.60						
34.64						
34.68						
34.72						
34.76						
34.80						
34.84						
34.88						
34.92						
34.96						
35.00						
35.04						
35.08						
35.12						
35.16						
35.20						
35.24						
35.28						
35.32						
35.36						
35.40						
35.44						
35.48						
35.52						
35.56						
35.60						
35.64						
35.68						
35.72						
35.76						
35.80						
35.84						
35.88						
35.92						
35.96						
36.00						
36.04						
36.08						
36.12						
36.16						
36.20						
36.24						
36.28						
36.32						
36.36						
36.40						
36.44						
36.48						
36.52						
36.56						
36.60						
36.64						
36.68						
36.72						
36.76						
36.80						
36.84						
36.88						
36.92						
36.96						
37.00						
37.04						
37.08						
37.12						
37.16						
37.20						
37.24						
37.28						
37.32						
37.36						
37.40						
37.44						
37.48						
37.52						
37.56						
37.60						
37.64						
37.68						
37.72						
37.76						
37.80						
37.84						
37.88						
37.92						
37.96						
38.00						
38.04						
38.08						
38.12						
38.16						
38.20						
38.24						
38.28						
38.32						
38.36						
38.40						
38.44						
38.48						
38.52						
38.56						
38.60						
38.64						
38.68						
38.72						
38.76						
38.80						
38.84						
38.88						
38.92						
38.96						
39.00						
39.04						
39.08						
39.12						
39.16						
39.20						
39.24						
39.28						
39.32						
39.36						
39.40						
39.44						
39.48						
39.52						
39.56						
39.60						
39.64						
39.68						
39.72						
39.76						
39.80						
39.84						
39.88						
39.92						
39.96						
40.00						
40.04						
40.08						
40.12						
40.16						
40.20						
40.24						
40.28						
40.32						
40.36						
40.40						
40.44						
40.48						
40.52						
40.56						
40.60						
40.64						
40.68						
40.72						
40.76						
40.80						
40.84						
40.88						
40.92						
40.96						
41.00						
41.04						
41.08						
41.12						
41.16						
41.20						
41.24						
41.28						
41.32						
41.36						
41.40						
41.44						
41.48						
41.52						
41.56						
41.60						
41.64						
41.68						
41.72						
41.76						
41.80						
41.84						
41.88						
41.92						
41.96						
42.00						
42.04						
42.08						
42.12						
42.16						
42.20						
42.24						
42.28						
42.32						
42.36						
42.40						
42.44						
42.48						
42.52						
42.56						
42.60						
42.64						
42.68						
42.72						
42.76						
42.80						
42.84						
42.88						
42.92						
42.96						
43.00						
43.04						
43.08						
43.12						
43.16						
43.20						
43.24						
43.28						
43.32						
43.36						
43.40						
43.44						
43.48						
43.52						
43.56						
43.60						
43.64						
43.68						
43.72						
43.76						
43.80						
43.84						
43.88						
43.92						
43.96						
44.00						
44.04						
44.08						
44.12						
44.16						
44.20						
44.24						
44.28						
44.32						
44.36						
44.40						
44.44						
44.48						
44.52						
44.56						
44.60						
44.64						
44.68						
44.72						
44.76						
44.80						
44.84						
44.88						
44.92						
44.96						
45.00						
45.04						
45.08						
45.12						
45.16						
45.20						
45.24						
45.28						
45.32						
45.36						
45.40						
45.44						
45.48						
45.52						
45.56						
45.60						
45.64						
45.68						
45.72						
45.76						
45.80						
45.84						
45.88						
45.92						
45.96						
46.00						
46.04						
46.08						
46.12						
46.16						
46.20						
46.24						
46.28						
46.32						
46.36						
46.40						
46.44						
46.48						
46.52						
46.56						
46.60						
46.64						
46.68						
46.72						
46.76						
46.80						
46.84						
46.88						
46.92						
46.96						
47.00						
47.04						
47.08						
47.12						
47.16						
47.20						
47.24						
47.28						
47.32						
47.36						
47.40						
47.44						
47.48						
47.52						
47.56						
47.60						
47.64						
47.68						
47.72						
47.76						
47.80						
47.84						
47.88						
47.92						
47.96						
48.00						
48.04						
48.08						
48.12						
48.16						
48.20						
48.24						
48.28						
48.32						
48.36						
48.40						
48.44						
48.48						
48.52						
48.56						
48.60						
48.64						
48.68						
48.72						
48.76						
48.80						
48.84						
48.88						
48.92						
48.96						
49.00						
49.04						
49.08						
49.12						
49.16						
49.20						
49.24						
49.28						
49.32						
49.36						
49.40						
49.44						
49.48						
49.52						
49.56						
49.60						
49.64						
49.68						
49.72						
49.76						
49.80						
49.84						
49.88						
49.92						
49.96						
50.00						
50.04						
50.08						
50.12						
50.16						
50.20						
50.24						
50.28						
50.32						
50.36						
50.40						
50.44						
50.48						
50.52						
50.56						
50.60						
50.64						
50.68						
50.72						
50.76						
50.80						
50.84						
50.88						
50.92						
50.96						
51.00						
51.04						
51.08						
51.12						
51.16						
51.20						
51.24						
51.28						
51.32						
51.36						
51.40						
51.44						
51.48						
51.52						
51.56						
51.60						
51.64						
51.68						
51.72						
51.76						
51.80						
51.84						
51.88						
51.92						
51.96						
52.00						
52.04						
52.08						
52.12						
52.16						
52.20						
52.24						
52.28						
52.32						
52.36						
52.40						
52.44						
52.48						
52.52						
52.56						
52.60						
52.64						
52.68						
52.72						
52.76						
52.80						
52.84						
52.88						
52.92						
52.96						
53.00						
53.04						
53.08						
53.12						
53.16						
53.20						
53.24						
53.28						
53.32						
53.36						
53.40						
53.44						
53.48						
53.52						
53.56						
53.60						
53.64						
53.68						
53.72						
53.76						
53.80						
53.84						
53.88						
53.92						
53.96						
54.00						
54.04						
54.08						
54.12						
54.16						
54.20						
54.24						
54.28						
54.32						
54.36						
54.40						
54.44						
54.48						
54.52						
54.56						
54.60						
54.64						
54.68						
54.72						
54.76						
54.80						
54.84						
54.88						
54.92						
54.96						
55.00						
55.04						
55.08						
55.12						
55.16						
55.20						
55.24						
55.28						
55.32						
55.36						
55.40						
55.44						
55.48						
55.52						
55.56						
55.60						
55.64						
55.68						
55.72						
55.76						
55.80						
55.84						
55.88						
55.92						
55.96						
56.00						
56.04						
56.08						
56.12						
56.16						
56.20						
56.24						
56.28						
56.32						
56.36						
56.40						
56.44						
56.48						
56.52						
56.56						
56.60						
56.64						
56.68						
56.72						
56.76						
56.80						
56.84						
56.88						
56.92						
56.96						
57.00						
57.04						
57.08						
57.12						
57.16						
57.20						
57.24						
57.28						
57.32						
57.36						
57.40						
57.44						
57.48						
57.52						
57.56						
57.60						
57.64						
57.68						
57.72						
57.76						
57.80						
57.84						
57.88						
57.92						
57.96						
58.00						
58.04						
58.08						
58.12						
58.16						
58.20						
58.24						
58.28						
58.32						
58.36						
58.40						
58.44						
58.48						
58.52						
58.56						
58.60						
58.64						
58.68						
58.72						
58.76						
58.80						
58.84						
58.88						
58.92						
58.96						
59.00						
59.04						
59.08						
59.12						
59.16						
59.20						
59.24						
59.28						
59.32						
59.36						
59.40						
59.44						
59.48						
59.52						
59.56						
59.60						
59.64						
59.68						
59.72						
59.76						
59.80						
59.84						
59.88						
59.92						
59.96						
60.00						
60.04						
60.08						
60.12						
60.16						
60.20						
60.24						
60.28						
60.32						
60.36						
60.40						
60.44						
60.48						
60.52						
60.56						
60.60						
60.64						
60.68						
60.72						
60.76						
60.80						
60.84						
60.88						
60.92						
60.96						
61.00						
61.04						
61.08						
61.12						
61.16						
61.20						
61.24						
61.28						
61.32						
61.36						
61.40						
61.44						
61.48						
61.52						
61.56						
61.60						
61.64						
61.68						
61.72						
61.76						
61.80						
61.84						
61.88						
61.92						
61.96						
62.00						
62.04						
62.08						
62.12						
62.16						
62.20						
62.24						
62.28						
62.32						
62.36						
62.40						
62.44						
62.48						
62.52						
62.56						
62.60						
62.64						
62.68						
62.72						
62.76						
62.80						
62.84						
62.88						
62.92						
62.96						
63.00						
63.04						
63.08						
63.12						
63.16						
63.20						
63.24						
63.28						
63.32						
63.36						
63.40						
63.44						
63.48						
63.52						
63.56						
63.60						
63.64						
63.68						
63.72						
63.76						
63.80						
63.84						
63.88						
63.92						
63.96						
64.00						
64.04						
64.08						
64.12						
64.16						
64.20						
64.24						
64.28						
64.32						
64.36						
64.40						
64.44						
64.48						
64.52						
64.56						
64.60						
64.64						
64.68						
64.72						
64.76						
64.80						
64.84						
64.88						
64.92						
64.96						
65.00						
65.04						
65.08						
65.12						
65.16						
65.20						
65.24						
65.28						
65.32						
65.36						
65.40						
65.44						
65.48						
65.52						
65.56						
65.60						
65.64						
65.68						
65.72						
65.76						
65.80						
65.84						
65.88						
65.92						
65.96						
66.00						
66.04						
66.08						
66.12						
66.16						
66.20						
66.24						
66.28						
66.32						
66.36						
66.40						
66.44						
66.48						
66.52						
66.56						
66.60						
66.64						
66.68						
66.72						
66.76						
66.80						
66.84						
66.88						
66.92						
66.96						
67.00						
67.04						
67.08						
67.12						
67.16						
67.20						
67.24						
67.28						
67.32						
67.36						
67.40						
67.44						
67.48						
67.52						
67.56						
67.60						
67.64						
67.68						
67.72						
67.76						
67.80						
67.84						
67.88						
67.92						
67.96						
68.00						
68.04						
68.08						
68.12						
68.16						
68.20						
68.24						
68.28						
68.32						
68.36						
68.40						
68.44						
68.48						
68.52						
68.56						
68.60						
68.64						
68.68						
68.72						
68.76						
68.80						
68.84						
68.88						
68.92						
68.96						
69.00						
69.04						
69.08						
69.12						
69.16						
69.20						
69.24						
69.28						
69.32						
69.36						
69.40						
69.44						
69.48						
69.52						
69.56						
69.60						
69.64						
69.68						
69.72						
69.76						
69.80						
69.84						
69.88						
69.92						
69.96						
70.00						
70.04						
70.08						
70.12						
70.16						
70.20						
70.24						
70.28						
70.32						
70.36						
70.40						
70.44						
70.48						
70.52						
70.56						
70.60						
70.64						
70.68						
70.72						
70.76						
70.80						
70.84						
70.88						
70.92						
70.96						
71.00						
71.04						
71.08						
71.12						
71.16						
71.20						
71.24						
71.28						
71.32						
71.36						
71.40						
71.44						
71.48						
71.52						
71.56						
71.60						
71.64						
71.68						
71.72						
71.76						
71.80						
71.84						
71.88						
71.92						
71.96						
72.00						
72.04						
72.08						
72.12						
72.16						
72.20						
72.24						
72.28						
72.32						
72.36						
72.40						
72.44						
72.48						
72.52						
72.56						
72.60						
72.64						
72.68						
72.72						
72.76						
72.80						
72.84						
72.88						
72.92						
72.96						
73.00						
73.04						
73.08						
73.12						
73.16						
73.20						
73.24						
73.28						
73.32						
73.36						
73.40						
73.44						
73.48						
73.52						
73.56						
73.60						
73.64						
73.68						
73.72						
73.76						
73.80						
73.84						
73.88						
73.92						
73.96						
74.00						
74.04						
74.08						
74.12						
74.16						
74.20						
74.24						
74.28						
74.32						
74.36						
74.40						
74.44						
74.48						
74.52						
74.56						
74.60						
74.64						
74.68						
74.72						
74.76						
74.80						
74.84						
74.88						
74.92						
74.96						
75.00						
75.04						
75.08						
75.12						
75.16						
75.20						
75.24						
75.28						
75.32						
75.36						
75.40						
75.44						
75.48						
75.52						
75.56						
75.60						
75.64						
75.68						
75.72						
75.76						
75.80						
75.84						
75.88						
75.92						
75.96						
76.00						
76.04						
76.08						
76.12						
76.16						
76.20						
76.24						
76.28						
76.32						
76.36						
76.40						
76.44						
76.48						
76.52						
76.56						
76.60						
76.64						
76.68						
76.72						
76.76						
76.80						
76.84						
76.88						
76.92						
76.96						
77.00						
77.04						
77.08						
77.12						
77.16						
77.20						
77.24						
77.28						
77.32						
77.36						
77.40						
77.44						
77.48						
77.52						
77.56						
77.60						
77.64						
77.68						
77.72						
77.76						
77.80						
77.84						
77.88						
77.92						
77.96						
78.00						
78.04						
78.08						
78.12						
78.16						
78.20						
78.24						
78.28						
78.32						
78.36						
78.40						
78.44						
78.48						
78.52						
78.56						
78.60						
78.64						
78.68						
78.72						
78.76						
78.80						
78.84						
78.88						
78.92						
78.96						
79.00						
79.04						
79.08						
79.12						
79.16						
79.20						
79.24						
79.28						
79.32						
79.36						
79.40						
79.44						
79.48						
79.52						
79.56						
79.60						
79.64						
79.68						
79.72						
79.76						
79.80						
79.84						
79.88						
79.92						
79.96						
80.00						
80.04						
80.08						
80.12						
80.16						
80.20						
80.24						
80.28						
80.32						
80.36						
80.40						
80.44						
80.48						
80.52						
80.56						
80.60						
80.64						
80.68						
80.72						
80.76						
80.80						
80.84						
80.88						
80.92						
80.96						
81.00						
81.04						
81.08						
81.12						
81.16						
81.20						
81.24						
81.28						
81.32						
81.36						
81.40						
81.44						
81.48						
81.52						
81.56						
81.60						
81.64						
81.68						
81.72						
81.76						
81.80						
81.84						
81.88						
81.92						
81.96						
82.00						
82.04						
82.08						
82.12						
82.16						
82.20						
82.24						
82.28						
82.32						
82.36						
82.40						
82.44						
82.48						
82.52						
82.56						
82.60						
82.64						
82.68						
82.72						
82.76						
82.80						
82.84						
82.88						
82.92						
82.96						
83.00						
83.04						
83.08						
83.12						
83.16						
83.20						
83.24						
83.28						
83.32						
83.36						
83.40						
83.44						
83.48						
83.52						
83.56						
83.60						
83.64						
83.68						
83.72						
83.76						
83.80						
83.84						
83.88						
83.92						
83.96						
84.00						
84.04						
84.08						
84.12						
84.16						
84.20						
84.24						
84.28						
84.32						
84.36						
84.40						
84.44						
84.48						
84.52						
84.56						
84.60						
84.64						
84.68						
84.72						
84.76						
84.80						
84.84						
84.88						
84.92						
84.96						
85.00						
85.04						
85.08						
85.12						
85.16						
85.20						
85.24						
85.28						
85.32						
85.36						
85.40						
85.44						
85.48						
85.52						
85.56						
85.60						
85.64						
85.68						
85.72						
85.76						
85.80						
85.84						
85.88						
85.92						
85.96						
86.00						
86.04						
86.08						
86.12						
86.16						
86.20						
86.24						
86.28						
86.32						
86.36						
86.40						
86.44						
86.48						
86.52						
86.56						
86.60						
86.64						
86.68						
86.72						
86.76						
86.80						
86.84						
86.88						
86.92						
86.96						
87.00						
87.04						
87.08						
87.12						
87.16						
87.20						
87.24						
87.28						
87.32						
87.36						
87.40						
87.44						
87.48						
87.52						
87.56						
87.60						
87.64						
87.68						
87.72						
87.76						
87.80						
87.84						
87.88						
87.92						
87.96						
88.00						
88.04						
88.08						
88.12						
88.16						
88.20						
88.24						
88.28						
88.32						
88.36						
88.40						
88.44						
88.48						
88.52						
88.56						
88.60						
88.64						
88.68						
88.72						
88.76						
88.80						
88.84						
88.88						
88.92						
88.96						
89.00						
89.04						
89.08						
89.12						
89.16						
89.20						
89.24						
89.28						
89.32						
89.36						
89.40						
89.44						
89.48						
89.52						
89.56						
89.60						
89.64						
89.68						
89.72						
89.76						
89.80						
89.84						
89.88						
89.92						
89.96						
90.00						
90.04						
90.08						
90.12						
90.16						
90.20						
90.24						
90.28						
90.32						
90.36						
90.40						
90.44						
90.48						
90.52						
90.56						
90.60						
90.64						
90.68						
90.72						
90.76						
90.80						
90.84						
90.88						
90.92						
90.96						
91.00						
91.04						
91.08						
91.12						
91.16						
91.20						
91.24						
91.28						
91.32						
91.36						
91.40						
91.44						
91.48						
91.52						
91.56						
91.60						
91.64						
91.68						
91.72						
91.76						
91.80						
91.84						
91.88						
91.92						
91.96						
92.00						
92.04						
92.08						
92.12						
92.16						
92.20						
92.24						
92.28						
92.32						
92.36						
92.40						
92.44						
92.48						
92.52						
92.56						
92.60						
92.64						
92.68						
92.72						
92.76						
92.80						
92.84						
92.88						
92.92						
92.96						
93.00						
93.04						
93.08						
93.12						
93.16						
93.20						
93.24						
93.28						
93.32						
93.36						
93.40						
93.44						
93.48						
93.52						
93.56						
93.60						
93.64						
93.68						
93.72						
93.76						
93.80						
93.84						
93.88						
93.92						
93.96						
94.00						
94.04						
94.08						
94.12						
94.16						
94.20						
94.24						
94.28						
94.32						
94.36						
94.40						
94.44						
94.48						
94.52						
94.56						
94.60						
94.64						
94.68						
94.72						
94.76						
94.80						
94.84						
94.88						
94.92						
94.96						
95.00						
95.04						
95.08						
95.12						
95.16						
95.20						
95.24						
95.28						
95.32						
95.36						
95.40						
95.44						
95.48						
95.52						
95.56						
95.60						
95.64						
95.68						
95.72						
95.76						
95.80						
95.84						
95.88						
95.92						
95.96						
96.00						
96.04						
96.08						
96.12						
96.16						
96.20						
96.24						
96.28						
96.32						
96.36						
96.40						
96.44						
96.48						
96.52						
96.56						
96.60						
96.64						
96.68						
96.72						
96.76						
96.80						
96.84						
96.88						
96.92						
96.96						
97.00						
97.04						
97.08						
97.12						
97.16						
97.20						
97.24						
97.28						
97.32						
97.36						
97.40						
97.44						
97.48						
97.52						
97.56						
97.60						
97.64						
97.68						
97.72						
97.76						
97.80						
97.84						
97.88						
97.92						
97.96						
98.00						
98.04						
98.08						
98.12						
98.16						
98.20						
98.24						
98.28						
98.32						
98.36						
98.40						
98.44						
98.48						
98.52						
98.56						
98.60						
98.64						
98.68						
98.72						
98.76						
98.80						
98.84						
98.88						
98.92						
98.96						
99.00						
99.04						
99.08						
99.12						
99.16						
99.20						
99.24						
99.28						
99.32						
99.36						
99.40						
99.44						
99.48						
99.52						
99.56						
99.60						
99.64						
99.68						
99.72						
99.76						
99.80						
99.84						
99.88						
99.92						
99.96						
100.00						
100.04						
100.08						
100.12						
100.16						
100.20						
100.24						
100.28						
100.32						
100.36						
100.40						
100.44						
100.48						
100.52						
100.56						
100.60						
100.64						
100.68						
100.72						
100.76						
100.80						
100.84						
100.88						
100.92						
100.96						
101.00						
101.04						
101.08						
101.12						
101.16						
101.20						
101.24						
101.28						
101.32						
101.36						
101.40						
101.44						
101.48						
101.52						
101.56						
101.60						
101.64						
101.68						
101.72						
101.76						
101.80						
101.84						
101.88						
101.92						
101.96						
102.00						
102.04						
102.08						
102.12						
102.16						
102.20						
102.24						
102.28						
102.32						
102.36						
102.40						
102.44						
102.48						
102.52						
102.56						
102.60						
102.64						
102.68						
102.72						
102.76						
102.80						
102.84						
102.88						
102.92						
102.96						
103.00						
103.04						
103.08						
103.12						
103.16						
103.20						
103.24						
103.28						
103.32						
103.36						
103.40						
103.44						
103.48						
103.52						
103.56						
103.60						
103.64						
103.68						
103.72						
103.76						
103.80						
103.84						
103.88						
103.92						
103.96						
104.00						
104.04						
104.08						
104.12						
104.16						
104.20						
104.24						
104.28						
104.32						
104.36						
104.40						
104.44						
104.48						
104.52						
104.56						
104.60						
104.64						
104.68						
104.72						
104.76						
104.80						
104.84						
104.88						
104.92						
104.96						
105.00						
105.04						
105.08						
105.12						
105.16						
105.20						
105.24						
105.28						
105.32						
105.36						
105.40						
105.44						
105.48						
105.52						
105.56						
105.60						
105.64						
105.68						
105.72						
105.76						
105.80						
105.84						
105.88						
105.92						
105.96						
106.00						
106.04						
106.08						
106.12						
106.16						
106.20						
106.24						
106.28						
106.32						
106.36						
106.40						
106.44						
106.48						
106.52						
106.56						
106.60						
106.64						
106.68						
106.72						
106.76						
106.80						
106.84						
106.88						
106.92						
106.96						
107.00						
107.04						
107.08						
107.12						
107.16						
107.20						
107.24						
107.28						
107.32						
107.36						
107.40						
107.44						
107.48						
107.52						
107.56						
107.60						
107.64						
107.68						
107.72						
107.76						
107.80						
107.84						
107.88						
107.92						
107.96						
108.00						
108.04						
108.08						
108.12						
108.16						
108.20						
108.24						
108.28						
108.32						
108.36						
108.40						
108.44						
108.48						
108.52						
108.56						
108.60						
108.64						
108.68						
108.72						
108.76						
108.80						
108.84						
108.88						
108.92						
108.96						
109.00						
109.04						
109.08						
109.12						
109.16						
109.20						
109.24						
109.28						
109.32						
109.36						
109.40						
109.44						
109.48						
109.52						
109.56						
109.60						
109.64						
109.68						
109.72						
109.76						
109.80						
109.84						
109.88						
109.92						
109.96						
110.00						
110.04						
110.08						
110.12						
110.16						
110.20						
110.24						
110.28						
110.32						
110.36						
110.40						
110.44						
110.48						
110.52						
110.56						
110.60						
110.64						
110.68						
110.72						
110.76						
110.80						
110.84						
110.88						
110.92						
110.96						
111.00						
111.04						
111.08						
111.12						
111.16						
111.20						
111.24						
111.28						
111.32						
111.36						
111.40						
111.44						
111.48						
111.52						
111.56						
111.60						
111.64						
111.68						
111.72						
111.76						
111.80						
111.84						
111.88						
111.92						
111.96						
112.00						
112.04						
112.08						
112.12						
112.16						
112.20						
112.24						
112.28						
112.32						
112.36						
112.40						
112.44						
112.48						
112.52						
112.56						
112.60						
112.64						
112.68						
112.72						
112.76						
112.80						
112.84						
112.88						
112.92						
112.96						
113.00						
113.04						
113.08						
113.12						
113.16						
113.20						
113.24						
113.28						
113.32						
113.36						
113.40						
113.44						
113.48						
113.52						
113.56						
113.60						
113.64						
113.68						
113.72						
113.76						
113.80						
113.84						
113.88						
113.92						
113.96						
114.00						
114.04						
114.08						
114.12						
114.16						
114.20						
114.24						
114.28						
114.32						
114.36						
114.40						
114.44						
114.48						
114.52						
114.56						
114.60						
114.64						
114.68						
114.72						
114.76						
114.80						
114.84						
114.88						
114.92						
114.96						
115.00						
115.04						
115.08						
115.12						
115.16						
115.20						
115.24						
115.28						
115.32						
115.36						
115.40						
115.44						
115.48						
115.52						
115.56						
115.60						
115.64						
115.68						
115.72						
115.76						
115.80						
115.84						
115.88						
115.92						
115.96						
116.00						
116.04						
116.08						
116.12						
116.16						
116.20						
116.24						
116.28						
116.32						
116.36						
116.40						
116.44						
116.48						
116.52						
116.56						
116.60						
116.64						
116.68						
116.72						
116.76						
116.80						
116.84						
116.88						
116.92						
116.96						
117.00						
117.04						
117.08						
117.12						
117.16						
117.20						
117.24						
117.28						
117.32						
117.36						
117.40						
117.44						
117.48						
117.52						
117.56						
117.60						
117.64						
117.68						
117.72						
117.76						
117.80						
117.84						
117.88						
117.92						
117.96						
118.00						
118.04						
118.08						
118.12						
118.16						
118.20						
118.24						
118.28						
118.32						
118.36						
118.40						
118.44						
118.48						
118.52						
118.56						
118.60						
118.64						
118.68						
118.72						
118.76						
118.80						
118.84						
118.88						
118.92						
118.96						
119.00						
119.04						
119.08						
119.12						
119.16						
119.20						
119.24						
119.28						
119.32						
119.36						
119.40						
119.44						
119.48						
119.52						
119.56						
119.60						
119.64						
119.68						
119.72						
119.76						
119.80						
119.84						
119.88						
119.92						
119.96						
120.00						
120.04						
120.08						
120.12						
120.16						
120.20						
120.24						
120.28						
120.32						
120.36						
120.40						
120.44						
120.48						
120.52						
120.56						
120.60						
120.64						
120.68						
120.72						
120.76						
120.80						
120.84						
120.88						
120.92						
120.96						
121.00						
121.04						
121.08						
121.12						
121.16						
121.20						
121.24						
121.28						
121.32						
121.36						
121.40						
121.44						
121.48						
121.52						
121.56						
121.60						
121.64						
121.68						
121.72						
121.76						
121.80						
121.84						
121.88						
121.92						
121.96						
122.00						
122.04						
122.08						
122.12						
122.16						
122.20						
122.24						
122.28						
122.32						
122.36						
122.40						
122.44						
122.48						
122.52						
122.56						
122.60						
122.64						
122.68						
122.72						
122.76						
122.80						
122.84						
122.88						
122.92						
122.96						
123.00						
123.04						
123.08						
123.12						
123.16						
123.20						
123.24						
123.28						
123.32						
123.36						
123.40						
123.44						
123.48						
123.52						
123.56						
123.60						
123.64						
123.68						
123.72						
123.76						
123.80						
123.84						
123.88						
123.92						
123.96						
124.00						
124.04						
124.08						
124.12						
124.16						
124.20						
124.24						
124.28						
124.32						
124.36						
124.40						
124.44						
124.48						
124.52						
124.56						
124.60						
124.64						
124.68						
124.72						
124.76						
124.80						
124.84						
124.88						
124.92						
124.96						
125.00						
125.04						
125.08						
125.12						
125.16						
125.20						
125.24						
125.28						
125.32						
125.36						
125.40						
125.44						
125.48						
125.52						
125.56						
125.60						
125.64						
125.68						
125.72						
125.76						
125.80						
125.84						
125.88						
125.92						
125.96						
126.00						
126.04						
126.08						
126.12						
126.16						
126.20						
126.24						
126.28						
126.32						
126.36						
126.40						
126.44						
126.48						
126.52						
126.56						
126.60						
126.64						
126.68						
126.72						
126.76						
126.80						
126.84						
126.88						
126.92						
126.96						
127.00						
127.04						
127.08						
127.12						
127.16						
127.20						
127.24						
127.28						
127.32						
127.36						
127.40						
127.44						
127.48						
127.52						
127.56						
127.60						
127.64						
127.68						
127.72						
127.76						
127.80						
127.84						
127.88						
127.92						
127.96						
128.00						
128.04						
128.08						
128.12						
128.16						
128.20						
128.24						
128.28						
128.32						
128.36						
128.40						
128.44						
128.48						
128.52						
128.56						
128.60						
128.64						
128.68						
128.72						
128.76						
128.80						
128.84						
128.88						
128.92						
128.96						
129.00						
129.04						
129.08						
129.12						
129.16						
129.20						
129.24						
129.28						
129.32						
129.36						
129.40						
129.44						
129.48						
129.52						
129.56						
129.60						
129.64						
129.68						
129.72						
129.76						
129.80						
129.84						
129.88						
129.92						
129.96						
130.00						
130.04						
130.08						
130.12						
130.16						
130.20						
130.24						
130.28						
130.32						
130.36						
130.40						
130.44						
130.48						
130.52						
130.56						
130.60						
130.64						
130.68						
130.72						
130.76						
130.80						
130.84						
130.88						
130.92						
130.96						
131.00						
131.04						
131.08						
131.12						
131.16						
131.20						
131.24						
131.28						
131.32						
131.36						
131.40						
131.44						
131.48						
131.52						
131.56						
131.60						
131.64						
131.68						
131.72						
131.76						
131.80						
131.84						
131.88						
131.92						
131.96						
132.00						
132.04						
132.08						
132.12						
132.16						
132.20						
132.24						
132.28						
132.32						
132.36						
132.40						
132.44						
132.48						
132.52						
132.56						
132.60						
132.64						
132.68						
132.72						
132.76						
132.80						
132.84						
132.88						
132.92						
132.96						
133.00						
133.04						
133.08						
133.12						
133.16						
133.20						
133.24						
133.28						
133.32						
133.36						
133.40						
133.44						
133.48						
133.52						
133.56						
133.60						
133.64						
133.68						
133.72						
133.76						
133.80						
133.84						
133.88						
133.92						
133.96						
134.00						
134.04						
134.08						
134.12						
134.16						
134.20						
134.24						
134.28						
134.32						
134.36						
134.40						
134.44						
134.48						
134.52						
134.56						
134.60						
134.64						
134.68						
134.72						
134.76						
134.80						
134.84						
134.88						
134.92						
134.96						
135.00						
135.04						
135.08						
135.12						
135.16						
135.20						
135.24						
135.28						
135.32						
135.36						
135.40						
135.44						
135.48						
135.52						
135.56						
135.60						
135.64						
135.68						
135.72						
135.76						
135.80						
135.84						
135.88						
135.92						
135.96						
136.00						
136.04						
136.08						
136.12						
136.16						
136.20						
136.24						
136.28						
136.32						
136.36						
136.40						
136.44						
136.48						
136.52						
136.56						
136.60						
136.64						
136.68						
136.72						
136.76						
136.80						
136.84						
136.88						
136.92						
136.96						
137.00						
137.04						
137.08						
137.12						
137.16						
137.20						
137.24						
137.28						
137.32						
137.36						
137.40						
137.44						
137.48						
137.52						
137.56						
137.60						
137.64						
137.68						
137.72						
137.76						
137.80						
137.84						
137.88						
137.92						
137.96						
138.00						
138.04						
138.08						
138.12						
138.16						
138.20						
138.24						
138.28						
138.32						
138.36						
138.40						
138.44						
138.48						
138.52						
138.56						
138.60						
138.64						
138.68						
138.72						
138.76						
138.80						
138.84						
138.88						
138.92						
138.96						
139.00						
139.04						
139.08						
139.12						
139.16						
139.20						
139.24						
139.28						
139.32						
139.36						
139.40						
139.44						
139.48						
139.52						
139.56						
139.60						
139.64						
139.68						
139.72						
139.76						
139.80						
139.84						
139.88						
139.92						
139.96						
140.00						
140.04						
140.08						
140.12						
140.16						
140.20						
140.24						
140.28						
140.32						
140.36						
140.40						
140.44						
140.48						
140.52						
140.56						
140.60						
140.64						
140.68						
140.72						
140.76						
140.80						
140.84						
140.88						
140.92						
140.96						
141.00						
141.04						
141.08						
141.12						
141.16						
141.20						
141.24						
141.28						
141.32						
141.36						
141.40						
141.44						
141.48						
141.52						
141.56						
141.60						
141.64						
141.68						
141.72						
141.76						
141.80						
141.84						
141.88						
141.92						
141.96						
142.00						
142.04						
142.08						
142.12						
142.16						
142.20						
142.24						
142.28						
142.32						
142.36						
142.40						
142.44						
142.48						
142.52						
142.56						
142.60						
142.64						
142.68						
142.72						
142.76						
142.80						
142.84						
142.88						
142.92						
142.96						
143.00						
143.04						
143.08						
143.12						
143.16						
143.20						
143.24						
143.28						
143.32						
143.36						
143.40						
143.44						
143.48						
143.52						
143.56						
143.60						
143.64						
143.68						
143.72						
143.76						
143.80						
143.84						
143.88						
143.92						
143.96						
144.00						
144.04						
144.08						
144.12						
144.16						
144.20						
144.24						
144.28						
144.32						
144.36						
144.40						
144.44						
144.48						
144.52						
144.56						
144.60						
144.64						
144.68						
144.72						
144.76						
144.80						
144.84						
144.88						
144.92						
144.96						
145.00						
145.04						
145.08						
145.12						
145.16						
145.20						
145.24						
145.28						
145.32						
145.36						
145.40						
145.44						
145.48						
145.52						
145.56						
145.60						
145.64						
145.68						
145.72						
145.76						
145.80						
145.84						
145.88						
145.92						
145.96						
146.00						
146.04						
146.08						
146.12						
146.16						
146.20						
146.24						
146.28						
146.32						
146.36						
146.40						
146.44						
146.48						
146.52						
146.56						
146.60						
146.64						
146.68						
146.72						
146.76						
146.80						
146.84						
146.88						
146.92						
146.96						
147.00						
147.04						
147.08						
147.12						
147.16						
147.20						
147.24						
147.28						
147.32						
147.36						
147.40						
147.44						
147.48						
147.52						
147.56						
147.60						
147.64						
147.68						
147.72						
147.76						
147.80						
147.84						
147.88						
147.92						
147.96						
148.00						
148.04						
148.08						
148.12						
148.16						
148.20						
148.24						
148.28						
148.32						
148.36						
148.40						
148.44						
148.48						
148.52						
148.56						
148.60						
148.64						
148.68						
148.72						
148.76						
148.80						
148.84						
148.88						
148.92						
148.96						
149.00						
149.04						
149.08						
149.12						
149.16						
149.20						
149.24						
149.28						
149.32						
149.36						
149.40						
149.44						
149.48						
149.52						
149.56						
149.60						
149.64						
149.68						
149.72						
149.76						
149.80						
149.84						
149.88						
149.92						
149.96						
150.00						
150.04						
150.08						
150.12						
150.16						
150.20						
150.24						
150.28						
150.32						
150.36						
150.40						
150.44						
150.48						
150.52						
150.56						
150.60						
150.64						
150.68						
150.72						
150.76						
150.80						
150.84						
150.88						
150.92						
150.96						
151.00						
151.04						
151.08						
151.12						
151.16						
151.20						
151.24						
151.28						
151.32						
151.36						
151.40						
151.44						
151.48						
151.52						
151.56						
151.60						
151.64						
151.68						
151.72						
151.76						
151.80						
151.84						
151.88						
151.92						
151.96						
152.00						
152.04						
152.08						
152.12						
152.16						
152.20						
152.24						
152.28						
152.32						
152.36						
152.40						
152.44						
152.48						
152.52						
152.56						
152.60						
152.64						
152.68						
152.72						
152.76						
152.80						
152.84						
152.88						
152.92						
152.96						
153.00						
153.04						
153.08						
153.12						
153.16						
153.20						
153.24						
153.28						
153.32						
153.36						
153.40						
153.44						
153.48						
153.52						
153.56						
153.60						
153.64						
153.68						
153.72						
153.76						
153.80						
153.84						
153.88						
153.92						
153.96						
154.00						
154.04						
154.08						
154.12						
154.16						
154.20						
154.24						
154.28						
154.32						
154.36						
154.40						
154.44						
154.48						
154.52						
154.56						
154.60						
154.64						
154.68						
154.72						
154.76						
154.80						
154.84						
154.88						
154.92						
154.96						
155.00						
155.04						
155.08						
155.12						
155.16						
155.20						
155.24						
155.28						
155.32						
155.36						
155.40						
155.44						
155.48						
155.52						
155.56						
155.60						
155.64						
155.68						
155.72						
155.76						
155.80						
155.84						
155.88						
155.92						
155.96						
156.00						
156.04						
156.08						
156.12						
156.16						
156.20						
156.24						
156.28						
156.32						
156.36						
156.40						
156.44						
156.48						
156.52						
156.56						
156.60						
156.64						
156.68						
156.72						
156.76						
156.80						
156.84						
156.88						
156.92						
156.96						
157.00						
157.04						
157.08						
157.12						
157.16						
157.20						
157.24						
157.28						
157.32						
157.36						
157.40						
157.44						
157.48						
157.52						
157.56						
157.60						
157.64						
157.68						
157.72						
157.76						
157.80						
157.84						
157.88						
157.92						
157.96						
158.00						
158.04						
158.08						
158.12						
158.16						
158.20						
158.24						
158.28						
158.32						
158.36						
158.40						
158.44						
158.48						
158.52						
158.56						
158.60						
158.64						
158.68						
158.72						
158.76						
158.80						
158.84						
158.88						
158.92						
158.96						
159.00						
159.04						
159.08						
159.12						
159.16						
159.20						
159.24						
159.28						
159.32						
159.36						
159.40						
159.44						
159.48						
159.52						
159.56						
159.60						
159.64						
159.68						
159.72						
159.76						
159.80						
159.84						
159.88						
159.92						
159.96						
160.00						
160.04						
160.08						
160.12						
160.16						
160.20						
160.24						
160.28						
160.32						
160.36						
160.40						
160.44						
160.48						
160.52						
160.56						
160.60						
160.64						
160.68						
160.72						
160.76						
160.80						
160.84						
160.88						
160.92						
160.96						
161.00						
161.04						
161.08						
161.12						
161.16						
161.20						
161.24						
161.28						
161.32						
161.36						
161.40						
161.44						
161.48						
161.52						
161.56						
161.60						
161.64						
161.68						
161.72						
161.76						
161.80						
161.84						
161.88						
161.92						
161.96						
162.00						
162.04						
162.08						
162.12						
162.16						
162.20						
162.24						
162.28						
162.32						
162.36						
162.40						
162.44						
162.48						
162.52						
162.56						
162.60						
162.64						
162.68						
162.72						
162.76						
162.80						
162.84						
162.88						
162.92						
162.96						
163.00						
163.04						
163.08						
163.12						
163.16						
163.20						
163.24						
163.28						
163.32						
163.36						
163.40						
163.44						
163.48						
163.52						
163.56						
163.60						
163.64						
163.68						
163.72						
163.76						
163.80						
163.84						
163.88						
163.92						
163.96						
164.00						
164.04						
164.08						
164.12						
164.16						
164.20						
164.24						
164.28						
164.32						
164.36						
164.40						
164.44						
164.48						
164.52						
164.56						
164.60						
164.64						
164.68						
164.72						
164.76						
164.80						
164.84						
164.88						
164.92						
164.96						
165.00						
165.04						
165.08						
165.12						
165.16						
165.20						
165.24						
165.28						
165.32						
165.36						
165.40						
165.44						
165.48						
165.52						
165.56						
165.60						
165.64						
165.68						
165.72						
165.76						
165.80						
165.84						
165.88						
165.92						
165.96						
166.00						
166.04						
166.08						
166.12						
166.16						
166.20						
166.24						
166.28						
166.32						
166.36						
166.40						
166.44						
166.48						
166.52						
166.56						
166.60						
166.64						
166.68						
166.72						
166.76						
166.80						
166.84						
166.88						
166.92						
166.96						
167.00						
167.04						
167.08						
167.12						
167.16						
167.20						
167.24						
167.28						
167.32						
167.36						
167.40						
167.44						
167.48						
167.52						
167.56						
167.60						
167.64						
167.68						
167.72						
167.76						
167.80						
167.84						
167.88						
167.92						
167.96						
168.00						
168.04						
168.08						
168.12						
168.16						
168.20						
168.24						
168.28						
168.32						
168.36						
168.40						
168.44						
168.48						
168.52						
168.56						
168.60						
168.64						
168.68						
168.72						
168.76						
168.80						
168.84						
168.88						
168.92						
168.96						
169.00						
169.04						
169.08						
169.12						
169.16						
169.20						
169.24						
169.28						
169.32						
169.36						
169.40						
169.44						
169.48						
169.52						
169.56						
169.60						
169.64						
169.68						
169.72						
169.76						
169.80						
169.84						
169.88						
169.92						
169.96						
170.00						
170.04						
170.08						
170.12						
170.16						
170.20						
170.24						
170.28						
170.32						
170.36						
170.40						
170.44						
170.48						
170.52						
170.56						
170.60						
170.64						
170.68						
170.72						
170.76						
170.80						
170.84						
170.88						
170.92						
170.96						
171.00						
171.04						
171.08						
171.12						
171.16						
171.20						
171.24						
171.28						
171.32						
171.36						
171.40						
171.44						
171.48						
171.52						
171.56						
171.60						
171.64						
171.68						
171.72						
171.76						
171.80						
171.84						
171.88						
171.92						
171.96						
172.00						
172.04						
172.08						
172.12						
172.16						
172.20						
172.24						
172.28						
172.32						
172.36						
172.40						
172.44						
172.48						
172.52						
172.56						
172.60						
172.64						
172.68						
172.72						
172.76						
172.80						
172.84						
172.88						
172.92						
172.96						
173.00						
173.04						
173.08						
173.12						
173.16						
173.20						
173.24						
173.28						
173.32						
173.36						
173.40						
173.44						
173.48						
173.52						
173.56						
173.60						
173.64						
173.68						
173.72						
173.76						
173.80						
173.84						
173.88						
173.92						
173.96						
174.00						
174.04						
174.08						
174.12						
174.16						
174.20						
174.24						
174.28						
174.32						
174.36						
174.40						
174.44						
174.48						
174.52						
174.56						
174.60						
174.64						
174.68						
174.72						
174.76						
174.80						
174.84						
174.88						
174.92						
174.96						
175.00						
175.04						
175.08						
175.12						
175.16						
175.20						
175.24						
175.28						
175.32						
175.36						
175.40						
175.44						
175.48						
175.52						
175.56						
175.60						
175.64						
175.68						
175.72						
175.76						
175.80						
175.84						
175.88						
175.92						
175.96						
176.00						
176.04						
176.08						
176.12						
176.16						
176.20						
176.24						
176.28						
176.32						
176.36						
176.40						
176.44						
176.48						
176.52						
176.56						
176.60						
176.64						
176.68						
176.72						
176.76						
176.80						
176.84						
176.88						
176.92						
176.96						
177.00						
177.04						
177.08						
177.12						
177.16						
177.20						
177.24						
177.28						
177.32						
177.36						
177.40						
177.44						
177.48						
177.52						
177.56						
177.60						
177.64						
177.68						
177.72						
177.76						
177.80						
177.84						
177.88						
177.92						
177.96						
178.00						
178.04						
178.08						
178.12						
178.16						
178.20						
178.24						
178.28						
178.32						
178.36						
178.40						
178.44						
178.48						
178.52						
178.56						
178.60						
178.64						
178.68						
178.72						
178.76						
178.80						
178.84						
178.88						
178.92						
178.96						
179.00						
179.04						
179.08						
179.12						
179.16						
179.20						
179.24						
179.28						
179.32						
179.36						
179.40						
179.44						
179.48						
179.52						
179.56						
179.60						
179.64						
179.68						
179.72						
179.76						
179.80						
179.84						
179.88						
179.92						
179.96						
180.00						
180.04						
180.08						
180.12						
180.16						
180.20						
180.24						
180.28						
180.32						
180.36						
180.40						
180.44						
180.48						
180.52						
180.56						
180.60						
180.64						
180.68						
180.72						
180.76						
180.80						
180.84						
180.88						
180.92						
180.96						
181.00						
181.04						
181.08						
181.12						
181.16						
181.20						
181.24						
181.28						
181.32						
181.36						
181.40						
181.44						
181.48						
181.52						
181.56						
181.60						
181.64						
181.68						
181.72						
181.76						
181.80						
181.84						
181.88						
181.92						
181.96						
182.00						
182.04						
182.08						
182.12						
182.16						
182.20						
182.24						
182.28						
182.32						
182.36						
182.40						
182.44						
182.48						
182.52						
182.56						
182.60						
182.64						
182.68						
182.72						
182.76						
182.80						
182.84						
182.88						
182.92						
182.96						
183.00						
183.04						
183.08						
183.12						
183.16						
183.20						
183.24						
183.28						
183.32						
183.36						
183.40						
183.44						
183.48						
183.52						
183.56						
183.60						
183.64						
183.68						
183.72						
183.76						
183.80						
183.84						
183.88						
183.92						
183.96						
184.00						
184.04						
184.08						
184.12						
184.16						
184.20						
184.24						
184.28						
184.32						
184.36						
184.40						
184.44						
184.48						
184.52						
184.56						
184.60						
184.64						
184.68						
184.72						
184.76						
184.80						
184.84						
184.88						
184.92						
184.96						
185.00						
185.04						
185.08						
185.12						
185.16						
185.20						
185.24						
185.28						
185.32						
185.36						
185.40						
185.44						
185.48						
185.52						
185.56						
185.60						
185.64						
185.68						
185.72						
185.76						
185.80						
185.84						
185.88						
185.92						
185.96						
186.00						
186.04						
186.08						
186.12						
186.16						
186.20						
186.24						
186.28						
186.32						
186.36						
186.40						
186.44						
186.48						
186.52						
186.56						
186.60						
186.64						
186.68						
186.72						
186.76						
186.80						
186.84						
186.88						
186.92						
186.96						
187.00						
187.04						
187.08						
187.12						
187.16						
187.20						
187.24						
187.28						
187.32						
187.36						
187.40						
187.44						
187.48						
187.52						
187.56						
187.60						
187.64						
187.68						
187.72						
187.76						
187.80						
187.84						
187.88						
187.92						
187.96						
188.00						
188.04						
188.08						
188.12						
188.16						
188.20						
188.24						
188.28						
188.32						
188.36						
188.40						
188.44						
188.48						
188.52						
188.56						
188.60						
188.64						
188.68						
188.72						
188.76						
188.80						
188.84						
188.88						
188.92						
188.96						
189.00						
189.04						
189.08						
189.12						
189.16						
189.20						
189.24						
189.28						
189.32						
189.36						
189.40						
189.44						
189.48						
189.52						
189.56						
189.60						
189.64						
189.68						
189.72						
189.76						
189.80						
189.84						
189.88						
189.92						
189.96						
190.00						
190.04						
190.08						
190.12						
190.16						
190.20						
190.24						
190.28						
190.32						
190.36						
190.40						
190.44						
190.48						
190.52						
190.56						
190.60						
190.64						
190.68						
190.72						
190.76						
190.80						
190.84						
190.88						
190.92						
190.96						
191.00						
191.04						
191.08						
191.12						
191.16						
191.20						
191.24						
191.28						
191.32						
191.36						
191.40						
191.44						
191.48						
191.52						
191.56						
191.60						
191.64						
191.68						
191.72						
191.76						
191.80						
191.84						
191.88						
191.92						
191.96						
192.00						
192.04						
192.08						
192.12						
192.16						
192.20						
192.24						
192.28						
192.32						
192.36						
192.40						
192.44						
192.48						
192.52						
192.56						
192.60						
192.64						
192.68						
192.72						
192.76						
192.80						
192.84						
192.88						
192.92						
192.96						
193.00						
193.04						
193.08						
193.12						
193.16						
193.20						
193.24						
193.28						
193.32						
193.36						
193.40						
193.44						
193.48						
193.52						
193.56						
193.60						
193.64						
193.68						
193.72						
193.76						
193.80						
193.84						
193.88						
193.92						
193.96						
194.00						
194.04						
194.08						
194.12						
194.16						
194.20						
194.24						
194.28						
194.32						
194.36						
194.40						
194.44						
194.48						
194.52						
194.56						
194.60						
194.64						
194.68						
194.72						
194.76						
194.80						
194.84						
194.88						
194.92						
194.96						
195.00						
195.04						
195.08						
195.12						
195.16						
195.20						
195.24						
195.28						
195.32						
195.36						
195.40						
195.44						
195.48						
195.52						
195.56						
195.60						
195.64						
195.68						
195.72						
195.76						
195.80						
195.84						
195.88						
195.92						
195.96						
196.00						
196.04						
196.08						
196.12						
196.16						
196.20						
196.24						
196.28						
196.32						
196.36						
196.40						
196.44						
196.48						
196.52						
196.56						
196.60						
196.64						
196.68						
196.72						
196.76						
196.80						
196.84						
196.88						
196.92						
196.96						
197.00						
197.04						
197.08						
197.12						
197.16						
197.20						
197.24						
197.28						
197.32						
197.36						
197.40						
197.44						
197.48						
197.52						
197.56						
197.60						
197.64						
197.68						
197.72						
197.76						
197.80						
197.84						
197.88						
197.92						
197.96						
198.00						
198.04						
198.08						
198.12						
198.16						
198.20						
198.24						
198.28						
198.32						
198.36						
198.40						
198.44						
198.48						
198.52						
198.56						
198.60						
198.64						
198.68						
198.72						
198.76						
198.80						
198.84						
198.88						
198.92						
198.96						
199.00						
199.04						
199.08						
199.12						
199.16						
199.20						
199.24						
199.28						
199.32						
199.36						
199.40						
199.44						
199.48						
199.52						
199.56						
199.60						
199.64						
199.68						
199.72						
199.76						
199.80						
199.84						
199.88						
199.92						
199.96						
200.00						
200.04						
200.08						
200.12						
200.16						
200.20						
200.24						
200.28						
200.32						
200.36						
200.40						
200.44						
200.48						
200.52						
200.56						
200.60						
200.64						
200.68						
200.72						
200.76						
200.80						
200.84						
200.88						
200.92						
200.96						
201.00						
201.04						
201.08						
201.12						
201.16						
201.20						
201.24						
201.28						
201.32						
201.36						
201.40						
201.44						
201.48						
201.52						
201.56						
201.60						
201.64						
201.68						
201.72						
201.76						
201.80						
201.84						
201.88						
201.92						
201.96						
202.00						
202.04						
202.08						
202.12						
202.16						
202.20						
202.24						
202.28						
202.32						
202.36						
202.40						
202.44						
202.48						
202.52						
202.56						
202.60						
202.64						
202.68						
202.72						
202.76						
202.80						
202.84						
202.88						
202.92						
202.96						
203.00						
203.04						
203.08						
203.12						
203.16						
203.20						
203.24						
203.28						
203.32						
203.36						
203.40						
203.44						
203.48						
203.52						
203.56						
203.60						
203.64						
203.68						
203.72						
203.76						
203.80						
203.84						
203.88						
203.92						
203.96						
204.00						
204.04						
204.08						
204.12						
204.16						
204.20						
204.24						
204.28						
204.32						
204.36						
204.40						
204.44						
204.48						
204.52						
204.56						
204.60						
204.64						
204.68						
204.72						
204.76						
204.80						
204.84						
204.88						
204.92						
204.96						
205.00						
205.04						
205.08						
205.12						
205.16						
205.20						
205.24						
205.28						
205.32						
205.36						
205.40						
205.44						
205.48						
205.52						
205.56						
205.60						
205.64						
205.68						
205.72						
205.76						
205.80						
205.84						
205.88						
205.92						
205.96						
206.00						
206.04						
206.08						
206.12						
206.16						
206.20						
206.24						
206.28						
206.32						
206.36						
206.40						
206.44						
206.48						
206.52						
206.56						
206.60						
206.64						
206.68						
206.72						
206.76						
206.80						
206.84						
206.88						
206.92						
206.96						
207.00						
207.04						
207.08						
207.12						
207.16						
207.20						
207.24						
207.28						
207.32						
207.36						
207.40						
207.44						
207.48						
207.52						
207.56						
207.60						
207.64						
207.68						
207.72						
207.76						
207.80						
207.84						
207.88						
207.92						
207.96						
208.00						
208.04						
208.08						
208.12						
208.16						
208.20						
208.24						
208.28						
208.32						
208.36						
208.40						
208.44						
208.48						
208.52						
208.56						
208.60						
208.64						
208.68						
208.72						
208.76						
208.80						
208.84						
208.88						
208.92						
208.96						
209.00						
209.04						
209.08						
209.12						
209.16						
209.20						
209.24						
209.28						
209.32						
209.36						
209.40						
209.44						
209.48						
209.52						
209.56						
209.60						
209.64						
209.68						
209.72						
209.76						
209.80						
209.84						
209.88						
209.92						
209.96						
210.00						
210.04						
210.08						
210.12						
210.16						
210.20						
210.24						
210.28						
210.32						
210.36						
210.40						
210.44						
210.48						
210.52						
210.56						
210.60						
210.64						
210.68						
210.72						
210.76						
210.80						
210.84						
210.88						
210.92						
210.96						
211.00						
211.04						
211.08						
211.12						
211.16						
211.20						
211.24						
211.28						
211.32						
211.36						
211.40						
211.44						
211.48						
211.52						
211.56						
211.60						
211.64						
211.68						
211.72						
211.76						
211.80						
211.84						
211.88						
211.92						
211.96						
212.00						
212.04						
212.08						
212.12						
212.16						
212.20						
212.24						
212.28						
212.32						
212.36						
212.40						
212.44						
212.48						
212.52						
212.56						
212.60						
212.64						
212.68						
212.72						
212.76						
212.80						
212.84						
212.88						
212.92						
212.96						
213.00						
213.04						
213.08						
213.12						
213.16						
213.20						
213.24						
213.28						
213.32						
213.36						
213.40						
213.44						
213.48						
213.52						
213.56						
213.60						
213.64						
213.68						
213.72						
213.76						
213.80						
213.84						
213.88						
213.92						
213.96						
214.00						
214.04						
214.08						
214.12						
214.16						
214.20						
214.24						
214.28						
214.32						
214.36						
214.40						
214.44						
214.48						
214.52						
214.56						
214.60						
214.64						
214.68						
214.72						
214.76						
214.80						
214.84						
214.88						
214.92						
214.96						
215.00						
215.04						
215.08						
215.12						
215.16						
215.20						
215.24						
215.28						
215.32						
215.36						
215.40						
215.44						
215.48						
215.52						
215.56						
215.60						
215.64						
215.68						
215.72						
215.76						
215.80						
215.84						
215.88						
215.92						
215.96						
216.00						
216.04						
216.08						
216.12						
216.16						
216.20						
216.24						
216.28						
216.32						
216.36						
216.40						
216.44						
216.48						
216.52						
216.56						
216.60						
216.64						
216.68						
216.72						
216.76						
216.80						
216.84						
216.88						
216.92						
216.96						
217.00						
217.04						
217.08						
217.12						
217.16						
217.20						
217.24						
217.28						
217.32						
217.36						
217.40						
217.44						
217.48						
217.52						
217.56						
217.60						
217.64						
217.68						
217.72						
217.76						
217.80						
217.84						
217.88						
217.92						
217.96						
218.00						
218.04						
218.08						
218.12						
218.16						
218.20						
218.24						
218.28						
218.32						
218.36						
218.40						
218.44						
218.48						
218.52						
218.56						
218.60						
218.64						
218.68						
218.72						
218.76						
218.80						
218.84						
218.88						
218.92						
218.96						
219.00						
219.04						
219.08						
219.12						
219.16						
219.20						
219.24						
219.28						
219.32						
219.36						
219.40						
219.44						
219.48						
219.52						
219.56						
219.60						
219.64						
219.68						
219.72						
219.76						
219.80						
219.84						
219.88						
219.92						
219.96						
220.00						
220.04						
220.08						
220.12						
220.16						
220.20						
220.24						
220.28						
220.32						
220.36						
220.40						
220.44						
220.48						
220.52						
220.56						
220.60						
220.64						
220.68						
220.72						
220.76						
220.80						
220.84						
220.88						
220.92						
220.96						
221.00						
221.04						
221.08						
221.12						
221.16						
221.20						
221.24						
221.28						
221.32						
221.36						
221.40						
221.44						
221.48						
221.52						
221.56						
221.60						
221.64						
221.68						
221.72						
221.76						
221.80						
221.84						
221.88						
221.92						
221.96						
222.00						
222.04						
222.08						
222.12						
222.16						
222.20						
222.24						
222.28						
222.32						
222.36						
222.40						
222.44						
222.48						
222.52						
222.56						
222.60						
222.64						
222.68						
222.72						
222.76						
222.80						
222.84						
222.88						
222.92						
222.96						
223.00						
223.04						
223.08						
223.12						
223.16						
223.20						
223.24						
223.28						
223.32						
223.36						
223.40						
223.44						
223.48						
223.52						
223.56						
223.60						
223.64						
223.68						
223.72						
223.76						
223.80						
223.84						
223.88						
223.92						
223.96						
224.00						
224.04						
224.08						
224.12						
224.16						
224.20						
224.24						
224.28						
224.32						
224.36						
224.40						
224.44						
224.48						
224.52						
224.56						
224.60						
224.64						
224.68						
224.72						
224.76						
224.80						
224.84						
224.88						
224.92						
224.96						
225.00						
225.04						
225.08						
225.12						
225.16						
225.20						
225.24						
225.28						
225.32						
225.36						
225.40						
225.44						
225.48						
225.52						
225.56						
225.60						
225.64						
225.68						
225.72						
225.76						
225.80						
225.84						
225.88						
225.92						
225.96						
226.00						
226.04						
226.08						
226.12						
226.16						
226.20						
226.24						
226.28						
226.32						
226.36						
226.40						
226.44						
226.48						
226.52						
226.56						
226.60						
226.64						
226.68						
226.72						
226.76						
226.80						
226.84						
226.88						
226.92						
226.96						
227.00						
227.04						
227.08						
227.12						
227.16						
227.20						
227.24						
227.28						
227.32						
227.36						
227.40						
227.44						
227.48						
227.52						
227.56						
227.60						
227.64						
227.68						
227.72						
227.76						
227.80						
227.84						
227.88						
227.92						
227.96						
228.00						
228.04						
228.08						
228.12						
228.16						
228.20						
228.24						
228.28						
228.32						
228.36						
228.40						
228.44						
228.48						
228.52						
228.56						
228.60						
228.64						
228.68						
228.72						
228.76						
228.80						
228.84						
228.88						
228.92						
228.96						
229.00						
229.04						
229.08						
229.12						
229.16						
229.20						
229.24						
229.28						
229.32						
229.36						
229.40						
229.44						
229.48						
229.52						
229.56						
229.60						
229.64						
229.68						
229.72						
229.76						
229.80						
229.84						
229.88						
229.92						
229.96						
230.00						
230.04						
230.08						
230.12						
230.16						
230.20						
230.24						
230.28						
230.32						
230.36						
230.40						
230.44						
230.48						
230.52						
230.56						
230.60						
230.64						
230.68						
230.72						
230.76						
230.80						
230.84						
230.88						
230.92						
230.96						
231.00						
231.04						
231.08						
231.12						
231.16						
231.20						
231.24						
231.28						
231.32						
231.36						
231.40						
231.44						
231.48						
231.52						
231.56						
231.60						
231.64						
231.68						
231.72						
231.76						
231.80						
231.84						
231.88						
231.92						
231.96						
232.00						
232.04						
232.08						
232.12						
232.16						
232.20						
232.24						
232.28						
232.32						
232.36						
232.40						
232.44						
232.48						
232.52						
232.56						
232.60						
232.64						
232.68						
232.72						
232.76						
232.80						
232.84						
232.88						
232.92						
232.96						
233.00						
233.04						
233.08						
233.12						
233.16						
233.20						
233.24						
233.28						
233.32						
233.36						
233.40						
233.44						
233.48						
233.52						
233.56						
233.60						
233.64						
233.68						
233.72						
233.76						
233.80						
233.84						
233.88						
233.92						
233.96						
234.00						
234.04						
234.08						
234.12						
234.16						
234.20						
234.24						
234.28						
234.32						
234.36						
234.40						
234.44						
234.48						
234.52						
234.56						
234.60						
234.64						
234.68						
234.72						
234.76						
234.80						
234.84						
234.88						
234.92						
234.96						
235.00						
235.04						
235.08						
235.12						
235.16						
235.20						
235.24						
235.28						
235.32						
235.36						
235.40						
235.44						
235.48						
235.52						
235.56						
235.60						
235.64						
235.68						
235.72						
235.76						
235.80						
235.84						
235.88						
235.92						
235.96						
236.00						
236.04						
236.08						
236.12						
236.16						
236.20						
236.24						
236.28						
236.32						
236.36						
236.40						
236.44						
236.48						
236.52						
236.56						
236.60						
236.64						
236.68						
236.72						
236.76						
236.80						
236.84						
236.88						
236.92						
236.96						
237.00						
237.04						
237.08						
237.12						
237.16						
237.20						
237.24						
237.28						
237.32						
237.36						
237.40						
237.44						
237.48						
237.52						
237.56						
237.60						
237.64						
237.68						
237.72						
237.76						
237.80						
237.84						
237.88						
237.92						
237.96						
238.00						
238.04						
238.08						
238.12						
238.16						
238.20						
238.24						
238.28						
238.32						
238.36						
238.40						
238.44						
238.48						
238.52						
238.56						
238.60						
238.64						
238.68						
238.72						
238.76						
238.80						
238.84						
238.88						
238.92						
238.96						
239.00						
239.04						
239.08						
239.12						
239.16						
239.20						
239.24						
239.28						
239.32						
239.36						
239.40						
239.44						
239.48						
239.52						
239.56						
239.60						
239.64						
239.68						
239.72						
239.76						
239.80						
239.84						
239.88						
239.92						
239.96						
240.00						
240.04						
240.08						
240.12						
240.16						
240.20						
240.24						
240.28						
240.32						
240.36						
240.40						
240.44						
240.48						
240.52						
240.56						
240.60						
240.64						
240.68						
240.72						
240.76						
240.80						
240.84						
240.88						
240.92						
240.96						
241.00						
241.04						
241.08						
241.12						
241.16						
241.20						
241.24						
241.28						
241.32						
241.36						
241.40						
241.44						
241.48						
241.52						
241.56						
241.60						
241.64						
241.68						
241.72						
241.76						
241.80						
241.84						
241.88						
241.92						
241.96						
242.00						
242.04						
242.08						
242.12						
242.16						
242.20						
242.24						
242.28						
242.32						
242.36						
242.40						
242.44						
242.48						
242.52						
242.56						
242.60						
242.64						
242.68						
242.72						
242.76						
242.80						
242.84						
242.88						
242.92						
242.96						
243.00						
243.04						
243.08						
243.12						
243.16						
243.20						
243.24						
243.28						
243.32						
243.36						
243.40						
243.44						
243.48						
243.52						
243.56						
243.60						
243.64						
243.68						
243.72						
243.76						
243.80						
243.84						
243.88						
243.92						
243.96						
244.00						
244.04						
244.08						
244.12						
244.16						
244.20						
244.24						
244.28						
244.32						
244.36						
244.40						
244.44						
244.48						
244.52						
244.56						
244.60						
244.64						
244.68						
244.72						
244.76						
244.80						
244.84						
244.88						
244.92						
244.96						
245.00						
245.04						
245.08						
245.12						
245.16						
245.20						
245.24						
245.28						
245.32						
245.36						
245.40						
245.44						
245.48						
245.52						
245.56						
245.60						
245.64						
245.68						
245.72						
245.76						
245.80						
245.84						
245.88						
245.92						
245.96						
246.00						
246.04						
246.08						
246.12						
246.16						
246.20						
246.24						
246.28						
246.32						
246.36						
246.40						
246.44						
246.48						
246.52						
246.56						
246.60						
246.64						
246.68						
246.72						
246.76						
246.80						
246.84						
246.88						
246.92						
246.96						
247.00						
247.04						
247.08						
247.12						
247.16						
247.20						
247.24						
247.28						
247.32						
247.36						
247.40						
247.44						
247.48						
247.52						
247.56						
247.60						
247.64						
247.68						
247.72						
247.76						
247.80						
247.84						
247.88						
247.92						
247.96						
248.00						
248.04						
248.08						
248.12						
248.16						
248.20						
248.24						
248.28						
248.32						
248.36						
248.40						
248.44						
248.48						
248.52						
248.56						
248.60						
248.64						
248.68						
248.72						
248.76						
248.80						
248.84						
248.88						
248.92						
248.96						
249.00						
249.04						
249.08						
249.12						
249.16						
249.20						
249.24						
249.28						
249.32						
249.36						
249.40						
249.44						
249.48						
249.52						
249.56						
249.60						
249.64						
249.68						
249.72						
249.76						
249.80						
249.84						
249.88						
249.92						
249.96						
250.00						
250.04						
250.08						
250.12						
250.16						
250.20						
250.24						
250.28						
250.32						
250.36						
250.40						
250.44						
250.48						
250.52						
250.56						
250.60						
250.64						
250.68						
250.72						
250.76						
250.80						
250.84						
250.88						
250.92						
250.96						
251.00						
251.04						
251.08						
251.12						
251.16						
251.20						
251.24						
251.28						
251.32						
251.36						
251.40						
251.44						
251.48						
251.52						
251.56						
251.60						
251.64						
251.68						
251.72						
251.76						
251.80						
251.84						
251.88						
251.92						
251.96						
252.00						
252.04						
252.08						
252.12						
252.16						
252.20						
252.24						
252.28						
252.32						
252.36						
252.40						
252.44						
252.48						
252.52						
252.56						
252.60						
252.64						
252.68						
252.72						
252.76						
252.80						
252.84						
252.88						
252.92						
252.96						
253.00						
253.04						
253.08						
253.12						
253.16						
253.20						
253.24						
253.28						
253.32						
253.36						
253.40						
253.44						
253.48						
253.52						
253.56						
253.60						
253.64						
253.68						
253.72						
253.76						
253.80						
253.84						
253.88						
253.92						
253.96						
254.00						
254.04						
254.08						
254.12						
254.16						
254.20						
254.24						
254.28						
254.32						
254.36						
254.40						
254.44						
254.48						
254.52						
254.56						
254.60						
254.64						
254.68						
254.72						
254.76						
254.80						
254.84						
254.88						
254.92						
254.96						
255.00						
255.04						
255.08						
255.12						
255.16						
255.20						
255.24						
255.28						
255.32						
255.36						
255.40						
255.44						
255.48						
255.52						
255.56						
255.60						
255.64						
255.68						
255.72						
255.76						
255.80						
255.84						
255.88						
255.92						
255.96						
256.00						
256.04						
256.08						
256.12						
256.16						
256.20						
256.24						
256.28						
256.32						
256.36						
256.40						
256.44						
256.48						
256.52						
256.56						
256.60						
256.64						
256.68						
256.72						
256.76						
256.80						
256.84						
256.88						
256.92						
256.96						
257.00						
257.04						
257.08						
257.12						
257.16						
257.20						
257.24						
257.28						
257.32						
257.36						
257.40						
257.44						
257.48						
257.52						
257.56						
257.60						
257.64						
257.68						
257.72						
257.76						
257.80						
257.84						
257.88						
257.92						
257.96						
258.00						
258.04						
258.08						
258.12						
258.16						
258.20						
258.24						
258.28						
258.32						
258.36						
258.40						
258.44						
258.48						
258.52						
258.56						
258.60						
258.64						
258.68						
258.72						
258.76						
258.80						
258.84						
258.88						
258.92						
258.96						
259.00						
259.04						
259.08						
259.12						
259.16						
259.20						
259.24						
259.28						
259.32						
259.36						
259.40						
259.44						
259.48						
259.52						
259.56						
259.60						
259.64						
259.68						
259.72						
259.76						
259.80						
259.84						
259.88						
259.92						
259.96						
260.00						
260.04						
260.08						
260.12						
260.16						
260.20						
260.24						
260.28						
260.32						
260.36						
260.40						
260.44						
260.48						
260.52						
260.56						
260.60						
260.64						
260.68						
260.72						
260.76						
260.80						
260.84						
260.88						
260.92						
260.96						
261.00						
261.04						
261.08						
261.12						
261.16						
261.20						
261.24						
261.28						
261.32						
261.36						
261.40						
261.44						
261.48						
261.52						
261.56						
261.60						
261.64						
261.68						
261.72						
261.76						
261.80						
261.84						
261.88						
261.92						
261.96						
262.00						
262.04						
262.08						
262.12						
262.16						
262.20						
262.24						
262.28						
262.32						
262.36						
262.40						
262.44						
262.48						
262.52						
262.56						
262.60						
262.64						
262.68						
262.72						
262.76						
262.80						
262.84						
262.88						
262.92						
262.96						
263.00						
263.04						
263.08						
263.12						
263.16						
263.20						
263.24						
263.28						
263.32						
263.36						
263.40						
263.44						
263.48						
263.52						
263.56						
263.60						
263.64						
263.68						
263.72						
263.76						
263.80						
263.84						
263.88						
263.92						
263.96						
264.00						
264.04						
264.08						
264.12						
264.16						
264.20						
264.24						
264.28						
264.32						
264.36						
264.40						
264.44						
264.48						
264.52						
264.56						
264.60						
264.64						
264.68						
264.72						
264.76						
264.80						
264.84						
264.88						
264.92						
264.96						
265.00						
265.04						
265.08						
265.12						
265.16						
265.20						
265.24						
265.28						
265.32						
265.36						
265.40						
265.44						
265.48						
265.52						
265.56						
265.60						
265.64						
265.68						
265.72						
265.76						
265.80						
265.84						
265.88						
265.92						
265.96						
266.00						
266.04						
266.08						
266.12						
266.16						
266.20						
266.24						
266.28						
266.32						
266.36						
266.40						
266.44						
266.48						
266.52						
266.56						
266.60						
266.64						
266.68						
266.72						
266.76						
266.80						
266.84						
266.88						
266.92						
266.96						
267.00						
267.04						
267.08						
267.12						
267.16						
267.20						
267.24						
267.28						
267.32						
267.36						
267.40						
267.44						
267.48						
267.52						
267.56						
267.60						
267.64						
267.68						
267.72						
267.76						
267.80						
267.84						
267.88						
267.92						
267.96						
268.00						
268.04						
268.08						
268.12						
268.16						
268.20						
268.24						
268.28						
268.32						
268.36						
268.40						
268.44						
268.48						
268.52						
268.56						
268.60						
268.64						
268.68						
268.72						
268.76						
268.80						
268.84						
268.88						
268.92						
268.96						
269.00						
269.04						
269.08						
269.12						
269.16						
269.20						
269.24						
269.28						
269.32						
269.36						
269.40						
269.44						
269.48						
269.52						
269.56						
269.60						
269.64						
269.68						
269.72						
269.76						
269.80						
269.84						
269.88						
269.92						
269.96						
270.00						
270.04						
270.08						
270.12						
270.16						
270.20						
270.24						
270.28						
270.32						
270.36						
270.40						
270.44						
270.48						
270.52						
270.56						
270.60						
270.64						
270.68						
270.72						
270.76						
270.80						
270.84						
270.88						
270.92						
270.96						
271.00						
271.04						
271.08						
271.12						
271.16						
271.20						
271.24						
271.28						
271.32						
271.36						
271.40						
271.44						
271.48						
271.52						
271.56						
271.60						
271.64						
271.68						
271.72						
271.76						
271.80						
271.84						
271.88						
271.92						
271.96						
272.00						
272.04						
272.08						
272.12						
272.16						
272.20						
272.24						
272.28						
272.32						
272.36						
272.40						
272.44						
272.48						
272.52						
272.56						
272.60						
272.64						
272.68						
272.72						
272.76						
272.80						
272.84						
272.88						
272.92						
272.96						
273.00						
273.04						
273.08						
273.12						
273.16						
273.20						
273.24						
273.28						
273.32						
273.36						
273.40						
273.44						
273.48						
273.52						
273.56						
273.60						
273.64						
273.68						
273.72						
273.76						
273.80						
273.84						
273.88						
273.92						
273.96						
274.00						
274.04						
274.08						
274.12						
274.16						
274.20						
274.24						
274.28						
274.32						
274.36						
274.40						
274.44						
274.48						
274.52						
274.56						
274.60						
274.64						
274.68						
274.72						
274.76						
274.80						
274.84						
274.88						
274.92						
274.96						
275.00						
275.04						
275.08						
275.12						
275.16						
275.20						
275.24						
275.28						
275.32						
275.36						
275.40						
275.44						
275.48						
275.52						
275.56						
275.60						
275.64						
275.68						
275.72						
275.76						
275.80						
275.84						
275.88						
275.92						
275.96						
276.00						
276.04						
276.08						
276.12						
276.16						
276.20						
276.24						
276.28						
276.32						
276.36						
276.40						
276.44						
276.48						
276.52						
276.56						
276.60						
276.64						
276.68						
276.72						
276.76						
276.80						
276.84						
276.88						
276.92						
276.96						
277.00						
277.04						
277.08						
277.12						
277.16						
277.20						
277.24						
277.28						
277.32						
277.36						
277.40						
277.44						
277.48						
277.52						
277.56						
277.60						
277.64						
277.68						
277.72						
277.76						
277.80						
277.84						
277.88						
277.92						
277.96						
278.00						
278.04						
278.08						
278.12						
278.16						
278.20						
278.24						
278.28						
278.32						
278.36						
278.40						
278.44						
278.48						
278.52						
278.56						
278.60						
278.64						
278.68						
278.72						
278.76						
278.80						
278.84						
278.88						
278.92						
278.96						
279.00						
279.04						
279.08						
279.12						
279.16						
279.20						
279.24						
279.28						
279.32						
279.36						
279.40						
279.44						
279.48						
279.52						
279.56						
279.60						
279.64						
279.68						
279.72						
279.76						
279.80						
279.84						
279.88						
279.92						
279.96						
280.00						
280.04						
280.08						
280.12						
280.16						
280.20						
280.24						
280.28						
280.32						
280.36						
280.40						
280.44						
280.48						
280.52						
280.56						
280.60						
280.64						
280.68						
280.72						
280.76						
280.80						
280.84						
280.88						
280.92						
280.96						
281.00						
281.04						
281.08						
281.12						
281.16						
281.20						
281.24						
281.28						
281.32						
281.36						
281.40						
281.44						
281.48						
281.52						
281.56						
281.60						
281.64						
281.68						
281.72						
281.76						
281.80						
281.84						
281.88						
281.92						
281.96						
282.00						
282.04						
282.08						
282.12						
282.16						
282.20						
282.24						
282.28						
282.32						
282.36						
282.40						
282.44						
282.48						
282.52						
282.56						
282.60						
282.64						
282.68						
282.72						
282.76						
282.80						
282.84						
282.88						
282.92						
282.96						
283.00						
283.04						
283.08						
283.12						
283.16						
283.20						
283.24						
283.28						
283.32						
283.36						
283.40						
283.44						
283.48						
283.52						
283.56						
283.60						
283.64						
283.68						
283.72						
283.76						
283.80						
283.84						
283.88						
283.92						
283.96						
284.00						
284.04						
284.08						
284.12						
284.16						
284.20						
284.24						
284.28						
284.32						
284.36						
284.40						
284.44						
284.48						
284.52						
284.56						
284.60						
284.64						
284.68						
284.72						
284.76						
284.80						
284.84						
284.88						
284.92						
284.96						
285.00						
285.04						
285.08						
285.12						
285.16						
285.20						
285.24						
285.28						
285.32						
285.36						
285.40						
285.44						
285.48						
285.52						
285.56						
285.60						
285.64						
285.68						
285.72						
285.76						
285.80						
285.84						
285.88						
285.92						
285.96						
286.00						
286.04						
286.08						
286.12						
286.16						
286.20						
286.24						
286.28						
286.32						
286.36						
286.40						
286.44						
286.48						
286.52						
286.56						
286.60						
286.64						
286.68						
286.72						
286.76						
286.80						
286.84						
286.88						
286.92						
286.96						
287.00						
287.04						
287.08						
287.12						
287.16						
287.20						
287.24						
287.28						
287.32						
287.36						
287.40						
287.44						
287.48						
287.52						
287.56						
287.60						
287.64						
287.68						
287.72						
287.76						
287.80						
287.84						
287.88						
287.92						
287.96						
288.00						
288.04						
288.08						
288.12						
288.16						
288.20						
288.24						
288.28						
288.32						
288.36						
288.40						
288.44						
288.48						
288.52						
288.56						
288.60						
288.64						
288.68						
288.72						
288.76						
288.80						
288.84						
288.88						
288.92						
288.96						
289.00						
289.04						
289.08						
289.12						
289.16						
289.20						
289.24						
289.28						
289.32						
289.36						
289.40						
289.44						
289.48						
289.52						
289.56						
289.60						
289.64						
289.68						
289.72						
289.76						
289.80						
289.84						
289.88						
289.92						
289.96						
290.00						
290.04						
290.08						
290.12						
290.16						
290.20						
290.24						
290.28						
290.32						
290.36						
290.40						
290.44						
290.48						
290.52						
290.56						
290.60						
290.64						
290.68						
290.72						
290.76						
290.80						
290.84						
290.88						
290.92						
290.96						
291.00						
291.04						
291.08						
291.12						
291.16						
291.20						
291.24						
291.28						
291.32						
291.36						
291.40						
291.44						
291.48						
291.52						
291.56						
291.60						
291.64						
291.68						
291.72						
291.76						
291.80						
291.84						
291.88						
291.92						
291.96						
292.00						
292.04						
292.08						
292.12						
292.16						
292.20						
292.24						
292.28						
292.32						
292.36						
292.40						
292.44						
292.48						
292.52						
292.56						
292.60						
292.64						
292.68						
292.72						
292.76						
292.80						
292.84						
292.88						
292.92						
292.96						
293.00						
293.04						
293.08						
293.12						
293.16						
293.20						
293.24						
293.28						
293.32						
293.36						
293.40						
293.44						
293.48						
293.52						
293.56						
293.60						
293.64						
293.68						
293.72						
293.76						
293.80						
293.84						
293.88						
293.92						
293.96						
294.00						
294.04						
294.08						
294.12						
294.16						
294.20						
294.24						
294.28						
294.32						
294.36						
294.40						
294.44						
294.48						
294.52						
294.56						
294.60						
294.64						
294.68						
294.72						
294.76						
294.80						
294.84						
294.88						
294.92						
294.96						
295.00						
295.04						
295.08						
295.12						
295.16						
295.20						
295.24						
295.28						
295.32						
295.36						
295.40						
295.44						
295.48						
295.52						
295.56						
295.60						
295.64						
295.68						
295.72						
295.76						
295.80						
295.84						
295.88						
295.92						
295.96						
296.00						
296.04						
296.08						
296.12						
296.16						
296.20						
296.24						
296.28						
296.32						
296.36						
296.40						
296.44						
296.48						
296.52						
296.56						
296.60						
296.64						
296.68						
296.72						
296.76						
296.80						
296.84						
296.88						
296.92						
296.96						
297.00						
297.04						
297.08						
297.12						
297.16						
297.20						
297.24						
297.28						
297.32						
297.36						
297.40						
297.44						
297.48						
297.52						
297.56						
297.60						
297.64						
297.68						
297.72						
297.76						
297.80						
297.84						
297.88						
297.92						
297.96						
298.00						
298.04						
298.08						
298.12						
298.16						
298.20						
298.24						
298.28						
298.32						
298.36						
298.40						
298.44						
298.48						
298.52						
298.56						
298.60						
298.64						
298.68						
298.72						
298.76						
298.80						
298.84						
298.88						
298.92						
298.96						
299.00						
299.04						
299.08						
299.12						
299.16						
299.20						
299.24						
299.28						
299.32						
299.36						
299.40						
299.44						
299.48						
299.52						
299.56						
299.60						
299.64						
299.68						
299.72						
299.76						
299.80						
299.84						
299.88						
299.92						
299.96						
300.00						
300.04						
300.08						
300.12						
300.16						
300.20						
300.24						
300.28						
300.32						
300.36						
300.40						
300.44						
300.48						
300.52						
300.56						
300.60						
300.64						
300.68						
300.72						
300.76						
300.80						
300.84						
300.88						
300.92						
300.96						
301.00						
301.04						
301.08						
301.12						
301.16						
301.20						
301.24						
301.28						
301.32						
301.36						
301.40						
301.44						
301.48						
301.52						
301.56						
301.60						
301.64						
301.68						
301.72						
301.76						
301.80						
301.84						
301.88						
301.92						
301.96						
302.00						
302.04						
302.08						
302.12						
302.16						
302.20						
302.24						
302.28						
302.32						
302.36						
302.40						
302.44						
302.48						
302.52						
302.56						
302.60						
302.64						
302.68						
302.72						
302.76						
302.80						
302.84						
302.88						
302.92						
302.96						
303.00						
303.04						
303.08						
303.12						
303.16						
303.20						
303.24						
303.28						
303.32						
303.36						
303.40						
303.44						
303.48						
303.52						
303.56						
303.60						
303.64						
303.68						
303.72						
303.76						
303.80						
303.84						
303.88						
303.92						
303.96						
304.00						
304.04						
304.08						
304.12						
304.16						
304.20						
304.24						
304.28						
304.32						
304.36						
304.40						
304.44						
304.48						
304.52						
304.56						
304.60						
304.64						
304.68						
304.72						
304.76						
304.80						
304.84						
304.88						
304.92						
304.96						
305.00						
305.04						
305.08						
305.12						
305.16						
305.20						
305.24						
305.28						
305.32						
305.36						
305.40						
305.44						
305.48						
305.52						
305.56						
305.60						
305.64						
305.68						
305.72						
305.76						
305.80						
305.84						
305.88						
305.92						
305.96						
306.00						
306.04						
306.08						
306.12						
306.16						
306.20						
306.24						
306.28						
306.32						
306.36						
306.40						
306.44						
306.48						
306.52						
306.56						
306.60						
306.64						
306.68						
306.72						
306.76						
306.80						
306.84						
306.88						
306.92						
306.96						
307.00						
307.04						
307.08						
307.12						
307.16						
307.20						
307.24						
307.28						
307.32						
307.36						
307.40						
307.44						
307.48						
307.52						
307.56						
307.60						
307.64						
307.68						
307.72						
307.76						
307.80						
307.84						
307.88						
307.92						
307.96						
308.00						
308.04						
308.08						
308.12						
308.16						
308.20						
308.24						
308.28						
308.32						
308.36						
308.40						
308.44						
308.48						
308.52						
308.56						
308.60						
308.64						
308.68						
308.72						
308.76						
308.80						
308.84						
308.88						
308.92						
308.96						
309.00						
309.04						
309.08						
309.12						
309.16						
309.20						
309.24						
309.28						
309.32						
309.36						
309.40						
309.44						
309.48						
309.52						
309.56						
309.60						
309.64						
309.68						
309.72						
309.76						
309.80						
309.84						
309.88						
309.92						
309.96						
310.00						
310.04						
310.08						
310.12						
310.16						
310.20						
310.24						
310.28						
310.32						
310.36						
310.40						
310.44						
310.48						
310.52						
310.56						
310.60						
310.64						
310.68						
310.72						
310.76						
310.80						
310.84						
310.88						
310.92						
310.96						
311.00						
311.04						
311.08						
311.12						
311.16						
311.20						
311.24						
311.28						
311.32						
311.36						
311.40						
311.44						
311.48						
311.52						
311.56						
311.60						
311.64						
311.68						
311.72						
311.76						
311.80						
311.84						
311.88						
311.92						
311.96						
312.00						
312.04						
312.08						
312.12						
312.16						
312.20						
312.24						
312.28						
312.32						
312.36						
312.40						
312.44						
312.48						
312.52						
312.56						
312.60						
312.64						
312.68						
312.72						
312.76						
312.80						
312.84						
312.88						
312.92						
312.96						
313.00						
313.04						
313.08						
313.12						
313.16						
313.20						
313.24						
313.28						
313.32						
313.36						
313.40						
313.44						
313.48						
313.52						
313.56						
313.60						
313.64						
313.68						
313.72						
313.76						
313.80						
313.84						
313.88						
313.92						
313.96						
314.00						
314.04						
314.08						
314.12						
314.16						
314.20						
314.24						
314.28						
314.32						
314.36						
314.40						
314.44						
314.48						
314.52						
314.56						
314.60						
314.64						
314.68						
314.72						
314.76						
314.80						
314.84						
314.88						
314.92						
314.96						
315.00						
315.04						
315.08						
315.12						
315.16						
315.20						
315.24						
315.28						
315.32						
315.36						
315.40						
315.44						
315.48						
315.52						
315.56						
315.60						
315.64						
315.68						
315.72						
315.76						
315.80						
315.84						
315.88						
315.92						
315.96						
316.00						
316.04						
316.08						
316.12						
316.16						
316.20						
316.24						
316.28						
316.32						
316.36						
316.40						
316.44						
316.48						
316.52						
316.56						
316.60						
316.64						
316.68						
316.72						
316.76						
316.80						
316.84						
316.88						
316.92						
316.96						
317.00						
317.04						
317.08						
317.12						
317.16						
317.20						
317.24						
317.28						
317.32						
317.36						
317.40						
317.44						
317.48						
317.52						
317.56						
317.60						
317.64						
317.68						
317.72						
317.76						
317.80						
317.84						
317.88						
317.92						
317.96						
318.00						
318.04						
318.08						
318.12						
318.16						
318.20						
318.24						
318.28						
318.32						
318.36						
318.40						
318.44						
318.48						
318.52						
318.56						
318.60						
318.64						
318.68						
318.72						
318.76						
318.80						
318.84						
318.88						
318.92						
318.96						
319.00						
319.04						
319.08						
319.12						
319.16						
319.20						
319.24						
319.28						
319.32						
319.36						
319.40						
319.44						
319.48						
319.52						
319.56						
319.60						
319.64						
319.68						
319.72						
319.76						
319.80						
319.84						
319.88						
319.92						
319.96						
320.00						
320.04						
320.08						
320.12						
320.16						
320.20						
320.24						
320.28						
320.32						
320.36						
320.40						
320.44						
320.48						
320.52						
320.56						
320.60						
320.64						
320.68						
320.72						
320.76						
320.80						
320.84						
320.88						
320.92						
320.96						
321.00						
321.04						
321.08						
321.12						
321.16						
321.20						
321.24						
321.28						
321.32						
321.36						
321.40						
321.44						
321.48						
321.52						
321.56						
321.60						
321.64						
321.68						
321.72						
321.76						
321.80						
321.84						
321.88						
321.92						
321.96						
322.00						
322.04						
322.08						
322.12						
322.16						
322.20						
322.24						
322.28						
322.32						
322.36						
322.40						
322.44						
322.48						
322.52						
322.56						
322.60						
322.64						
322.68						
322.72						
322.76						
322.80						
322.84						
322.88						
322.92						
322.96						
323.00						
323.04						
323.08						
323.12						
323.16						
323.20						
323.24						
323.28						
323.32						
323.36						
323.40						
323.44						
323.48						
323.52						
323.56						
323.60						
323.64						
323.68						
323.72						
323.76						
323.80						
323.84						
323.88						
323.92						
323.96						
324.00						
324.04						
324.08						
324.12						
324.16						
324.20						
324.24						
324.28						
324.32						
324.36						
324.40						
324.44						
324.48						
324.52						
324.56						
324.60						
324.64						
324.68						
324.72						
324.76						
324.80						
324.84						
324.88						
324.92						
324.96						
325.00						
325.04						
325.08						
325.12						
325.16						
325.20						
325.24						
325.28						
325.32						
325.36						
325.40						
325.44						
325.48						
325.52						
325.56						
325.60						
325.64						
325.68						
325.72						
325.76						
325.80						
325.84						
325.88						
325.92						
325.96						
326.00						
326.04						
326.08						
326.12						
326.16						
326.20						
326.24						
326.28						
326.32						
326.36						
326.40						
326.44						
326.48						
326.52						
326.56						
326.60						
326.64						
326.68						
326.72						
326.76						
326.80						
326.84						
326.88						
326.92						
326.96						
327.00						
327.04						
327.08						
327.12						
327.16						
327.20						
327.24						
327.28						
327.32						
327.36						
327.40						
327.44						
327.48						
327.52						
327.56						
327.60						
327.64						
327.68						
327.72						
327.76						
327.80						
327.84						
327.88						
327.92						
327.96						
328.00						
328.04						
328.08						
328.12						
328.16						
328.20						
328.24						
328.28						
328.32						
328.36						
328.40						
328.44						
328.48						
328.52						
328.56						
328.60						
328.64						
328.68						
328.72						
328.76						
328.80						
328.84						
328.88						
328.92						
328.96						
329.00						
329.04						
329.08						
329.12						
329.16						
329.20						
329.24						
329.28						
329.32						
329.36						
329.40						
329.44						
329.48						
329.52						
329.56						
329.60						
329.64						
329.68						
329.72						
329.76						
329.80						
329.84						
329.88						
329.92						
329.96						
330.00						
330.04						
330.08						
330.12						
330.16						
330.20						
330.24						
330.28						
330.32						
330.36						
330.40						
330.44						
330.48						
330.52						
330.56						
330.60						
330.64						
330.68						
330.72						
330.76						
330.80						
330.84						
330.88						
330.92						
330.96						
331.00						
331.04						
331.08						
331.12						
331.16						
331.20						
331.24						
331.28						
331.32						
331.36						
331.40						
331.44						
331.48						
331.52						
331.56						
331.60						
331.64						
331.68						
331.72						
331.76						
331.80						
331.84						
331.88						
331.92						
331.96						
332.00						
332.04						
332.08						
332.12						
332.16						
332.20						
332.24						
332.28						
332.32						
332.36						
332.40						
332.44						
332.48						
332.52						
332.56						
332.60						
332.64						
332.68						
332.72						
332.76						
332.80						
332.84						
332.88						
332.92						
332.96						
333.00						
333.04						
333.08						
333.12						
333.16						
333.20						
333.24						
333.28						
333.32						
333.36						
333.40						
333.44						
333.48						
333.52						
333.56						
333.60						
333.64						
333.68						
333.72						
333.76						
333.80						
333.84						
333.88						
333.92						
333.96						
334.00						
334.04						
334.08						
334.12						
334.16						
334.20						
334.24						
334.28						
334.32						
334.36						
334.40						
334.44						
334.48						
334.52						
334.56						
334.60						
334.64						
334.68						
334.72						
334.76						
334.80						
334.84						
334.88						
334.92						
334.96						
335.00						
335.04						
335.08						
335.12						
335.16						
335.20						
335.24						
335.28						
335.32						
335.36						
335.40						
335.44						
335.48						
335.52						
335.56						
335.60						
335.64						
335.68						
335.72						
335.76						
335.80						
335.84						
335.88						
335.92						
335.96						
336.00						
336.04						
336.08						
336.12						
336.16						
336.20						
336.24						
336.28						
336.32						
336.36						
336.40						
336.44						
336.48						
336.52						
336.56						
336.60						
336.64						
336.68						
336.72						
336.76						
336.80						
336.84						
336.88						
336.92						
336.96						
337.00						
337.04						
337.08						
337.12						
337.16						
337.20						
337.24						
337.28						
337.32						
337.36						
337.40						
337.44						
337.48						
337.52						
337.56						
337.60						
337.64						
337.68						
337.72						
337.76						
337.80						
337.84						
337.88						
337.92						
337.96						
338.00						
338.04						
338.08						
338.12						
338.16						
338.20						
338.24						
338.28						
338.32						
338.36						
338.40						
338.44						
338.48						
338.52						
338.56						
338.60						
338.64						
338.68						
338.72						
338.76						
338.80						
338.84						
338.88						
338.92						
338.96						
339.00						
339.04						
339.08						
339.12						
339.16						
339.20						
339.24						
339.28						
339.32						
339.36						
339.40						
339.44						
339.48						
339.52						
339.56						
339.60						
339.64						
339.68						
339.72						
339.76						
339.80						
339.84						
339.88						
339.92						
339.96						
340.00						
340.04						
340.08						
340.12						
340.16						
340.20						
340.24						
340.28						
340.32						
340.36						
340.40						
340.44						
340.48						
340.52						
340.56						
340.60						
340.64						
340.68						
340.72						
340.76						
340.80						
340.84						
340.88						
340.92						
340.96						
341.00						
341.04						
341.08						
341.12						
341.16						
341.20						
341.24						
341.28						
341.32						
341.36						
341.40						
341.44						
341.48						
341.52						
341.56						
341.60						
341.64						
341.68						
341.72						
341.76						
341.80						
341.84						
341.88						
341.92						
341.96						
342.00						
342.04						
342.08						
342.12						
342.16						
342.20						
342.24						
342.28						
342.32						
342.36						
342.40						
342.44						
342.48						
342.52						
342.56						
342.60						
342.64						
342.68						
342.72						
342.76						
342.80						
342.84						
342.88						
342.92						
342.96						
343.00						
343.04						
343.08						
343.12						
343.16						
343.20						
343.24						
343.28						
343.32						
343.36						
343.40						
343.44						
343.48						
343.52						
343.56						
343.60						
343.64						
343.68						
343.72						
343.76						
343.80						
343.84						
343.88						
343.92						
343.96						
344.00						
344.04						
344.08						
344.12						
344.16						
344.20						
344.24						
344.28						
344.32						
344.36						
344.40						
344.44						
344.48						
344.52						
344.56						
344.60						
344.64						
344.68						
344.72						
344.76						
344.80						
344.84						
344.88						
344.92						
344.96						
345.00						
345.04						
345.08						
345.12						
345.16						
345.20						
345.24						
345.28						
345.32						
345.36						
345.40						
345.44						
345.48						
345.52						
345.56						
345.60						
345.64						
345.68						
345.72						
345.76						
345.80						
345.84						
345.88						
345.92						
345.96						
346.00						
346.04						
346.08						
346.12						
346.16						
346.20						
346.24						
346.28						
346.32						
346.36						
346.40						
346.44						
346.48						
346.52						
346.56						
346.60						
346.64						
346.68						
346.72						
346.76						
346.80						
346.84						
346.88						
346.92						
346.96						
347.00						
347.04						
347.08						
347.12						
347.16						
347.20						
347.24						
347.28						
347.32						
347.36						
347.40						
347.44						
347.48						
347.52						
347.56						
347.60						
347.64						
347.68						
347.72						
347.76						
347.80						
347.84						
347.88						
347.92						
347.96						
348.00						
348.04						
348.08						
348.12						
348.16						
348.20						
348.24						
348.28						
348.32						
348.36						
348.40						
348.44						
348.48						
348.52						
348.56						
348.60						
348.64						
348.68						
348.72						
348.76						
348.80						
348.84						
348.88						
348.92						
348.96						
349.00						
349.04						
349.08						
349.12						
349.16						
349.20						
349.24						
349.28						
349.32						
349.36						
349.40						
349.44						
349.48						
349.52						
349.56						
349.60						
349.64						
349.68						
349.72						
349.76						
349.80						
349.84						
349.88						
349.92						
349.96						
350.00						
350.04						
350.08						
350.12						
350.16						
350.20						
350.24						
350.28						
350.32						
350.36						
350.40						
350.44						
350.48						
350.52						
350.56						
350.60						
350.64						
350.68						
350.72						
350.76						
350.80						
350.84						
350.88						
350.92						
350.96						
351.00						
351.04						
351.08						
351.12						
351.16						
351.20						
351.24						
351.28						
351.32						
351.36						
351.40						
351.44						
351.48						
351.52						
351.56						
351.60						
351.64						
351.68						
351.72						
351.76						
351.80						
351.84						
351.88						
351.92						
351.96						
352.00						
352.04						
352.08						
352.12						
352.16						
352.20						
352.24						
352.28						
352.32						
352.36						
352.40						
352.44						
352.48						
352.52						
352.56						
352.60						
352.64						
352.68						
352.72						
352.76						
352.80						
352.84						
352.88						
352.92						
352.96						
353.00						
353.04						
353.08						
353.12						
353.16						
353.20						
353.24						
353.28						
353.32						
353.36						
353.40						
353.44						
353.48						
353.52						
353.56						
353.60						
353.64						
353.68						
353.72						
353.76						
353.80						
353.84						
353.88						
353.92						
353.96						
354.00						
354.04						
354.08						
354.12						
354.16						
354.20						
354.24						
354.28						
354.32						
354.36						
354.40						
354.44						
354.48						
354.52						
354.56						
354.60						
354.64						
354.68						
354.72						
354.76						
354.80						
354.84						
354.88						
354.92						
354.96						
355.00						
355.04						
355.08						
355.12						
355.16						
355.20						
355.24						
355.28						
355.32						
355.36						
355.40						
355.44						
355.48						
355.52						
355.56						
355.60						
355.64						
355.68						
355.72						
355.76						
355.80						
355.84						
355.88						
355.92						
355.96						
356.00						
356.04						
356.08						
356.12						
356.16						
356.20						
356.24						
356.28						
356.32						
356.36						
356.40						
356.44						
356.48						
356.52						
356.56						
356.60						
356.64						
356.68						
356.72						
356.76						
356.80						
356.84						
356.88						
356.92						
356.96						
357.00						
357.04						
357.08						
357.12						
357.16						
357.20						
357.24						
357.28						
357.32						
357.36						
357.40						
357.44						
357.48						
357.52						
357.56						
357.60						
357.64						
357.68						
357.72						
357.76						
357.80						
357.84						
357.88						
357.92						
357.96						
358.00						
358.04						
358.08						
358.12						
358.16						
358.20						
358.24						
358.28						
358.32						
358.36						
358.40						
358.44						
358.48						
358.52						
358.56						
358.60						
358.64						
358.68						
358.72						
358.76						
358.80						
358.84						
358.88						
358.92						
358.96						
359.00						
359.04						
359.08						
359.12						
359.16						
359.20						
359.24						
359.28						
359.32						
359.36						
359.40						
359.44						
359.48						
359.52						
359.56						
359.60						
359.64						
359.68						
359.72						
359.76						
359.80						
359.84						
359.88						
359.92						
359.96						
360.00						
360.04						
360.08						
360.12						
360.16						
360.20						
360.24						
360.28						
360.32						
360.36						
360.40						
360.44						
360.48						
360.52						
360.56						
360.60						
360.64						
360.68						
360.72						
360.76						
360.80						
360.84						
360.88						
360.92						
360.96						
361.00						
361.04						
361.08						
361.12						
361.16						
361.20						
361.24						
361.28						
361.32						
361.36						
361.40						
361.44						
361.48						
361.52						
361.56						
361.60						
361.64						
361.68						
361.72						
361.76						
361.80						
361.84						
361.88						
361.92						
361.96						
362.00						
362.04						
362.08						
362.12						
362.16						
362.20						
362.24						
362.28						
362.32						
362.36						
362.40						
362.44						
362.48						
362.52						
362.56						
362.60						
362.64						
362.68						
362.72						
362.76						
362.80						
362.84						
362.88						
362.92						
362.96						
363.00						
363.04						
363.08						
363.12						
363.16						
363.20						
363.24						
363.28						
363.32						
363.36						
363.40						
363.44						
363.48						
363.52						
363.56						
363.60						
363.64						
363.68						
363.72						
363.76						
363.80						
363.84						
363.88						
363.92						
363.96						
364.00						
364.04						
364.08						
364.12						
364.16						
364.20						
364.24						
364.28						
364.32						
364.36						
364.40						
364.44						
364.48						
364.52						
364.56						
364.60						
364.64						
364.68						
364.72						
364.76						
364.80						
364.84						
364.88						
364.92						
364.96						
365.00						
365.04						
365.08						
365.12						
365.16						
365.20						
365.24						
365.28						
365.32						
365.36						
365.40						
365.44						
365.48						
365.52						
365.56						
365.60						
365.64						
365.68						
365.72						
365.76						
365.80						
365.84						
365.88						
365.92						
365.96						
366.00						
366.04						
366.08						
366.12						
366.16						
366.20						
366.24						
366.28						
366.32						
366.36						
366.40						
366.44						
366.48						
366.52						
366.56						
366.60						
366.64						
366.68						
366.72						
366.76						
366.80						
366.84						
366.88						
366.92						
366.96						
367.00						
367.04						
367.08						
367.12						
367.16						
367.20						
367.24						
367.28						
367.32						
367.36						
367.40						
367.44						
367.48						
367.52						
367.56						
367.60						
367.64						
367.68						
367.72						
367.76						
367.80						
367.84						
367.88						
367.92						
367.96						
368.00						
368.04						
368.08						
368.12						
368.16						
368.20						
368.24						
368.28						
368.32						
368.36						
368.40						
368.44						
368.48						
368.52						
368.56						
368.60						
368.64						
368.68						
368.72						
368.76						
368.80						
368.84						
368.88						
368.92						
368.96						
369.00						
369.04						
369.08						
369.12						
369.16						
369.20						
369.24						
369.28						
369.32						
369.36						
369.40						
369.44						
369.48						
369.52						
369.56						
369.60						
369.64						
369.68						
369.72						
369.76						
369.80						
369.84						
369.88						
369.92						
369.96						
370.00						
370.04						
370.08						
370.12						
370.16						
370.20						
370.24						
370.28						
370.32						
370.36						
370.40						
370.44						
370.48						
370.52						
370.56						
370.60						
370.64						
370.68						
370.72						
370.76						
370.80						
370.84						
370.88						
370.92						
370.96						
371.00						
371.04						
371.08						
371.12						
371.16						
371.20						
371.24						
371.28						
371.32						
371.36						
371.40						
371.44						
371.48						
371.52						
371.56						
371.60						
371.64						
371.68						
371.72						
371.76						
371.80						
371.84						
371.88						
371.92						
371.96						
372.00						
372.04						
372.08						
372.12						
372.16						
372.20						
372.24						
372.28						
372.32						
372.36						
372.40						
372.44						
372.48						
372.52						
372.56						
372.60						
372.64						
372.68						
372.72						
372.76						
372.80						
372.84						
372.88						
372.92						
372.96						
373.00						
373.04						
373.08						
373.12						
373.16						
373.20						
373.24						
373.28						
373.32						
373.36						
373.40						
373.44						
373.48						
373.52						
373.56						
373.60						
373.64						
373.68						
373.72						
373.76						
373.80						
373.84						
373.88						
373.92						
373.96						
374.00						
374.04						
374.08						
374.12						
374.16						
374.20						
374.24						
374.28						
374.32						
374.36						
374.40						
374.44						
374.48						
374.52						
374.56						
374.60						
374.64						
374.68						
374.72						
374.76						
374.80						
374.84						
374.88						
374.92						
374.96						
375.00						
375.04						
375.08						
375.12						
375.16						
375.20						
375.24						
375.28						
375.32						
375.36						
375.40						
375.44						
375.48						
375.52						
375.56						
375.60						
375.64						
375.68						
375.72						
375.76						
375.80						
375.84						
375.88						
375.92						
375.96						
376.00						
376.04						
376.08						
376.12						
376.16						
376.20						
376.24						
376.28						
376.32						
376.36						
376.40						
376.44						
376.48						
376.52						
376.56						
376.60						
376.64						
376.68						
376.72						
376.76						
376.80						
376.84						
376.88						
376.92						
376.96						
377.00						
377.04						
377.08						
377.12						
377.16						
377.20						
377.24						
377.28						
377.32						
377.36						
377.40						
377.44						
377.48						
377.52						
377.56						
377.60						
377.64						
377.68						
377.72						
377.76						
377.80						
377.84						
377.88						
377.92						
377.96						
378.00						
378.04						
378.08						
378.12						
378.16						
378.20						
378.24						
378.28						
378.32						
378.36						
378.40						
378.44						
378.48						
378.52						
378.56						
378.60						
378.64						
378.68						
378.72						
378.76						
378.80						
378.84						
378.88						
378.92						
378.96						
379.00						
379.04						
379.08						
379.12						
379.16						
379.20						
379.24						
379.28						
379.32						
379.36						
379.40						
379.44						
379.48						
379.52						
379.56						
379.60						
379.64						
379.68						
379.72						
379.76						
379.80						
379.84						
379.88						
379.92						
379.96						
380.00						
380.04						
380.08						
380.12						
380.16						
380.20						
380.24						
380.28						
380.32						
380.36						
380.40						
380.44						
380.48						
380.52						
380.56						
380.60						
380.64						
380.68						
380.72						
380.76						
380.80						
380.84						
380.88						
380.92						
380.96						
381.00						
381.04						
381.08						
381.12						
381.16						
381.20						
381.24						
381.28						
381.32						
381.36						
381.40						
381.44						
381.48						
381.52						
381.56						
381.60						
381.64						
381.68						
381.72						
381.76						
381.80						
381.84						
381.88						
381.92						
381.96						
382.00						
382.04						
382.08						
382.12						
382.16						
382.20						
382.24						
382.28						
382.32						
382.36						
382.40						
382.44						
382.48						
382.52						
382.56						
382.60						
382.64						
382.68						
382.72						
382.76						
382.80						
382.84						
382.88						
382.92						
382.96						
383.00						
383.04						
383.08						
383.12						
383.16						
383.20						
383.24						
383.28						
383.32						
383.36						
383.40						
383.44						
383.48						
383.52						
383.56						
383.60						
383.64						
383.68						
383.72						
383.76						
383.80						
383.84						
383.88						
383.92						
383.96						
384.00						
384.04						
384.08						
384.12						
384.16						
384.20						
384.24						
384.28						
384.32						
384.36						
384.40						
384.44						
384.48						
384.52						
384.56						
384.60						
384.64						
384.68						
384.72						
384.76						
384.80						
384.84						
384.88						
384.92						
384.96						
385.00						
385.04						
385.08						
385.12						
385.16						
385.20						
385.24						
385.28						
385.32						
385.36						
385.40						
385.44						
385.48						
385.52						
385.56						
385.60						
385.64						
385.68						
385.72						
385.76						
385.80						
385.84						
385.88						
385.92						
385.96						
386.00						
386.04						
386.08						
386.12						
386.16						
386.20						
386.24						
386.28						
386.32						
386.36						
386.40						
386.44						
386.48						
386.52						
386.56						
386.60						
386.64						
386.68						
386.72						
386.76						
386.80						
386.84						
386.88						
386.92						
386.96						
387.00						
387.04						
387.08						
387.12						
387.16						
387.20						
387.24						
387.28						
387.32						
387.36						
387.40						
387.44						
387.48						
387.52						
387.56						
387.60						
387.64						
387.68						
387.72						
387.76						
387.80						
387.84						
387.88						
387.92						
387.96						
388.00						
388.04						
388.08						
388.12						
388.16						
388.20						
388.24						
388.28						
388.32						
388.36						
388.40						
388.44						
388.48						
388.52						
388.56						
388.60						
388.64						
388.68						
388.72						
388.76						
388.80						
388.84						
388.88						
388.92						
388.96						
389.00						
389.04						
389.08						
389.12						
389.16						
389.20						
389.24						
389.28						
389.32						
389.36						
389.40						
389.44						
389.48						
389.52						
389.56						
389.60						
389.64						
389.68						
389.72						
389.76						
389.80						
389.84						
389.88						
389.92						
389.96						
390.00						
390.04						
390.08						
390.12						
390.16						
390.20						
390.24						
390.28						
390.32						
390.36						
390.40						
390.44						
390.48						
390.52						
390.56						
390.60						
390.64						
390.68						
390.72						
390.76						
390.80						
390.84						
390.88						
390.92						
390.96						
391.00						
391.04						
391.08						
391.12						
391.16						
391.20						
391.24						
391.28						
391.32						
391.36						
391.40						
391.44						
391.48						
391.52						
391.56						
391.60						
391.64						
391.68						
391.72						
391.76						
391.80						
391.84						
391.88						
391.92						
391.96						
392.00						
392.04						
392.08						
392.12						
392.16						
392.20						
392.24						
392.28						
392.32						
392.36						
392.40						
392.44						
392.48						
392.52						
392.56						
392.60						
392.64						
392.68						
392.72						
392.76						
392.80						
392.84						
392.88						
392.92						
392.96						
393.00						
393.04						
393.08						
393.12						
393.16						
393.20						
393.24						
393.28						
393.32						
393.36						
393.40						
393.44						
393.48						
393.52						
393.56						
393.60						
393.64						
393.68						
393.72						
393.76						
393.80						
393.84						
393.88						
393.92						
393.96						
394.00						
394.04						
394.08						
394.12						
394.16						
394.20						
394.24						
394.28						
394.32						
394.36						
394.40						
394.44						
394.48						
394.52						
394.56						
394.60						
394.64						
394.68						
394.72						
394.76						
394.80						
394.84						
394.88						
394.92						
394.96						
395.00						
395.04						
395.08						
395.12						
395.16						
395.20						
395.24						
395.28						
395.32						
395.36						
395.40						
395.44						
395.48						
395.52						
395.56						
395.60						
395.64						
395.68						
395.72						
395.76						
395.80						
395.84						
395.88						
395.92						
395.96						
396.00						
396.04						
396.08						
396.12						
396.16						
396.20						
396.24						
396.28						
396.32						
396.36						
396.40						
396.44						
396.48						
396.52						
396.56						
396.60						
396.64						
396.68						
396.72						
396.76						
396.80						
396.84						
396.88						
396.92						
396.96						
397.00						
397.04						
397.08						
397.12						
397.16						
397.20						
397.24						
397.28						
397.32						
397.36						
397.40						
397.44						
397.48						
397.52						
397.56						
397.60						
397.64						
397.68						
397.72						
397.76						
397.80						
397.84						
397.88						
397.92						
397.96						
398.00						
398.04						
398.08						
398.12						
398.16						
398.20						
398.24						
398.28						
398.32						
398.36						
398.40						
398.44						
398.48						
398.52						
398.56						
398.60						
398.64						
398.68						
398.72						
398.76						
398.80						
398.84						
398.88						
398.92						
398.96						
399.00						
399.04						
399.08						
399.12						
399.16						
399.20						
399.24						
399.28						
399.32						
399.36						
399.40						
399.44						
399.48						
399.52						
399.56						
399.60						
399.64						
399.68						
399.72						
399.76						
399.80						
399.84						
399.88						
399.92						
399.96						
400.00						
400.04						
400.08						
400.12						
400.16						
400.20						
400.24						
400.28						
400.32						
400.36						
400.40						
400.44						
400.48						
400.52						
400.56						
400.60						
400.64						
400.68						
400.72						
400.76						
400.80						
400.84						
400.88						
400.92						
400.96						
401.00						
401.04						
401.08						
401.12						
401.16						
401.20						
401.24						
401.28						
401.32						
401.36						
401.40						
401.44						
401.48						
401.52						
401.56						
401.60						
401.64						
401.68						
401.72						
401.76						
401.80						
401.84						
401.88						
401.92						
401.96						
402.00						
402.04						
402.08						
402.12						
402.16						
402.20						
402.24						
402.28						
402.32						
402.36						
402.40						
402.44						
402.48						
402.52						
402.56						
402.60						
402.64						
402.68						
402.72						
402.76						
402.80						
402.84						
402.88						
402.92						
402.96						
403.00						
403.04						
403.08						
403.12						
403.16						
403.20						
403.24						
403.28						
403.32						
403.36						
403.40						
403.44						
403.48						
403.52						
403.56						
403.60						
403.64						
403.68						
403.72						
403.76						
403.80						
403.84						
403.88						
403.92						
403.96						
404.00						
404.04						
404.08						
404.12						
404.16						
404.20						
404.24						
404.28						
404.32						
404.36						
404.40						
404.44						
404.48						
404.52						
404.56						
404.60						
404.64						
404.68						
404.72						
404.76						
404.80						
404.84						
404.88						
404.92						
404.96						
405.00						
405.04						
405.08						
405.12						
405.16						
405.20						
405.24						
405.28						
405.32						
405.36						
405.40						
405.44						
405.48						
405.52						
405.56						
405.60						
405.64						
405.68						
405.72						
405.76						
405.80						
405.84						
405.88						
405.92						
405.96						
406.00						
406.04						
406.08						
406.12						
406.16						
406.20						
406.24						
406.28						
406.32						
406.36						
406.40						
406.44						
406.48						
406.52						
406.56						
406.60						
406.64						
406.68						
406.72						
406.76						
406.80						
406.84						
406.88						
406.92						
406.96						
407.00						
407.04						
407.08						
407.12						
407.16						
407.20						
407.24						
407.28						
407.32						
407.36						
407.40						
407.44						
407.48						
407.52						
407.56						
407.60						
407.64						
407.68						
407.72						
407.76						
407.80						
407.84						
407.88						
407.92						
407.96						
408.00						
408.04						
408.08						
408.12						
408.16						
408.20						
408.24						
408.28						
408.32						
408.36						
408.40						
408.44						
408.48						
408.52						
408.56						
408.60						
408.64						
408.68						
408.72						
408.76						
408.80						
408.84						
408.88						
408.92						
408.96						
409.00						
409.04						
409.08						
409.12						
409.16						
409.20						
409.24						
409.28						
409.32						
409.36						
409.40						
409.44						
409.48						
409.52						
409.56						
409.60						
409.64						
409.68						
409.72						
409.76						
409.80						
409.84						
409.88						
409.92						
409.96						
410.00						
410.04						
410.08						
410.12						
410.16						
410.20						
410.24						
410.28						
410.32						
410.36						
410.40						
410.44						
410.48						
410.52						
410.56						
410.60						
410.64						
410.68						
410.72						
410.76						
410.80						
410.84						
410.88						
410.92						
410.96						
411.00						
411.04						
411.08						
411.12						
411.16						
411.20						
411.24						
411.28						
411.32						
411.36						
411.40						
411.44						
411.48						
411.52						
411.56						
411.60						
411.64						
411.68						
411.72						
411.76						
411.80						
411.84						
411.88						
411.92						
411.96						
412.00						
412.04						
412.08						
412.12						
412.16						
412.20						
412.24						
412.28						
412.32						
412.36						
412.40						
412.44						
412.48						
412.52						
412.56						
412.60						
412.64						
412.68						
412.72						
412.76						
412.80						
412.84						
412.88						
412.92						
412.96						
413.00						
413.04						
413.08						
413.12						
413.16						
413.20						
413.24						
413.28						
413.32						
413.36						
413.40						
413.44						
413.48						
413.52						
413.56						
413.60						
413.64						
413.68						
413.72						
413.76						
413.80						
413.84						
413.88						
413.92						
413.96						
414.00						
414.04						
414.08						
414.12						
414.16						
414.20						
414.24						
414.28						
414.32						
414.36						
414.40						
414.44						
414.48						
414.52						
414.56						
414.60						
414.64						
414.68						
414.72						
414.76						
414.80						
414.84						
414.88						
414.92						
414.96						
415.00						
415.04						
415.08						
415.12						
415.16						
415.20						
415.24						
415.28						
415.32						
415.36						
415.40						
415.44						
415.48						
415.52						
415.56						
415.60						
415.64						
415.68						
415.72						
415.76						
415.80						
415.84						
415.88						
415.92						
415.96						
416.00						
416.04						
416.08						
416.12						
416.16						
416.20						
416.24						
416.28						
416.32						
416.36						
416.40						
416.44						
416.48						
416.52						
416.56						
416.60						
416.64						
416.68						
416.72						
416.76						
416.80						
416.84						
416.88						
416.92						
416.96						
417.00						
417.04						
417.08						
417.12						
417.16						
417.20						
417.24						
417.28						
417.32						
417.36						
417.40						
417.44						
417.48						
417.52						
417.56						
417.60						
417.64						
417.68						
417.72						
417.76						
417.80						
417.84						
417.88						
417.92						
417.96						
418.00						
418.04						
418.08						
418.12						
418.16						
418.20						
418.24						
418.28						
418.32						
418.36						
418.40						
418.44						
418.48						
418.52						
418.56						
418.60						
418.64						
418.68						
418.72						
418.76						
418.80						
418.84						
418.88						
418.92						
418.96						
419.00						
419.04						
419.08						
419.12						
419.16						
419.20						
419.24						
419.28						
419.32						
419.36						
419.40						
419.44						
419.48						
419.52						
419.56						
419.60						
419.64						
419.68						
419.72						
419.76						
419.80						
419.84						
419.88						
419.92						
419.96						
420.00						
420.04						
420.08						
420.12						
420.16						
420.20						
420.24						
420.28						
420.32						
420.36						
420.40						
420.44						
420.48						
420.52						
420.56						
420.60						
420.64						
420.68						
420.72						
420.76						
420.80						
420.84						
420.88						
420.92						
420.96						
421.00						
421.04						
421.08						
421.12						
421.16						
421.20						
421.24						
421.28						
421.32						
421.36						
421.40						
421.44						
421.48						
421.52						
421.56						
421.60						
421.64						
421.68						
421.72						
421.76						
421.80						
421.84						
421.88						
421.92						
421.96						
422.00						
422.04						
422.08						
422.12						
422.16						
422.20						
422.24						
422.28						
422.32						
422.36						
422.40						
422.44						
422.48						
422.52						
422.56						
422.60						
422.64						
422.68						
422.72						
422.76						
422.80						
422.84						
422.88						
422.92						
422.96						
423.00						
423.04						
423.08						
423.12						
423.16						
423.20						
423.24						
423.28						
423.32						
423.36						
423.40						
423.44						
423.48						
423.52						
423.56						
423.60						
423.64						
423.68						
423.72						
423.76						
423.80						
423.84						
423.88						
423.92						
423.96						
424.00						
424.04						
424.08						
424.12						
424.16						
424.20						
424.24						
424.28						
424.32						
424.36						
424.40						
424.44						
424.48						
424.52						
424.56						
424.60						
424.64						
424.68						
424.72						
424.76						
424.80						
424.84						
424.88						
424.92						
424.96						
425.00						
425.04						
425.08						
425.12						
425.16						
425.20						
425.24						
425.28						
425.32						
425.36						
425.40						
425.44						
425.48						
425.52						
425.56						
425.60						
425.64						
425.68						
425.72						
425.76						
425.80						
425.84						
425.88						
425.92						
425.96						
426.00						
426.04						
426.08						
426.12						
426.16						
426.20						
426.24						
426.28						
426.32						
426.36						
426.40						
426.44						
426.48						
426.52						
426.56						
426.60						
426.64						
426.68						
426.72						
426.76						
426.80						
426.84						
426.88						
426.92						
426.96						
427.00						
427.04						
427.08						
427.12						
427.16						
427.20						
427.24						
427.28						
427.32						
427.36						
427.40						
427.44						
427.48						
427.52						
427.56						
427.60						
427.64						
427.68						
427.72						
427.76						
427.80						
427.84						
427.88						
427.92						
427.96						
428.00						
428.04						
428.08						
428.12						
428.16						
428.20						
428.24						
428.28						
428.32						
428.36						
428.40						
428.44						
428.48						
428.52						
428.56						
428.60						
428.64						
428.68						
428.72						
428.76						
428.80						
428.84						
428.88						
428.92						
428.96						
429.00						
429.04						
429.08						
429.12						
429.16						
429.20						
429.24						
429.28						
429.32						
429.36						
429.40						
429.44						
429.48						
429.52						
429.56						
429.60						
429.64						
429.68						
429.72						
429.76						
429.80						
429.84						
429.88						
429.92						
429.96						
430.00						
430.04						
430.08						
430.12						
430.16						
430.20						
430.24						
430.28						
430.32						
430.36						
430.40						
430.44						
430.48						
430.52						
430.56						
430.60						
430.64						
430.68						
430.72						
430.76						
430.80						
430.84						
430.88						
430.92						
430.96						
431.00						
431.04						
431.08						
431.12						
431.16						
431.20						
431.24						
431.28						
431.32						
431.36						
431.40						
431.44						
431.48						
431.52						
431.56						
431.60						
431.64						
431.68						
431.72						
431.76						
431.80						
431.84						
431.88						
431.92						
431.96						
432.00						
432.04						
432.08						
432.12						
432.16						
432.20						
432.24						
432.28						
432.32						
432.36						
432.40						
432.44						
432.48						
432.52						
432.56						
432.60						
432.64						
432.68						
432.72						
432.76						
432.80						
432.84						
432.88						
432.92						
432.96						
433.00						
433.04						
433.08						
433.12						
433.16						
433.20						
433.24						
433.28						
433.32						
433.36						
433.40						
433.44						
433.48						
433.52						
433.56						
433.60						
433.64						
433.68						
433.72						
433.76						
433.80						
433.84						
433.88						
433.92						
433.96						
434.00						
434.04						
434.08						
434.12						
434.16						
434.20						
434.24						
434.28						
434.32						
434.36						
434.40						
434.44						
434.48						
434.52						
434.56						
434.60						
434.64						
434.68						
434.72						
434.76						
434.80						
434.84						
434.88						
434.92						
434.96						
435.00						
435.04						
435.08						
435.12						
435.16						
435.20						
435.24						
435.28						
435.32						
435.36						
435.40						
435.44						
435.48						
435.52						
435.56						
435.60						
435.64						
435.68						
435.72						
435.76						
435.80						
435.84						
435.88						
435.92						
435.96						
436.00						
436.04						
436.08						
436.12						
436.16						
436.20						
436.24						
436.28						
436.32						
436.36						
436.40						
436.44						
436.48						
436.52						
436.56						
436.60						
436.64						
436.68						
436.72						
436.76						
436.80						
436.84						
436.88						
436.92						
436.96						
437.00						
437.04						
437.08						
437.12						
437.16						
437.20						
437.24						
437.28						
437.32						
437.36						
437.40						
437.44						
437.48						
437.52						
437.56						
437.60						
437.64						
437.68						
437.72						
437.76			Start of Projection			
437.80						
437.84						
437.88						
437.92						
437.96						
438.00						
438.04						
438.08						
438.12		Chasing				
438.16		Chasing				
438.20		Chasing				
438.24		Chasing				
438.28		Chasing				
438.32		Chasing				
438.36		Chasing				
438.40		Chasing				
438.44		Chasing				
438.48		Chasing				
438.52		Chasing				
438.56		Chasing				
438.60		Chasing				
438.64		Chasing				
438.68		Chasing				
438.72		Chasing				
438.76		Chasing				
438.80		Chasing				
438.84		Chasing				
438.88		Chasing				
438.92		Chasing				
438.96		Chasing				
439.00		Chasing				
439.04		Chasing				
439.08		Chasing				
439.12		Chasing				
439.16		Chasing				
439.20		Chasing				
439.24		Chasing				
439.28		Chasing				
439.32		Chasing				
439.36		Chasing				
439.40		Chasing				
439.44		Chasing				
439.48		Chasing				
439.52		Chasing				
439.56		Chasing				
439.60		Chasing				
439.64		Chasing				
439.68		Chasing				
439.72		Chasing				
439.76		Chasing				
439.80		Chasing				
439.84		Chasing				
439.88		Chasing				
439.92		Chasing				
439.96		Chasing				
440.00		Chasing				
440.04		Chasing				
440.08		Chasing				
440.12		Chasing				
440.16		Chasing				
440.20		Chasing				
440.24		Chasing				
440.28		Chasing				
440.32		Chasing				
440.36		Chasing				
440.40		Chasing				
440.44		Chasing				
440.48		Chasing				
440.52		Chasing				
440.56		Chasing				
440.60		Chasing				
440.64		Chasing				
440.68		Chasing				
440.72		Chasing				
440.76		Chasing				
440.80		Chasing				
440.84		Chasing				
440.88		Chasing				
440.92		Chasing				
440.96		Chasing				
441.00		Chasing				
441.04		Chasing				
441.08		Chasing				
441.12		Chasing				
441.16		Chasing				
441.20		Chasing				
441.24		Chasing				
441.28		Chasing				
441.32		Chasing				
441.36		Chasing				
441.40		Chasing				
441.44		Chasing				
441.48		Chasing				
441.52		Chasing				
441.56		Chasing				
441.60		Chasing				
441.64		Chasing				
441.68		Chasing				
441.72		Chasing				
441.76						
441.80						
441.84						
441.88						
441.92						
441.96						
442.00						
442.04						
442.08						
442.12		Independent				
442.16		Independent				
442.20		Independent				
442.24		Independent				
442.28		Independent				
442.32		Independent				
442.36		Independent				
442.40		Independent				
442.44		Independent				
442.48		Independent				
442.52		Independent				
442.56		Independent				
442.60		Independent				
442.64		Independent				
442.68		Independent				
442.72		Independent				
442.76		Independent				
442.80		Independent				
442.84		Independent				
442.88		Independent				
442.92		Independent				
442.96		Independent				
443.00		Independent				
443.04		Independent				
443.08		Independent				
443.12		Independent				
443.16		Independent				
443.20		Independent				
443.24		Independent				
443.28		Independent				
443.32		Independent				
443.36		Independent				
443.40		Independent				
443.44		Independent				
443.48		Independent				
443.52		Independent				
443.56		Independent				
443.60		Independent				
443.64		Independent				
443.68		Independent				
443.72		Independent				
443.76		Independent				
443.80		Independent				
443.84		Independent				
443.88		Independent				
443.92		Independent				
443.96		Independent				
444.00		Independent				
444.04						
444.08						
444.12		Chasing				
444.16		Chasing				
444.20		Chasing				
444.24		Chasing				
444.28		Chasing				
444.32		Chasing				
444.36		Chasing				
444.40		Chasing				
444.44		Chasing				
444.48		Chasing				
444.52		Chasing				
444.56		Chasing				
444.60		Chasing				
444.64		Chasing				
444.68		Chasing				
444.72		Chasing				
444.76		Chasing				
444.80		Chasing				
444.84		Chasing				
444.88		Chasing				
444.92		Chasing				
444.96		Chasing				
445.00		Chasing				
445.04		Chasing				
445.08		Chasing				
445.12		Chasing				
445.16		Chasing				
445.20		Chasing				
445.24		Chasing				
445.28		Chasing				
445.32		Chasing				
445.36		Chasing				
445.40		Chasing				
445.44		Chasing				
445.48		Chasing				
445.52		Chasing				
445.56		Chasing				
445.60		Chasing				
445.64		Chasing				
445.68		Chasing				
445.72		Chasing				
445.76		Chasing				
445.80		Chasing				
445.84		Chasing				
445.88		Chasing				
445.92		Chasing				
445.96		Chasing				
446.00		Chasing				
446.04		Chasing				
446.08		Chasing				
446.12		Chasing				
446.16		Chasing				
446.20		Chasing				
446.24		Chasing				
446.28		Chasing				
446.32		Chasing				
446.36		Chasing				
446.40		Chasing				
446.44		Chasing				
446.48		Chasing				
446.52		Chasing				
446.56		Chasing				
446.60		Chasing				
446.64		Chasing				
446.68		Chasing				
446.72		Chasing				
446.76		Chasing				
446.80		Chasing				
446.84		Chasing				
446.88						
446.92		Independent				
446.96		Independent				
447.00		Independent				
447.04		Independent				
447.08		Independent				
447.12		Independent				
447.16		Independent				
447.20		Independent				
447.24		Independent				
447.28		Independent				
447.32		Independent				
447.36		Independent				
447.40		Independent				
447.44		Independent				
447.48		Independent				
447.52		Independent				
447.56		Independent				
447.60		Independent				
447.64		Independent				
447.68		Independent				
447.72		Independent				
447.76			End of Projection			
447.80						
447.84						
447.88						
447.92						
447.96						
448.00						
448.04						
448.08						
448.12						
448.16						
448.20						
448.24						
448.28						
448.32						
448.36						
448.40						
448.44						
448.48						
448.52						
448.56						
448.60						
448.64						
448.68						
448.72						
448.76						
448.80						
448.84						
448.88						
448.92						
448.96						
449.00						
449.04						
449.08						
449.12						
449.16						
449.20						
449.24						
449.28						
449.32						
449.36						
449.40						
449.44						
449.48						
449.52						
449.56						
449.60						
449.64						
449.68						
449.72						
449.76						
449.80						
449.84						
449.88						
449.92						
449.96						
450.00						
450.04						
450.08						
450.12						
450.16						
450.20						
450.24						
450.28						
450.32						
450.36						
450.40						
450.44						
450.48						
450.52						
450.56						
450.60						
450.64						
450.68						
450.72						
450.76						
450.80						
450.84						
450.88						
450.92						
450.96						
451.00						
451.04						
451.08						
451.12						
451.16						
451.20						
451.24						
451.28						
451.32						
451.36						
451.40						
451.44						
451.48						
451.52						
451.56						
451.60						
451.64						
451.68						
451.72						
451.76						
451.80						
451.84						
451.88						
451.92						
451.96						
452.00						
452.04						
452.08						
452.12						
452.16						
452.20						
452.24						
452.28						
452.32						
452.36						
452.40						
452.44						
452.48						
452.52						
452.56						
452.60						
452.64						
452.68						
452.72						
452.76						
452.80						
452.84						
452.88						
452.92						
452.96						
453.00						
453.04			Start of Projection			
453.08						
453.12						
453.16						
453.20						
453.24						
453.28						
453.32						
453.36						
453.40						
453.44						
453.48						
453.52						
453.56						
453.60						
453.64						
453.68						
453.72						
453.76						
453.80						
453.84						
453.88						
453.92						
453.96						
454.00						
454.04						
454.08						
454.12						
454.16						
454.20						
454.24						
454.28						
454.32						
454.36						
454.40						
454.44						
454.48						
454.52						
454.56						
454.60						
454.64						
454.68						
454.72						
454.76						
454.80						
454.84						
454.88						
454.92						
454.96						
455.00						
455.04						
455.08						
455.12						
455.16						
455.20						
455.24						
455.28						
455.32						
455.36						
455.40						
455.44						
455.48						
455.52						
455.56						
455.60						
455.64						
455.68						
455.72						
455.76						
455.80						
455.84						
455.88						
455.92						
455.96						
456.00						
456.04						
456.08						
456.12						
456.16						
456.20						
456.24						
456.28						
456.32						
456.36						
456.40						
456.44						
456.48						
456.52						
456.56						
456.60						
456.64						
456.68						
456.72						
456.76						
456.80						
456.84						
456.88						
456.92						
456.96						
457.00						
457.04						
457.08						
457.12						
457.16						
457.20						
457.24						
457.28						
457.32						
457.36						
457.40						
457.44						
457.48						
457.52						
457.56						
457.60						
457.64						
457.68						
457.72						
457.76						
457.80						
457.84		Chasing				
457.88		Chasing				
457.92		Chasing				
457.96		Chasing				
458.00		Chasing				
458.04		Chasing				
458.08		Chasing				
458.12		Independent				
458.16		Independent				
458.20		Independent				
458.24		Independent				
458.28		Independent				
458.32		Independent				
458.36		Independent				
458.40		Independent				
458.44		Independent				
458.48		Independent				
458.52		Independent				
458.56		Independent				
458.60		Independent				
458.64		Independent				
458.68		Independent				
458.72		Independent				
458.76						
458.80		Chasing				
458.84		Chasing				
458.88		Chasing				
458.92		Chasing				
458.96		Chasing				
459.00		Chasing				
459.04		Chasing				
459.08		Chasing				
459.12		Chasing				
459.16		Chasing				
459.20		Chasing				
459.24		Chasing				
459.28		Chasing				
459.32		Chasing				
459.36		Chasing				
459.40		Chasing				
459.44		Chasing				
459.48		Chasing				
459.52		Chasing				
459.56		Chasing				
459.60		Chasing				
459.64		Chasing				
459.68		Chasing				
459.72		Chasing				
459.76		Chasing				
459.80		Independent				
459.84		Independent				
459.88		Independent				
459.92		Independent				
459.96		Independent				
460.00		Independent				
460.04		Independent				
460.08		Independent				
460.12		Independent				
460.16		Independent				
460.20		Independent				
460.24		Independent				
460.28		Independent				
460.32		Independent				
460.36		Independent				
460.40		Independent				
460.44						
460.48		Chasing				
460.52		Chasing				
460.56		Chasing				
460.60		Chasing				
460.64		Chasing				
460.68		Chasing				
460.72		Chasing				
460.76		Chasing				
460.80		Chasing				
460.84		Chasing				
460.88		Chasing				
460.92		Chasing				
460.96		Chasing				
461.00		Chasing				
461.04		Chasing				
461.08		Chasing				
461.12		Chasing				
461.16		Chasing				
461.20		Chasing				
461.24		Chasing				
461.28		Chasing				
461.32		Chasing				
461.36		Chasing				
461.40		Chasing				
461.44		Chasing				
461.48		Chasing				
461.52		Chasing				
461.56		Chasing				
461.60		Chasing				
461.64		Chasing				
461.68		Chasing				
461.72		Chasing				
461.76		Chasing				
461.80		Chasing				
461.84		Chasing				
461.88		Chasing				
461.92		Chasing				
461.96		Chasing				
462.00		Chasing				
462.04		Chasing				
462.08		Chasing				
462.12		Chasing				
462.16						
462.20						
462.24						
462.28						
462.32						
462.36						
462.40						
462.44						
462.48						
462.52						
462.56						
462.60						
462.64						
462.68						
462.72						
462.76						
462.80						
462.84						
462.88						
462.92						
462.96		Chasing				
463.00		Chasing				
463.04			End of Projection			

ID9_1_056tri_LR.arch

Time		Looking	Marker			
0.00						
0.04						
0.08						
0.12						
0.16						
0.20						
0.24						
0.28						
0.32						
0.36						
0.40						
0.44						
0.48						
0.52						
0.56						
0.60						
0.64						
0.68						
0.72						
0.76						
0.80						
0.84						
0.88						
0.92						
0.96						
1.00						
1.04						
1.08						
1.12						
1.16						
1.20						
1.24						
1.28						
1.32						
1.36						
1.40						
1.44						
1.48						
1.52						
1.56						
1.60						
1.64						
1.68						
1.72						
1.76						
1.80						
1.84						
1.88						
1.92						
1.96						
2.00						
2.04						
2.08						
2.12						
2.16						
2.20						
2.24						
2.28						
2.32						
2.36						
2.40						
2.44						
2.48						
2.52						
2.56						
2.60						
2.64						
2.68						
2.72						
2.76						
2.80						
2.84						
2.88						
2.92						
2.96						
3.00						
3.04						
3.08						
3.12						
3.16						
3.20						
3.24						
3.28						
3.32						
3.36						
3.40						
3.44						
3.48						
3.52						
3.56						
3.60						
3.64						
3.68						
3.72						
3.76						
3.80						
3.84						
3.88						
3.92						
3.96						
4.00						
4.04						
4.08						
4.12						
4.16						
4.20						
4.24						
4.28						
4.32						
4.36						
4.40						
4.44						
4.48						
4.52						
4.56						
4.60						
4.64						
4.68						
4.72						
4.76						
4.80						
4.84						
4.88						
4.92						
4.96						
5.00						
5.04						
5.08						
5.12						
5.16						
5.20						
5.24						
5.28						
5.32						
5.36						
5.40						
5.44						
5.48						
5.52						
5.56						
5.60						
5.64						
5.68						
5.72						
5.76						
5.80						
5.84						
5.88						
5.92						
5.96						
6.00						
6.04						
6.08						
6.12						
6.16						
6.20						
6.24						
6.28						
6.32						
6.36						
6.40						
6.44						
6.48						
6.52						
6.56						
6.60						
6.64						
6.68						
6.72						
6.76						
6.80						
6.84						
6.88						
6.92						
6.96						
7.00						
7.04						
7.08						
7.12						
7.16						
7.20						
7.24						
7.28						
7.32						
7.36						
7.40						
7.44						
7.48						
7.52						
7.56						
7.60						
7.64						
7.68						
7.72						
7.76						
7.80						
7.84						
7.88						
7.92						
7.96						
8.00						
8.04						
8.08						
8.12						
8.16						
8.20						
8.24						
8.28						
8.32						
8.36						
8.40						
8.44						
8.48						
8.52						
8.56						
8.60						
8.64						
8.68						
8.72						
8.76						
8.80						
8.84						
8.88						
8.92						
8.96						
9.00						
9.04						
9.08						
9.12						
9.16						
9.20						
9.24						
9.28						
9.32						
9.36						
9.40						
9.44						
9.48						
9.52						
9.56						
9.60						
9.64						
9.68						
9.72						
9.76						
9.80						
9.84						
9.88						
9.92						
9.96						
10.00						
10.04						
10.08						
10.12						
10.16						
10.20						
10.24						
10.28						
10.32						
10.36						
10.40						
10.44						
10.48						
10.52						
10.56						
10.60						
10.64						
10.68						
10.72						
10.76						
10.80						
10.84						
10.88						
10.92						
10.96						
11.00						
11.04						
11.08						
11.12						
11.16						
11.20						
11.24						
11.28						
11.32						
11.36						
11.40						
11.44						
11.48						
11.52						
11.56						
11.60						
11.64						
11.68						
11.72						
11.76						
11.80						
11.84						
11.88						
11.92						
11.96						
12.00						
12.04						
12.08						
12.12						
12.16						
12.20						
12.24						
12.28						
12.32						
12.36						
12.40						
12.44						
12.48						
12.52						
12.56						
12.60						
12.64						
12.68						
12.72						
12.76						
12.80						
12.84						
12.88						
12.92						
12.96						
13.00						
13.04						
13.08						
13.12						
13.16						
13.20						
13.24						
13.28						
13.32						
13.36						
13.40						
13.44						
13.48						
13.52						
13.56						
13.60						
13.64						
13.68						
13.72						
13.76						
13.80						
13.84						
13.88						
13.92						
13.96						
14.00						
14.04						
14.08						
14.12						
14.16						
14.20						
14.24						
14.28						
14.32						
14.36						
14.40						
14.44						
14.48						
14.52						
14.56						
14.60						
14.64						
14.68						
14.72						
14.76						
14.80						
14.84						
14.88						
14.92						
14.96						
15.00						
15.04						
15.08						
15.12						
15.16						
15.20						
15.24						
15.28						
15.32						
15.36						
15.40						
15.44						
15.48						
15.52						
15.56						
15.60						
15.64						
15.68						
15.72						
15.76						
15.80						
15.84						
15.88						
15.92						
15.96						
16.00						
16.04						
16.08						
16.12						
16.16						
16.20						
16.24						
16.28						
16.32						
16.36						
16.40						
16.44						
16.48						
16.52						
16.56						
16.60						
16.64						
16.68						
16.72						
16.76						
16.80						
16.84						
16.88						
16.92						
16.96						
17.00						
17.04						
17.08						
17.12						
17.16						
17.20						
17.24						
17.28						
17.32						
17.36						
17.40						
17.44						
17.48						
17.52						
17.56						
17.60						
17.64						
17.68						
17.72						
17.76						
17.80						
17.84						
17.88						
17.92						
17.96						
18.00						
18.04						
18.08						
18.12						
18.16						
18.20						
18.24						
18.28						
18.32						
18.36						
18.40						
18.44						
18.48						
18.52						
18.56						
18.60						
18.64						
18.68						
18.72						
18.76						
18.80						
18.84						
18.88						
18.92						
18.96						
19.00						
19.04						
19.08						
19.12						
19.16						
19.20						
19.24						
19.28						
19.32						
19.36						
19.40						
19.44						
19.48						
19.52						
19.56						
19.60						
19.64						
19.68						
19.72						
19.76						
19.80						
19.84						
19.88						
19.92						
19.96						
20.00						
20.04						
20.08						
20.12						
20.16						
20.20						
20.24						
20.28						
20.32						
20.36						
20.40						
20.44						
20.48						
20.52						
20.56						
20.60						
20.64						
20.68						
20.72						
20.76						
20.80						
20.84						
20.88						
20.92						
20.96						
21.00						
21.04						
21.08						
21.12						
21.16						
21.20						
21.24						
21.28						
21.32						
21.36						
21.40						
21.44						
21.48						
21.52						
21.56						
21.60						
21.64						
21.68						
21.72						
21.76						
21.80						
21.84						
21.88						
21.92						
21.96						
22.00						
22.04						
22.08						
22.12						
22.16						
22.20						
22.24						
22.28						
22.32						
22.36						
22.40						
22.44						
22.48						
22.52						
22.56						
22.60						
22.64						
22.68						
22.72						
22.76						
22.80						
22.84						
22.88						
22.92						
22.96						
23.00						
23.04						
23.08						
23.12						
23.16						
23.20						
23.24						
23.28						
23.32						
23.36						
23.40						
23.44						
23.48						
23.52						
23.56						
23.60						
23.64						
23.68						
23.72						
23.76						
23.80						
23.84						
23.88						
23.92						
23.96						
24.00						
24.04						
24.08						
24.12						
24.16						
24.20						
24.24						
24.28						
24.32						
24.36						
24.40						
24.44						
24.48						
24.52						
24.56						
24.60						
24.64						
24.68						
24.72						
24.76						
24.80						
24.84						
24.88						
24.92						
24.96						
25.00						
25.04						
25.08						
25.12						
25.16						
25.20						
25.24						
25.28						
25.32						
25.36						
25.40						
25.44						
25.48						
25.52						
25.56						
25.60						
25.64						
25.68						
25.72						
25.76						
25.80						
25.84						
25.88						
25.92						
25.96						
26.00						
26.04						
26.08						
26.12						
26.16						
26.20						
26.24						
26.28						
26.32						
26.36						
26.40						
26.44						
26.48						
26.52						
26.56						
26.60						
26.64						
26.68						
26.72						
26.76						
26.80						
26.84						
26.88						
26.92						
26.96						
27.00						
27.04						
27.08						
27.12						
27.16						
27.20						
27.24						
27.28						
27.32						
27.36						
27.40						
27.44						
27.48						
27.52						
27.56						
27.60						
27.64						
27.68						
27.72						
27.76						
27.80						
27.84						
27.88						
27.92						
27.96						
28.00						
28.04						
28.08						
28.12						
28.16						
28.20						
28.24						
28.28						
28.32						
28.36						
28.40						
28.44						
28.48						
28.52						
28.56						
28.60						
28.64						
28.68						
28.72						
28.76						
28.80						
28.84						
28.88						
28.92						
28.96						
29.00						
29.04						
29.08						
29.12						
29.16						
29.20						
29.24						
29.28						
29.32						
29.36						
29.40						
29.44						
29.48						
29.52						
29.56						
29.60						
29.64						
29.68						
29.72						
29.76						
29.80						
29.84						
29.88						
29.92						
29.96						
30.00						
30.04						
30.08						
30.12						
30.16						
30.20						
30.24						
30.28						
30.32						
30.36						
30.40						
30.44						
30.48						
30.52						
30.56						
30.60						
30.64						
30.68						
30.72						
30.76						
30.80						
30.84						
30.88						
30.92						
30.96						
31.00						
31.04						
31.08						
31.12						
31.16						
31.20						
31.24						
31.28						
31.32						
31.36						
31.40						
31.44						
31.48						
31.52						
31.56						
31.60						
31.64						
31.68						
31.72						
31.76						
31.80						
31.84						
31.88						
31.92						
31.96						
32.00						
32.04						
32.08						
32.12						
32.16						
32.20						
32.24						
32.28						
32.32						
32.36						
32.40						
32.44						
32.48						
32.52						
32.56						
32.60						
32.64						
32.68						
32.72						
32.76						
32.80						
32.84						
32.88						
32.92						
32.96						
33.00						
33.04						
33.08						
33.12						
33.16						
33.20						
33.24						
33.28						
33.32						
33.36						
33.40						
33.44						
33.48						
33.52						
33.56						
33.60						
33.64						
33.68						
33.72						
33.76						
33.80						
33.84						
33.88						
33.92						
33.96						
34.00						
34.04						
34.08						
34.12						
34.16						
34.20						
34.24						
34.28						
34.32						
34.36						
34.40						
34.44						
34.48						
34.52						
34.56						
34.60						
34.64						
34.68						
34.72						
34.76						
34.80						
34.84						
34.88						
34.92						
34.96						
35.00						
35.04						
35.08						
35.12						
35.16						
35.20						
35.24						
35.28						
35.32						
35.36						
35.40						
35.44						
35.48						
35.52						
35.56						
35.60						
35.64						
35.68						
35.72						
35.76						
35.80						
35.84						
35.88						
35.92						
35.96						
36.00						
36.04						
36.08						
36.12						
36.16						
36.20						
36.24						
36.28						
36.32						
36.36						
36.40						
36.44						
36.48						
36.52						
36.56						
36.60						
36.64						
36.68						
36.72						
36.76						
36.80						
36.84						
36.88						
36.92						
36.96						
37.00						
37.04						
37.08						
37.12						
37.16						
37.20						
37.24						
37.28						
37.32						
37.36						
37.40						
37.44						
37.48						
37.52						
37.56						
37.60						
37.64						
37.68						
37.72						
37.76						
37.80						
37.84						
37.88						
37.92						
37.96						
38.00						
38.04						
38.08						
38.12						
38.16						
38.20						
38.24						
38.28						
38.32						
38.36						
38.40						
38.44						
38.48						
38.52						
38.56						
38.60						
38.64						
38.68						
38.72						
38.76						
38.80						
38.84						
38.88						
38.92						
38.96						
39.00						
39.04						
39.08						
39.12						
39.16						
39.20						
39.24						
39.28						
39.32						
39.36						
39.40						
39.44						
39.48						
39.52						
39.56						
39.60						
39.64						
39.68						
39.72						
39.76						
39.80						
39.84						
39.88						
39.92						
39.96						
40.00						
40.04						
40.08						
40.12						
40.16						
40.20						
40.24						
40.28						
40.32						
40.36						
40.40						
40.44						
40.48						
40.52						
40.56						
40.60						
40.64						
40.68						
40.72						
40.76						
40.80						
40.84						
40.88						
40.92						
40.96						
41.00						
41.04						
41.08						
41.12						
41.16						
41.20						
41.24						
41.28						
41.32						
41.36						
41.40						
41.44						
41.48						
41.52						
41.56						
41.60						
41.64						
41.68						
41.72						
41.76						
41.80						
41.84						
41.88						
41.92						
41.96						
42.00						
42.04						
42.08						
42.12						
42.16						
42.20						
42.24						
42.28						
42.32						
42.36						
42.40						
42.44						
42.48						
42.52						
42.56						
42.60						
42.64						
42.68						
42.72						
42.76						
42.80						
42.84						
42.88						
42.92						
42.96						
43.00						
43.04						
43.08						
43.12						
43.16						
43.20						
43.24						
43.28						
43.32						
43.36						
43.40						
43.44						
43.48						
43.52						
43.56						
43.60						
43.64						
43.68						
43.72						
43.76						
43.80						
43.84						
43.88						
43.92						
43.96						
44.00						
44.04						
44.08						
44.12						
44.16						
44.20						
44.24						
44.28						
44.32						
44.36						
44.40						
44.44						
44.48						
44.52						
44.56						
44.60						
44.64						
44.68						
44.72						
44.76						
44.80						
44.84						
44.88						
44.92						
44.96						
45.00						
45.04						
45.08						
45.12						
45.16						
45.20						
45.24						
45.28						
45.32						
45.36						
45.40						
45.44						
45.48						
45.52						
45.56						
45.60						
45.64						
45.68						
45.72						
45.76						
45.80						
45.84						
45.88						
45.92						
45.96						
46.00						
46.04						
46.08						
46.12						
46.16						
46.20						
46.24						
46.28						
46.32						
46.36						
46.40						
46.44						
46.48						
46.52						
46.56						
46.60						
46.64						
46.68						
46.72						
46.76						
46.80						
46.84						
46.88						
46.92						
46.96						
47.00						
47.04						
47.08						
47.12						
47.16						
47.20						
47.24						
47.28						
47.32						
47.36						
47.40						
47.44						
47.48						
47.52						
47.56						
47.60						
47.64						
47.68						
47.72						
47.76						
47.80						
47.84						
47.88						
47.92						
47.96						
48.00						
48.04						
48.08						
48.12						
48.16						
48.20						
48.24						
48.28						
48.32						
48.36						
48.40						
48.44						
48.48						
48.52						
48.56						
48.60						
48.64						
48.68						
48.72						
48.76						
48.80						
48.84						
48.88						
48.92						
48.96						
49.00						
49.04						
49.08						
49.12						
49.16						
49.20						
49.24						
49.28						
49.32						
49.36						
49.40						
49.44						
49.48						
49.52						
49.56						
49.60						
49.64						
49.68						
49.72						
49.76						
49.80						
49.84						
49.88						
49.92						
49.96						
50.00						
50.04						
50.08						
50.12						
50.16						
50.20						
50.24						
50.28						
50.32						
50.36						
50.40						
50.44						
50.48						
50.52						
50.56						
50.60						
50.64						
50.68						
50.72						
50.76						
50.80						
50.84						
50.88						
50.92						
50.96						
51.00						
51.04						
51.08						
51.12						
51.16						
51.20						
51.24						
51.28						
51.32						
51.36						
51.40						
51.44						
51.48						
51.52						
51.56						
51.60						
51.64						
51.68						
51.72						
51.76						
51.80						
51.84						
51.88						
51.92						
51.96						
52.00						
52.04						
52.08						
52.12						
52.16						
52.20						
52.24						
52.28						
52.32						
52.36						
52.40						
52.44						
52.48						
52.52						
52.56						
52.60						
52.64						
52.68						
52.72						
52.76						
52.80						
52.84						
52.88						
52.92						
52.96						
53.00						
53.04						
53.08						
53.12						
53.16						
53.20						
53.24						
53.28						
53.32						
53.36						
53.40						
53.44						
53.48						
53.52						
53.56						
53.60						
53.64						
53.68						
53.72						
53.76						
53.80						
53.84						
53.88						
53.92						
53.96						
54.00						
54.04						
54.08						
54.12						
54.16						
54.20						
54.24						
54.28						
54.32						
54.36						
54.40						
54.44						
54.48						
54.52						
54.56						
54.60						
54.64						
54.68						
54.72						
54.76						
54.80						
54.84						
54.88						
54.92						
54.96						
55.00						
55.04						
55.08						
55.12						
55.16						
55.20						
55.24						
55.28						
55.32						
55.36						
55.40						
55.44						
55.48						
55.52						
55.56						
55.60						
55.64						
55.68						
55.72						
55.76						
55.80						
55.84						
55.88						
55.92						
55.96						
56.00						
56.04						
56.08						
56.12						
56.16						
56.20						
56.24						
56.28						
56.32						
56.36						
56.40						
56.44						
56.48						
56.52						
56.56						
56.60						
56.64						
56.68						
56.72						
56.76						
56.80						
56.84						
56.88						
56.92						
56.96						
57.00						
57.04						
57.08						
57.12						
57.16						
57.20						
57.24						
57.28						
57.32						
57.36						
57.40						
57.44						
57.48						
57.52						
57.56						
57.60						
57.64						
57.68						
57.72						
57.76						
57.80						
57.84						
57.88						
57.92						
57.96						
58.00						
58.04						
58.08						
58.12						
58.16						
58.20						
58.24						
58.28						
58.32						
58.36						
58.40						
58.44						
58.48						
58.52						
58.56						
58.60						
58.64						
58.68						
58.72						
58.76						
58.80						
58.84						
58.88						
58.92						
58.96						
59.00						
59.04						
59.08						
59.12						
59.16						
59.20						
59.24						
59.28						
59.32						
59.36						
59.40						
59.44						
59.48						
59.52						
59.56						
59.60						
59.64						
59.68						
59.72						
59.76						
59.80						
59.84						
59.88						
59.92						
59.96						
60.00						
60.04						
60.08						
60.12						
60.16						
60.20						
60.24						
60.28						
60.32						
60.36						
60.40						
60.44						
60.48						
60.52						
60.56						
60.60						
60.64						
60.68						
60.72						
60.76						
60.80						
60.84						
60.88						
60.92						
60.96						
61.00						
61.04						
61.08						
61.12						
61.16						
61.20						
61.24						
61.28						
61.32						
61.36						
61.40						
61.44						
61.48						
61.52						
61.56						
61.60						
61.64						
61.68						
61.72						
61.76						
61.80						
61.84						
61.88						
61.92						
61.96						
62.00						
62.04						
62.08						
62.12						
62.16						
62.20						
62.24						
62.28						
62.32						
62.36						
62.40						
62.44						
62.48						
62.52						
62.56						
62.60						
62.64						
62.68						
62.72						
62.76						
62.80						
62.84						
62.88						
62.92						
62.96						
63.00						
63.04						
63.08						
63.12						
63.16						
63.20						
63.24						
63.28						
63.32						
63.36						
63.40						
63.44						
63.48						
63.52						
63.56						
63.60						
63.64						
63.68						
63.72						
63.76						
63.80						
63.84						
63.88						
63.92						
63.96						
64.00						
64.04						
64.08						
64.12						
64.16						
64.20						
64.24						
64.28						
64.32						
64.36						
64.40						
64.44						
64.48						
64.52						
64.56						
64.60						
64.64						
64.68						
64.72						
64.76						
64.80						
64.84						
64.88						
64.92						
64.96						
65.00						
65.04						
65.08						
65.12						
65.16						
65.20						
65.24						
65.28						
65.32						
65.36						
65.40						
65.44						
65.48						
65.52						
65.56						
65.60						
65.64						
65.68						
65.72						
65.76						
65.80						
65.84						
65.88						
65.92						
65.96						
66.00						
66.04						
66.08						
66.12						
66.16						
66.20						
66.24						
66.28						
66.32						
66.36						
66.40						
66.44						
66.48						
66.52						
66.56						
66.60						
66.64						
66.68						
66.72						
66.76						
66.80						
66.84						
66.88						
66.92						
66.96						
67.00						
67.04						
67.08						
67.12						
67.16						
67.20						
67.24						
67.28						
67.32						
67.36						
67.40						
67.44						
67.48						
67.52						
67.56						
67.60						
67.64						
67.68						
67.72						
67.76						
67.80						
67.84						
67.88						
67.92						
67.96						
68.00						
68.04						
68.08						
68.12						
68.16						
68.20						
68.24						
68.28						
68.32						
68.36						
68.40						
68.44						
68.48						
68.52						
68.56						
68.60						
68.64						
68.68						
68.72						
68.76						
68.80						
68.84						
68.88						
68.92						
68.96						
69.00						
69.04						
69.08						
69.12						
69.16						
69.20						
69.24						
69.28						
69.32						
69.36						
69.40						
69.44						
69.48						
69.52						
69.56						
69.60						
69.64						
69.68						
69.72						
69.76						
69.80						
69.84						
69.88						
69.92						
69.96						
70.00						
70.04						
70.08						
70.12						
70.16						
70.20						
70.24						
70.28						
70.32						
70.36						
70.40						
70.44						
70.48						
70.52						
70.56						
70.60						
70.64						
70.68						
70.72						
70.76						
70.80						
70.84						
70.88						
70.92						
70.96						
71.00						
71.04						
71.08						
71.12						
71.16						
71.20						
71.24						
71.28						
71.32						
71.36						
71.40						
71.44						
71.48						
71.52						
71.56						
71.60						
71.64						
71.68						
71.72						
71.76						
71.80						
71.84						
71.88						
71.92						
71.96						
72.00						
72.04						
72.08						
72.12						
72.16						
72.20						
72.24						
72.28						
72.32						
72.36						
72.40						
72.44						
72.48						
72.52						
72.56						
72.60						
72.64						
72.68						
72.72						
72.76						
72.80						
72.84						
72.88						
72.92						
72.96						
73.00						
73.04						
73.08						
73.12						
73.16						
73.20						
73.24						
73.28						
73.32						
73.36						
73.40						
73.44						
73.48						
73.52						
73.56						
73.60						
73.64						
73.68						
73.72						
73.76						
73.80						
73.84						
73.88						
73.92						
73.96						
74.00						
74.04						
74.08						
74.12						
74.16						
74.20						
74.24						
74.28						
74.32						
74.36						
74.40						
74.44						
74.48						
74.52						
74.56						
74.60						
74.64						
74.68						
74.72						
74.76						
74.80						
74.84						
74.88						
74.92						
74.96						
75.00						
75.04						
75.08						
75.12						
75.16						
75.20						
75.24						
75.28						
75.32						
75.36						
75.40						
75.44						
75.48						
75.52						
75.56						
75.60						
75.64						
75.68						
75.72						
75.76						
75.80						
75.84						
75.88						
75.92						
75.96						
76.00						
76.04						
76.08						
76.12						
76.16						
76.20						
76.24						
76.28						
76.32						
76.36						
76.40						
76.44						
76.48						
76.52						
76.56						
76.60						
76.64						
76.68						
76.72						
76.76						
76.80						
76.84						
76.88						
76.92						
76.96						
77.00						
77.04						
77.08						
77.12						
77.16						
77.20						
77.24						
77.28						
77.32						
77.36						
77.40						
77.44						
77.48						
77.52						
77.56						
77.60						
77.64						
77.68						
77.72						
77.76						
77.80						
77.84						
77.88						
77.92						
77.96						
78.00						
78.04						
78.08						
78.12						
78.16						
78.20						
78.24						
78.28						
78.32						
78.36						
78.40						
78.44						
78.48						
78.52						
78.56						
78.60						
78.64						
78.68						
78.72						
78.76						
78.80						
78.84						
78.88						
78.92						
78.96						
79.00						
79.04						
79.08						
79.12						
79.16						
79.20						
79.24						
79.28						
79.32						
79.36						
79.40						
79.44						
79.48						
79.52						
79.56						
79.60						
79.64						
79.68						
79.72						
79.76						
79.80						
79.84						
79.88						
79.92						
79.96						
80.00						
80.04						
80.08						
80.12						
80.16						
80.20						
80.24						
80.28						
80.32						
80.36						
80.40						
80.44						
80.48						
80.52						
80.56						
80.60						
80.64						
80.68						
80.72						
80.76						
80.80						
80.84						
80.88						
80.92						
80.96						
81.00						
81.04						
81.08						
81.12						
81.16						
81.20						
81.24						
81.28						
81.32						
81.36						
81.40						
81.44						
81.48						
81.52						
81.56						
81.60						
81.64						
81.68						
81.72						
81.76						
81.80						
81.84						
81.88						
81.92						
81.96						
82.00						
82.04						
82.08						
82.12						
82.16						
82.20						
82.24						
82.28						
82.32						
82.36						
82.40						
82.44						
82.48						
82.52						
82.56						
82.60						
82.64						
82.68						
82.72						
82.76						
82.80						
82.84						
82.88						
82.92						
82.96						
83.00						
83.04						
83.08						
83.12						
83.16						
83.20						
83.24						
83.28						
83.32						
83.36						
83.40						
83.44						
83.48						
83.52						
83.56						
83.60						
83.64						
83.68						
83.72						
83.76						
83.80						
83.84						
83.88						
83.92						
83.96						
84.00						
84.04						
84.08						
84.12						
84.16						
84.20						
84.24						
84.28						
84.32						
84.36						
84.40						
84.44						
84.48						
84.52						
84.56						
84.60						
84.64						
84.68						
84.72						
84.76						
84.80						
84.84						
84.88						
84.92						
84.96						
85.00						
85.04			Start of Projection			
85.08						
85.12						
85.16						
85.20						
85.24						
85.28						
85.32		Independent				
85.36		Independent				
85.40		Independent				
85.44		Independent				
85.48		Independent				
85.52		Independent				
85.56		Independent				
85.60		Independent				
85.64		Independent				
85.68		Independent				
85.72		Independent				
85.76		Independent				
85.80		Independent				
85.84		Independent				
85.88		Independent				
85.92		Independent				
85.96		Independent				
86.00		Independent				
86.04		Independent				
86.08		Independent				
86.12		Independent				
86.16		Independent				
86.20						
86.24		Chasing				
86.28		Chasing				
86.32		Chasing				
86.36		Chasing				
86.40		Chasing				
86.44		Chasing				
86.48		Chasing				
86.52		Chasing				
86.56		Chasing				
86.60		Chasing				
86.64		Chasing				
86.68		Chasing				
86.72		Chasing				
86.76		Chasing				
86.80		Chasing				
86.84		Chasing				
86.88		Chasing				
86.92		Chasing				
86.96		Chasing				
87.00		Chasing				
87.04		Chasing				
87.08		Chasing				
87.12		Chasing				
87.16		Chasing				
87.20		Chasing				
87.24		Chasing				
87.28						
87.32		Independent				
87.36		Independent				
87.40		Independent				
87.44		Independent				
87.48		Independent				
87.52		Independent				
87.56		Independent				
87.60		Independent				
87.64		Independent				
87.68		Independent				
87.72		Independent				
87.76		Independent				
87.80		Independent				
87.84		Independent				
87.88		Independent				
87.92		Independent				
87.96		Independent				
88.00		Independent				
88.04		Independent				
88.08		Independent				
88.12		Independent				
88.16		Independent				
88.20		Independent				
88.24		Independent				
88.28		Independent				
88.32		Independent				
88.36		Independent				
88.40		Independent				
88.44		Independent				
88.48		Independent				
88.52		Independent				
88.56		Independent				
88.60		Independent				
88.64		Independent				
88.68		Independent				
88.72		Independent				
88.76		Independent				
88.80		Independent				
88.84		Independent				
88.88		Independent				
88.92		Independent				
88.96		Independent				
89.00		Independent				
89.04		Independent				
89.08		Independent				
89.12		Independent				
89.16		Independent				
89.20		Independent				
89.24		Independent				
89.28		Independent				
89.32		Independent				
89.36		Independent				
89.40		Independent				
89.44		Independent				
89.48		Independent				
89.52		Independent				
89.56		Independent				
89.60		Independent				
89.64		Independent				
89.68		Independent				
89.72		Independent				
89.76		Independent				
89.80		Independent				
89.84		Independent				
89.88		Independent				
89.92		Independent				
89.96		Independent				
90.00		Independent				
90.04		Independent				
90.08		Independent				
90.12		Independent				
90.16		Independent				
90.20		Independent				
90.24		Independent				
90.28		Independent				
90.32		Independent				
90.36		Independent				
90.40		Independent				
90.44		Independent				
90.48		Independent				
90.52		Independent				
90.56		Independent				
90.60		Independent				
90.64		Independent				
90.68		Independent				
90.72		Independent				
90.76		Independent				
90.80		Independent				
90.84		Independent				
90.88		Independent				
90.92		Independent				
90.96		Independent				
91.00		Independent				
91.04		Independent				
91.08		Independent				
91.12		Independent				
91.16		Independent				
91.20		Independent				
91.24		Independent				
91.28		Independent				
91.32		Independent				
91.36		Independent				
91.40		Independent				
91.44		Independent				
91.48		Independent				
91.52		Independent				
91.56		Independent				
91.60		Independent				
91.64		Independent				
91.68		Independent				
91.72		Independent				
91.76		Independent				
91.80		Independent				
91.84		Independent				
91.88		Independent				
91.92		Independent				
91.96		Independent				
92.00		Independent				
92.04		Independent				
92.08		Independent				
92.12		Independent				
92.16		Independent				
92.20		Independent				
92.24		Independent				
92.28		Independent				
92.32		Independent				
92.36		Independent				
92.40		Independent				
92.44		Independent				
92.48		Independent				
92.52		Independent				
92.56		Independent				
92.60		Independent				
92.64		Independent				
92.68		Independent				
92.72		Independent				
92.76		Independent				
92.80		Independent				
92.84		Independent				
92.88		Independent				
92.92		Independent				
92.96		Independent				
93.00		Independent				
93.04		Independent				
93.08		Independent				
93.12		Independent				
93.16		Independent				
93.20		Independent				
93.24		Independent				
93.28		Independent				
93.32		Independent				
93.36		Independent				
93.40		Independent				
93.44		Independent				
93.48		Independent				
93.52		Independent				
93.56		Independent				
93.60		Independent				
93.64		Independent				
93.68		Independent				
93.72		Independent				
93.76		Independent				
93.80		Independent				
93.84		Independent				
93.88		Independent				
93.92		Independent				
93.96		Independent				
94.00		Independent				
94.04		Independent				
94.08		Independent				
94.12		Independent				
94.16		Independent				
94.20		Independent				
94.24		Independent				
94.28		Independent				
94.32		Independent				
94.36		Independent				
94.40		Independent				
94.44		Independent				
94.48		Independent				
94.52		Independent				
94.56		Independent				
94.60		Independent				
94.64		Independent				
94.68		Independent				
94.72		Independent				
94.76		Independent				
94.80		Independent				
94.84		Independent				
94.88		Independent				
94.92		Independent				
94.96		Independent				
95.00		Independent				
95.04			End of Projection			
95.08						
95.12						
95.16						
95.20						
95.24						
95.28						
95.32						
95.36						
95.40						
95.44						
95.48						
95.52						
95.56						
95.60						
95.64						
95.68						
95.72						
95.76						
95.80						
95.84						
95.88						
95.92						
95.96						
96.00						
96.04						
96.08						
96.12						
96.16						
96.20						
96.24						
96.28						
96.32						
96.36						
96.40						
96.44						
96.48						
96.52						
96.56						
96.60						
96.64						
96.68						
96.72						
96.76						
96.80						
96.84						
96.88						
96.92						
96.96						
97.00						
97.04						
97.08						
97.12						
97.16						
97.20						
97.24						
97.28						
97.32						
97.36						
97.40						
97.44						
97.48						
97.52						
97.56						
97.60						
97.64						
97.68						
97.72						
97.76						
97.80						
97.84						
97.88						
97.92						
97.96						
98.00						
98.04						
98.08						
98.12						
98.16						
98.20						
98.24						
98.28						
98.32						
98.36						
98.40						
98.44						
98.48						
98.52						
98.56						
98.60						
98.64						
98.68						
98.72						
98.76						
98.80						
98.84						
98.88						
98.92						
98.96						
99.00						
99.04						
99.08						
99.12						
99.16						
99.20						
99.24						
99.28						
99.32						
99.36						
99.40						
99.44						
99.48						
99.52						
99.56						
99.60						
99.64						
99.68						
99.72						
99.76						
99.80						
99.84						
99.88						
99.92						
99.96						
100.00						
100.04						
100.08						
100.12						
100.16						
100.20						
100.24						
100.28						
100.32			Start of Projection			
100.36						
100.40						
100.44						
100.48						
100.52						
100.56						
100.60						
100.64						
100.68						
100.72		Chasing				
100.76		Chasing				
100.80		Chasing				
100.84		Chasing				
100.88		Chasing				
100.92		Chasing				
100.96		Chasing				
101.00		Chasing				
101.04		Chasing				
101.08		Chasing				
101.12		Chasing				
101.16		Chasing				
101.20		Chasing				
101.24		Chasing				
101.28		Chasing				
101.32		Chasing				
101.36		Chasing				
101.40		Chasing				
101.44		Chasing				
101.48		Chasing				
101.52		Chasing				
101.56		Chasing				
101.60		Chasing				
101.64		Chasing				
101.68		Chasing				
101.72		Chasing				
101.76		Chasing				
101.80		Chasing				
101.84		Chasing				
101.88		Chasing				
101.92		Chasing				
101.96		Chasing				
102.00		Chasing				
102.04						
102.08						
102.12						
102.16						
102.20						
102.24						
102.28						
102.32						
102.36						
102.40						
102.44						
102.48						
102.52						
102.56						
102.60						
102.64						
102.68						
102.72						
102.76						
102.80						
102.84						
102.88						
102.92						
102.96						
103.00						
103.04						
103.08						
103.12						
103.16						
103.20						
103.24						
103.28						
103.32						
103.36						
103.40						
103.44						
103.48						
103.52						
103.56						
103.60						
103.64						
103.68						
103.72						
103.76						
103.80						
103.84						
103.88						
103.92						
103.96						
104.00						
104.04						
104.08						
104.12						
104.16						
104.20						
104.24						
104.28						
104.32						
104.36						
104.40						
104.44						
104.48						
104.52						
104.56						
104.60						
104.64						
104.68						
104.72						
104.76						
104.80						
104.84						
104.88						
104.92		Independent				
104.96		Independent				
105.00		Independent				
105.04		Independent				
105.08		Independent				
105.12		Independent				
105.16		Independent				
105.20		Independent				
105.24		Independent				
105.28		Independent				
105.32		Independent				
105.36		Independent				
105.40		Independent				
105.44		Independent				
105.48		Independent				
105.52						
105.56						
105.60						
105.64						
105.68						
105.72						
105.76						
105.80						
105.84						
105.88						
105.92						
105.96						
106.00						
106.04						
106.08						
106.12						
106.16						
106.20						
106.24						
106.28						
106.32						
106.36						
106.40						
106.44						
106.48						
106.52						
106.56						
106.60						
106.64						
106.68						
106.72						
106.76						
106.80						
106.84						
106.88						
106.92						
106.96						
107.00						
107.04						
107.08						
107.12						
107.16						
107.20						
107.24						
107.28						
107.32						
107.36						
107.40						
107.44						
107.48						
107.52						
107.56						
107.60						
107.64						
107.68						
107.72						
107.76						
107.80						
107.84						
107.88						
107.92						
107.96						
108.00						
108.04						
108.08						
108.12						
108.16						
108.20		Independent				
108.24		Independent				
108.28		Independent				
108.32		Independent				
108.36		Independent				
108.40		Independent				
108.44		Independent				
108.48		Independent				
108.52		Independent				
108.56		Independent				
108.60		Independent				
108.64		Independent				
108.68		Independent				
108.72		Independent				
108.76		Independent				
108.80		Independent				
108.84		Independent				
108.88		Independent				
108.92		Independent				
108.96		Independent				
109.00		Independent				
109.04		Independent				
109.08		Independent				
109.12		Independent				
109.16		Independent				
109.20		Independent				
109.24		Independent				
109.28		Independent				
109.32						
109.36		Chasing				
109.40		Chasing				
109.44		Chasing				
109.48		Chasing				
109.52		Chasing				
109.56		Chasing				
109.60		Chasing				
109.64		Chasing				
109.68		Chasing				
109.72		Chasing				
109.76		Chasing				
109.80		Chasing				
109.84		Chasing				
109.88		Chasing				
109.92		Chasing				
109.96		Chasing				
110.00		Chasing				
110.04		Chasing				
110.08		Chasing				
110.12		Chasing				
110.16		Chasing				
110.20		Chasing				
110.24		Chasing				
110.28		Chasing				
110.32			End of Projection			

ID13_2_012tri_RL.arch

Time		Looking	Marker			
0.00						
0.04						
0.08						
0.12						
0.16						
0.20						
0.24						
0.28						
0.32						
0.36						
0.40						
0.44						
0.48						
0.52						
0.56						
0.60						
0.64						
0.68						
0.72						
0.76						
0.80						
0.84						
0.88						
0.92						
0.96						
1.00						
1.04						
1.08						
1.12						
1.16						
1.20						
1.24						
1.28						
1.32						
1.36						
1.40						
1.44						
1.48						
1.52						
1.56						
1.60						
1.64						
1.68						
1.72						
1.76						
1.80						
1.84						
1.88						
1.92						
1.96						
2.00						
2.04						
2.08						
2.12						
2.16						
2.20						
2.24						
2.28						
2.32						
2.36						
2.40						
2.44						
2.48						
2.52						
2.56						
2.60						
2.64						
2.68						
2.72						
2.76						
2.80						
2.84						
2.88						
2.92						
2.96						
3.00						
3.04						
3.08						
3.12						
3.16						
3.20						
3.24						
3.28						
3.32						
3.36						
3.40						
3.44						
3.48						
3.52						
3.56						
3.60						
3.64						
3.68						
3.72						
3.76						
3.80						
3.84						
3.88						
3.92						
3.96						
4.00						
4.04						
4.08						
4.12						
4.16						
4.20						
4.24						
4.28						
4.32						
4.36						
4.40						
4.44						
4.48						
4.52						
4.56						
4.60						
4.64						
4.68						
4.72						
4.76						
4.80						
4.84						
4.88						
4.92						
4.96						
5.00						
5.04						
5.08						
5.12						
5.16						
5.20						
5.24						
5.28						
5.32						
5.36						
5.40						
5.44						
5.48						
5.52						
5.56						
5.60						
5.64						
5.68						
5.72						
5.76						
5.80						
5.84						
5.88						
5.92						
5.96						
6.00						
6.04						
6.08						
6.12						
6.16						
6.20						
6.24						
6.28						
6.32						
6.36						
6.40						
6.44						
6.48						
6.52						
6.56						
6.60						
6.64						
6.68						
6.72						
6.76						
6.80						
6.84						
6.88						
6.92						
6.96						
7.00						
7.04						
7.08						
7.12						
7.16						
7.20						
7.24						
7.28						
7.32						
7.36						
7.40						
7.44						
7.48						
7.52						
7.56						
7.60						
7.64						
7.68						
7.72						
7.76						
7.80						
7.84						
7.88						
7.92						
7.96						
8.00						
8.04						
8.08						
8.12						
8.16						
8.20						
8.24						
8.28						
8.32						
8.36						
8.40						
8.44						
8.48						
8.52						
8.56						
8.60						
8.64						
8.68						
8.72						
8.76						
8.80						
8.84						
8.88						
8.92						
8.96						
9.00						
9.04						
9.08						
9.12						
9.16						
9.20						
9.24						
9.28						
9.32						
9.36						
9.40						
9.44						
9.48						
9.52						
9.56						
9.60						
9.64						
9.68						
9.72						
9.76						
9.80						
9.84						
9.88						
9.92						
9.96						
10.00						
10.04						
10.08						
10.12						
10.16						
10.20						
10.24						
10.28						
10.32						
10.36						
10.40						
10.44						
10.48						
10.52						
10.56						
10.60						
10.64						
10.68						
10.72						
10.76						
10.80						
10.84						
10.88						
10.92						
10.96						
11.00						
11.04						
11.08						
11.12						
11.16						
11.20						
11.24						
11.28						
11.32						
11.36						
11.40						
11.44						
11.48						
11.52						
11.56						
11.60						
11.64						
11.68						
11.72						
11.76						
11.80						
11.84						
11.88						
11.92						
11.96						
12.00						
12.04						
12.08						
12.12						
12.16						
12.20						
12.24						
12.28						
12.32						
12.36						
12.40						
12.44						
12.48						
12.52						
12.56						
12.60						
12.64						
12.68						
12.72						
12.76						
12.80						
12.84						
12.88						
12.92						
12.96						
13.00						
13.04						
13.08						
13.12						
13.16						
13.20						
13.24						
13.28						
13.32						
13.36						
13.40						
13.44						
13.48						
13.52						
13.56						
13.60						
13.64						
13.68						
13.72						
13.76						
13.80						
13.84						
13.88						
13.92						
13.96						
14.00						
14.04						
14.08						
14.12						
14.16						
14.20						
14.24						
14.28						
14.32						
14.36						
14.40						
14.44						
14.48						
14.52						
14.56						
14.60						
14.64						
14.68						
14.72						
14.76						
14.80						
14.84						
14.88						
14.92						
14.96						
15.00						
15.04						
15.08						
15.12						
15.16						
15.20						
15.24						
15.28						
15.32						
15.36						
15.40						
15.44						
15.48						
15.52						
15.56						
15.60						
15.64						
15.68						
15.72						
15.76						
15.80						
15.84						
15.88						
15.92						
15.96						
16.00						
16.04						
16.08						
16.12						
16.16						
16.20						
16.24						
16.28						
16.32						
16.36						
16.40						
16.44						
16.48						
16.52						
16.56						
16.60						
16.64						
16.68						
16.72						
16.76						
16.80						
16.84						
16.88						
16.92						
16.96						
17.00						
17.04						
17.08						
17.12						
17.16						
17.20						
17.24						
17.28						
17.32						
17.36						
17.40						
17.44						
17.48						
17.52						
17.56						
17.60						
17.64						
17.68						
17.72						
17.76						
17.80						
17.84						
17.88						
17.92						
17.96						
18.00						
18.04						
18.08						
18.12						
18.16						
18.20						
18.24						
18.28						
18.32						
18.36						
18.40						
18.44						
18.48						
18.52						
18.56						
18.60						
18.64						
18.68						
18.72						
18.76						
18.80						
18.84						
18.88						
18.92						
18.96						
19.00						
19.04						
19.08						
19.12						
19.16						
19.20						
19.24						
19.28						
19.32						
19.36						
19.40						
19.44						
19.48						
19.52						
19.56						
19.60						
19.64						
19.68						
19.72						
19.76						
19.80						
19.84						
19.88						
19.92						
19.96						
20.00						
20.04						
20.08						
20.12						
20.16						
20.20						
20.24						
20.28						
20.32						
20.36						
20.40						
20.44						
20.48						
20.52						
20.56						
20.60						
20.64						
20.68						
20.72						
20.76						
20.80						
20.84						
20.88						
20.92						
20.96						
21.00						
21.04						
21.08						
21.12						
21.16						
21.20						
21.24						
21.28						
21.32						
21.36						
21.40						
21.44						
21.48						
21.52						
21.56						
21.60						
21.64						
21.68						
21.72						
21.76						
21.80						
21.84						
21.88						
21.92						
21.96						
22.00						
22.04						
22.08						
22.12						
22.16						
22.20						
22.24						
22.28						
22.32						
22.36						
22.40						
22.44						
22.48						
22.52						
22.56						
22.60						
22.64						
22.68						
22.72						
22.76						
22.80						
22.84						
22.88						
22.92						
22.96						
23.00						
23.04						
23.08						
23.12						
23.16						
23.20						
23.24						
23.28						
23.32						
23.36						
23.40						
23.44						
23.48						
23.52						
23.56						
23.60						
23.64						
23.68						
23.72						
23.76						
23.80						
23.84						
23.88						
23.92						
23.96						
24.00						
24.04						
24.08						
24.12						
24.16						
24.20						
24.24						
24.28						
24.32						
24.36						
24.40						
24.44						
24.48						
24.52						
24.56						
24.60						
24.64						
24.68						
24.72						
24.76						
24.80						
24.84						
24.88						
24.92						
24.96						
25.00						
25.04						
25.08						
25.12						
25.16						
25.20						
25.24						
25.28						
25.32						
25.36						
25.40						
25.44						
25.48						
25.52						
25.56						
25.60						
25.64						
25.68						
25.72						
25.76						
25.80						
25.84						
25.88						
25.92						
25.96						
26.00						
26.04						
26.08						
26.12						
26.16						
26.20						
26.24						
26.28						
26.32						
26.36						
26.40						
26.44						
26.48						
26.52						
26.56						
26.60						
26.64						
26.68						
26.72						
26.76						
26.80						
26.84						
26.88						
26.92						
26.96						
27.00						
27.04						
27.08						
27.12						
27.16						
27.20						
27.24						
27.28						
27.32						
27.36						
27.40						
27.44						
27.48						
27.52						
27.56						
27.60						
27.64						
27.68						
27.72						
27.76						
27.80						
27.84						
27.88						
27.92						
27.96						
28.00						
28.04						
28.08						
28.12						
28.16						
28.20						
28.24						
28.28						
28.32						
28.36						
28.40						
28.44						
28.48						
28.52						
28.56						
28.60						
28.64						
28.68						
28.72						
28.76						
28.80						
28.84						
28.88						
28.92						
28.96						
29.00						
29.04						
29.08						
29.12						
29.16						
29.20						
29.24						
29.28						
29.32						
29.36						
29.40						
29.44						
29.48						
29.52						
29.56						
29.60						
29.64						
29.68						
29.72						
29.76						
29.80						
29.84						
29.88						
29.92						
29.96						
30.00						
30.04						
30.08						
30.12						
30.16						
30.20						
30.24						
30.28						
30.32						
30.36						
30.40						
30.44						
30.48						
30.52						
30.56						
30.60						
30.64						
30.68						
30.72						
30.76						
30.80						
30.84						
30.88						
30.92						
30.96						
31.00						
31.04						
31.08						
31.12						
31.16						
31.20						
31.24						
31.28						
31.32						
31.36						
31.40						
31.44						
31.48						
31.52						
31.56						
31.60						
31.64						
31.68						
31.72						
31.76						
31.80						
31.84						
31.88						
31.92						
31.96						
32.00						
32.04						
32.08						
32.12						
32.16						
32.20						
32.24						
32.28						
32.32						
32.36						
32.40						
32.44						
32.48						
32.52						
32.56						
32.60						
32.64						
32.68						
32.72						
32.76						
32.80						
32.84						
32.88						
32.92						
32.96						
33.00						
33.04						
33.08						
33.12						
33.16						
33.20						
33.24						
33.28						
33.32						
33.36						
33.40						
33.44						
33.48						
33.52						
33.56						
33.60						
33.64						
33.68						
33.72						
33.76						
33.80						
33.84						
33.88						
33.92						
33.96						
34.00						
34.04						
34.08						
34.12						
34.16						
34.20						
34.24						
34.28						
34.32						
34.36						
34.40						
34.44						
34.48						
34.52						
34.56						
34.60						
34.64						
34.68						
34.72						
34.76						
34.80						
34.84						
34.88						
34.92						
34.96						
35.00						
35.04						
35.08						
35.12						
35.16						
35.20						
35.24						
35.28						
35.32						
35.36						
35.40						
35.44						
35.48						
35.52						
35.56						
35.60						
35.64						
35.68						
35.72						
35.76						
35.80						
35.84						
35.88						
35.92						
35.96						
36.00						
36.04						
36.08						
36.12						
36.16						
36.20						
36.24						
36.28						
36.32						
36.36						
36.40						
36.44						
36.48						
36.52						
36.56						
36.60						
36.64						
36.68						
36.72						
36.76						
36.80						
36.84						
36.88						
36.92						
36.96						
37.00						
37.04						
37.08						
37.12						
37.16						
37.20						
37.24						
37.28						
37.32						
37.36						
37.40						
37.44						
37.48						
37.52						
37.56						
37.60						
37.64						
37.68						
37.72						
37.76						
37.80						
37.84						
37.88						
37.92						
37.96						
38.00						
38.04						
38.08						
38.12						
38.16						
38.20						
38.24						
38.28						
38.32						
38.36						
38.40						
38.44						
38.48						
38.52						
38.56						
38.60						
38.64						
38.68						
38.72						
38.76						
38.80						
38.84						
38.88						
38.92						
38.96						
39.00						
39.04						
39.08						
39.12						
39.16						
39.20						
39.24						
39.28						
39.32						
39.36						
39.40						
39.44						
39.48						
39.52						
39.56						
39.60						
39.64						
39.68						
39.72						
39.76						
39.80						
39.84						
39.88						
39.92						
39.96						
40.00						
40.04						
40.08						
40.12						
40.16						
40.20						
40.24						
40.28						
40.32						
40.36						
40.40						
40.44						
40.48						
40.52						
40.56						
40.60						
40.64						
40.68						
40.72						
40.76						
40.80						
40.84						
40.88						
40.92						
40.96						
41.00						
41.04						
41.08						
41.12						
41.16						
41.20						
41.24						
41.28						
41.32						
41.36						
41.40						
41.44						
41.48						
41.52						
41.56						
41.60						
41.64						
41.68						
41.72						
41.76						
41.80						
41.84						
41.88						
41.92						
41.96						
42.00						
42.04						
42.08						
42.12						
42.16						
42.20						
42.24						
42.28						
42.32						
42.36						
42.40						
42.44						
42.48						
42.52						
42.56						
42.60						
42.64						
42.68						
42.72						
42.76						
42.80						
42.84						
42.88						
42.92						
42.96						
43.00						
43.04						
43.08						
43.12						
43.16						
43.20						
43.24						
43.28						
43.32						
43.36						
43.40						
43.44						
43.48						
43.52						
43.56						
43.60						
43.64						
43.68						
43.72						
43.76						
43.80						
43.84						
43.88						
43.92						
43.96						
44.00						
44.04						
44.08						
44.12						
44.16						
44.20						
44.24						
44.28						
44.32						
44.36						
44.40						
44.44						
44.48						
44.52						
44.56						
44.60						
44.64						
44.68						
44.72						
44.76						
44.80						
44.84						
44.88						
44.92						
44.96						
45.00						
45.04						
45.08						
45.12						
45.16						
45.20						
45.24						
45.28						
45.32						
45.36						
45.40						
45.44						
45.48						
45.52						
45.56						
45.60						
45.64						
45.68						
45.72						
45.76						
45.80						
45.84						
45.88						
45.92						
45.96						
46.00						
46.04						
46.08						
46.12						
46.16						
46.20						
46.24						
46.28						
46.32						
46.36						
46.40						
46.44						
46.48						
46.52						
46.56						
46.60						
46.64						
46.68						
46.72						
46.76						
46.80						
46.84						
46.88						
46.92						
46.96						
47.00						
47.04						
47.08						
47.12						
47.16						
47.20						
47.24						
47.28						
47.32						
47.36						
47.40						
47.44						
47.48						
47.52						
47.56						
47.60						
47.64						
47.68						
47.72						
47.76						
47.80						
47.84						
47.88						
47.92						
47.96						
48.00						
48.04						
48.08						
48.12						
48.16						
48.20						
48.24						
48.28						
48.32						
48.36						
48.40						
48.44						
48.48						
48.52						
48.56						
48.60						
48.64						
48.68						
48.72						
48.76						
48.80						
48.84						
48.88						
48.92						
48.96						
49.00						
49.04						
49.08						
49.12						
49.16						
49.20						
49.24						
49.28						
49.32						
49.36						
49.40						
49.44						
49.48						
49.52						
49.56						
49.60						
49.64						
49.68						
49.72						
49.76						
49.80						
49.84						
49.88						
49.92						
49.96						
50.00						
50.04						
50.08						
50.12						
50.16						
50.20						
50.24						
50.28						
50.32						
50.36						
50.40						
50.44						
50.48						
50.52						
50.56						
50.60						
50.64						
50.68						
50.72						
50.76						
50.80						
50.84						
50.88						
50.92						
50.96						
51.00						
51.04						
51.08						
51.12						
51.16						
51.20						
51.24						
51.28						
51.32						
51.36						
51.40						
51.44						
51.48						
51.52						
51.56						
51.60						
51.64						
51.68						
51.72			Start of Projection			
51.76						
51.80						
51.84						
51.88						
51.92						
51.96						
52.00						
52.04						
52.08						
52.12						
52.16						
52.20						
52.24		Independent				
52.28		Independent				
52.32		Independent				
52.36		Independent				
52.40		Independent				
52.44		Independent				
52.48		Independent				
52.52		Independent				
52.56		Independent				
52.60		Independent				
52.64		Independent				
52.68		Independent				
52.72		Independent				
52.76		Independent				
52.80		Independent				
52.84		Independent				
52.88		Independent				
52.92		Independent				
52.96		Independent				
53.00		Independent				
53.04		Independent				
53.08		Independent				
53.12		Independent				
53.16		Independent				
53.20		Independent				
53.24		Independent				
53.28		Independent				
53.32		Independent				
53.36		Independent				
53.40		Independent				
53.44		Independent				
53.48		Independent				
53.52		Independent				
53.56		Independent				
53.60		Independent				
53.64		Independent				
53.68		Independent				
53.72		Independent				
53.76		Independent				
53.80		Independent				
53.84		Independent				
53.88		Independent				
53.92		Independent				
53.96		Independent				
54.00		Independent				
54.04		Independent				
54.08		Independent				
54.12		Independent				
54.16		Independent				
54.20		Independent				
54.24		Independent				
54.28		Independent				
54.32		Independent				
54.36		Independent				
54.40		Independent				
54.44		Independent				
54.48		Independent				
54.52		Independent				
54.56		Independent				
54.60		Independent				
54.64		Independent				
54.68		Independent				
54.72		Independent				
54.76		Independent				
54.80		Independent				
54.84		Independent				
54.88		Independent				
54.92		Independent				
54.96		Independent				
55.00		Independent				
55.04		Independent				
55.08						
55.12						
55.16		Chasing				
55.20		Chasing				
55.24		Chasing				
55.28		Chasing				
55.32		Chasing				
55.36		Chasing				
55.40		Chasing				
55.44		Chasing				
55.48		Chasing				
55.52		Chasing				
55.56		Chasing				
55.60		Chasing				
55.64		Independent				
55.68		Independent				
55.72		Independent				
55.76		Independent				
55.80		Independent				
55.84		Independent				
55.88		Independent				
55.92		Independent				
55.96		Independent				
56.00		Independent				
56.04		Independent				
56.08		Independent				
56.12						
56.16		Chasing				
56.20		Chasing				
56.24		Chasing				
56.28		Chasing				
56.32		Chasing				
56.36		Chasing				
56.40		Chasing				
56.44		Chasing				
56.48		Chasing				
56.52		Chasing				
56.56		Chasing				
56.60		Chasing				
56.64		Chasing				
56.68		Chasing				
56.72		Chasing				
56.76		Chasing				
56.80		Chasing				
56.84		Chasing				
56.88		Chasing				
56.92		Chasing				
56.96		Chasing				
57.00		Chasing				
57.04		Chasing				
57.08		Chasing				
57.12		Chasing				
57.16		Chasing				
57.20		Chasing				
57.24		Chasing				
57.28		Chasing				
57.32		Chasing				
57.36		Chasing				
57.40		Chasing				
57.44		Chasing				
57.48		Chasing				
57.52		Chasing				
57.56		Chasing				
57.60		Chasing				
57.64		Chasing				
57.68		Chasing				
57.72		Chasing				
57.76		Chasing				
57.80		Chasing				
57.84		Independent				
57.88		Independent				
57.92		Independent				
57.96		Independent				
58.00		Independent				
58.04		Independent				
58.08		Independent				
58.12		Independent				
58.16		Independent				
58.20		Independent				
58.24		Independent				
58.28		Independent				
58.32		Independent				
58.36		Independent				
58.40		Independent				
58.44		Independent				
58.48		Independent				
58.52		Independent				
58.56		Independent				
58.60		Independent				
58.64		Independent				
58.68		Independent				
58.72		Independent				
58.76		Independent				
58.80		Independent				
58.84		Independent				
58.88		Independent				
58.92		Independent				
58.96		Independent				
59.00		Independent				
59.04		Independent				
59.08		Independent				
59.12		Independent				
59.16		Independent				
59.20		Independent				
59.24		Independent				
59.28		Independent				
59.32		Independent				
59.36		Independent				
59.40		Independent				
59.44		Independent				
59.48		Independent				
59.52		Independent				
59.56		Independent				
59.60		Independent				
59.64		Independent				
59.68		Independent				
59.72		Independent				
59.76		Independent				
59.80		Independent				
59.84		Independent				
59.88		Independent				
59.92		Independent				
59.96		Chasing				
60.00		Chasing				
60.04		Chasing				
60.08		Chasing				
60.12		Chasing				
60.16		Chasing				
60.20		Chasing				
60.24		Chasing				
60.28		Chasing				
60.32		Chasing				
60.36		Chasing				
60.40		Chasing				
60.44		Chasing				
60.48		Chasing				
60.52		Chasing				
60.56		Chasing				
60.60		Chasing				
60.64		Chasing				
60.68		Chasing				
60.72		Chasing				
60.76		Chasing				
60.80		Chasing				
60.84		Chasing				
60.88		Chasing				
60.92		Chasing				
60.96		Chasing				
61.00		Chasing				
61.04		Chasing				
61.08		Chasing				
61.12		Chasing				
61.16		Independent				
61.20		Independent				
61.24		Independent				
61.28		Independent				
61.32		Independent				
61.36		Independent				
61.40		Independent				
61.44		Independent				
61.48		Independent				
61.52						
61.56		Chasing				
61.60		Chasing				
61.64		Chasing				
61.68		Chasing				
61.72			End of Projection			
61.76						
61.80						
61.84						
61.88						
61.92						
61.96						
62.00						
62.04						
62.08						
62.12						
62.16						
62.20						
62.24						
62.28						
62.32						
62.36						
62.40						
62.44						
62.48						
62.52						
62.56						
62.60						
62.64						
62.68						
62.72						
62.76						
62.80						
62.84						
62.88						
62.92						
62.96						
63.00						
63.04						
63.08						
63.12						
63.16						
63.20						
63.24						
63.28						
63.32						
63.36						
63.40						
63.44						
63.48						
63.52						
63.56						
63.60						
63.64						
63.68						
63.72						
63.76						
63.80						
63.84						
63.88						
63.92						
63.96						
64.00						
64.04						
64.08						
64.12						
64.16						
64.20						
64.24						
64.28						
64.32						
64.36						
64.40						
64.44						
64.48						
64.52						
64.56						
64.60						
64.64						
64.68						
64.72						
64.76						
64.80						
64.84						
64.88						
64.92						
64.96						
65.00						
65.04						
65.08						
65.12						
65.16						
65.20						
65.24						
65.28						
65.32						
65.36						
65.40						
65.44						
65.48						
65.52						
65.56						
65.60						
65.64						
65.68						
65.72						
65.76						
65.80						
65.84						
65.88						
65.92						
65.96						
66.00						
66.04						
66.08						
66.12						
66.16						
66.20						
66.24						
66.28						
66.32						
66.36						
66.40						
66.44						
66.48						
66.52						
66.56						
66.60						
66.64						
66.68						
66.72						
66.76						
66.80						
66.84						
66.88						
66.92						
66.96						
67.00			Start of Projection			
67.04						
67.08						
67.12						
67.16						
67.20						
67.24						
67.28						
67.32						
67.36		Chasing				
67.40		Chasing				
67.44		Chasing				
67.48		Chasing				
67.52		Chasing				
67.56		Chasing				
67.60		Chasing				
67.64		Chasing				
67.68		Chasing				
67.72		Chasing				
67.76		Chasing				
67.80		Chasing				
67.84		Chasing				
67.88		Chasing				
67.92		Chasing				
67.96		Chasing				
68.00						
68.04						
68.08						
68.12						
68.16						
68.20						
68.24						
68.28						
68.32						
68.36						
68.40						
68.44						
68.48						
68.52		Chasing				
68.56		Chasing				
68.60		Chasing				
68.64		Chasing				
68.68		Chasing				
68.72		Chasing				
68.76		Chasing				
68.80						
68.84						
68.88						
68.92		Independent				
68.96		Independent				
69.00		Independent				
69.04		Independent				
69.08		Independent				
69.12		Independent				
69.16		Independent				
69.20		Independent				
69.24		Independent				
69.28		Independent				
69.32		Independent				
69.36		Independent				
69.40		Independent				
69.44		Independent				
69.48		Independent				
69.52		Independent				
69.56		Independent				
69.60		Independent				
69.64		Independent				
69.68		Independent				
69.72		Independent				
69.76		Independent				
69.80		Independent				
69.84		Independent				
69.88		Independent				
69.92		Independent				
69.96		Independent				
70.00		Independent				
70.04		Independent				
70.08		Independent				
70.12		Independent				
70.16		Independent				
70.20		Independent				
70.24		Independent				
70.28		Independent				
70.32		Independent				
70.36		Independent				
70.40		Independent				
70.44		Independent				
70.48		Independent				
70.52		Independent				
70.56		Independent				
70.60		Independent				
70.64		Independent				
70.68		Independent				
70.72		Independent				
70.76		Independent				
70.80		Independent				
70.84		Independent				
70.88		Independent				
70.92		Independent				
70.96		Independent				
71.00		Independent				
71.04		Independent				
71.08		Independent				
71.12		Independent				
71.16		Independent				
71.20		Independent				
71.24		Independent				
71.28		Independent				
71.32		Independent				
71.36		Independent				
71.40		Independent				
71.44		Independent				
71.48		Independent				
71.52		Independent				
71.56		Independent				
71.60		Independent				
71.64		Independent				
71.68		Independent				
71.72						
71.76						
71.80		Chasing				
71.84		Chasing				
71.88		Chasing				
71.92		Chasing				
71.96		Chasing				
72.00		Chasing				
72.04		Chasing				
72.08		Chasing				
72.12		Chasing				
72.16		Chasing				
72.20		Chasing				
72.24		Chasing				
72.28		Chasing				
72.32		Chasing				
72.36		Chasing				
72.40		Chasing				
72.44		Chasing				
72.48		Chasing				
72.52		Chasing				
72.56		Chasing				
72.60		Chasing				
72.64		Chasing				
72.68		Chasing				
72.72		Chasing				
72.76		Chasing				
72.80		Chasing				
72.84		Chasing				
72.88		Chasing				
72.92		Chasing				
72.96		Chasing				
73.00		Chasing				
73.04		Chasing				
73.08		Chasing				
73.12		Chasing				
73.16		Chasing				
73.20		Chasing				
73.24		Chasing				
73.28		Chasing				
73.32		Chasing				
73.36		Chasing				
73.40		Chasing				
73.44		Chasing				
73.48		Chasing				
73.52		Chasing				
73.56		Chasing				
73.60		Chasing				
73.64		Chasing				
73.68		Chasing				
73.72		Chasing				
73.76		Chasing				
73.80		Chasing				
73.84		Chasing				
73.88		Chasing				
73.92		Chasing				
73.96		Chasing				
74.00		Chasing				
74.04		Chasing				
74.08		Chasing				
74.12		Chasing				
74.16		Chasing				
74.20		Chasing				
74.24		Chasing				
74.28		Chasing				
74.32		Chasing				
74.36		Chasing				
74.40		Chasing				
74.44		Chasing				
74.48		Chasing				
74.52		Chasing				
74.56		Chasing				
74.60		Chasing				
74.64		Chasing				
74.68		Chasing				
74.72		Chasing				
74.76		Chasing				
74.80		Chasing				
74.84		Chasing				
74.88						
74.92						
74.96		Independent				
75.00		Independent				
75.04		Independent				
75.08		Independent				
75.12		Independent				
75.16		Independent				
75.20		Independent				
75.24		Independent				
75.28		Independent				
75.32		Independent				
75.36		Independent				
75.40		Independent				
75.44		Independent				
75.48		Independent				
75.52		Independent				
75.56		Independent				
75.60		Independent				
75.64		Independent				
75.68		Independent				
75.72		Independent				
75.76		Independent				
75.80		Independent				
75.84		Independent				
75.88		Independent				
75.92		Independent				
75.96		Independent				
76.00		Independent				
76.04		Independent				
76.08		Independent				
76.12		Independent				
76.16		Independent				
76.20		Independent				
76.24		Independent				
76.28						
76.32						
76.36		Chasing				
76.40		Chasing				
76.44		Chasing				
76.48		Chasing				
76.52		Chasing				
76.56		Chasing				
76.60		Chasing				
76.64		Chasing				
76.68		Chasing				
76.72		Chasing				
76.76		Chasing				
76.80		Chasing				
76.84		Chasing				
76.88		Chasing				
76.92		Chasing				
76.96		Chasing				
77.00			End of Projection			

ID19_2_051tri_RL.arch

Time		Looking	Marker			
0.00						
0.04						
0.08						
0.12						
0.16						
0.20						
0.24						
0.28						
0.32						
0.36						
0.40						
0.44						
0.48						
0.52						
0.56						
0.60						
0.64						
0.68						
0.72						
0.76						
0.80						
0.84						
0.88						
0.92						
0.96						
1.00						
1.04						
1.08						
1.12						
1.16						
1.20						
1.24						
1.28						
1.32						
1.36						
1.40						
1.44						
1.48						
1.52						
1.56						
1.60						
1.64						
1.68						
1.72						
1.76						
1.80						
1.84						
1.88						
1.92						
1.96						
2.00						
2.04						
2.08						
2.12						
2.16						
2.20						
2.24						
2.28						
2.32						
2.36						
2.40						
2.44						
2.48						
2.52						
2.56						
2.60						
2.64						
2.68						
2.72						
2.76						
2.80						
2.84						
2.88						
2.92						
2.96						
3.00						
3.04						
3.08						
3.12						
3.16						
3.20						
3.24						
3.28						
3.32						
3.36						
3.40						
3.44						
3.48						
3.52						
3.56						
3.60						
3.64						
3.68						
3.72						
3.76						
3.80						
3.84						
3.88						
3.92						
3.96						
4.00						
4.04						
4.08						
4.12						
4.16						
4.20						
4.24						
4.28						
4.32						
4.36						
4.40						
4.44						
4.48						
4.52						
4.56						
4.60						
4.64						
4.68						
4.72						
4.76						
4.80						
4.84						
4.88						
4.92						
4.96						
5.00						
5.04						
5.08						
5.12						
5.16						
5.20						
5.24						
5.28						
5.32						
5.36						
5.40						
5.44						
5.48						
5.52						
5.56						
5.60						
5.64						
5.68						
5.72						
5.76						
5.80						
5.84						
5.88						
5.92						
5.96						
6.00						
6.04						
6.08						
6.12						
6.16						
6.20						
6.24						
6.28						
6.32						
6.36						
6.40						
6.44						
6.48						
6.52						
6.56						
6.60						
6.64						
6.68						
6.72						
6.76						
6.80						
6.84						
6.88						
6.92						
6.96						
7.00						
7.04						
7.08						
7.12						
7.16						
7.20						
7.24						
7.28						
7.32						
7.36						
7.40						
7.44						
7.48						
7.52						
7.56						
7.60						
7.64						
7.68						
7.72						
7.76						
7.80						
7.84						
7.88						
7.92						
7.96						
8.00						
8.04						
8.08						
8.12						
8.16						
8.20						
8.24						
8.28						
8.32						
8.36						
8.40						
8.44						
8.48						
8.52						
8.56						
8.60						
8.64						
8.68						
8.72						
8.76						
8.80						
8.84						
8.88						
8.92						
8.96						
9.00						
9.04						
9.08						
9.12						
9.16						
9.20						
9.24						
9.28						
9.32						
9.36						
9.40						
9.44						
9.48						
9.52						
9.56						
9.60						
9.64						
9.68						
9.72						
9.76						
9.80						
9.84						
9.88						
9.92						
9.96						
10.00						
10.04						
10.08						
10.12						
10.16						
10.20						
10.24						
10.28						
10.32						
10.36						
10.40						
10.44						
10.48						
10.52						
10.56						
10.60						
10.64						
10.68						
10.72						
10.76						
10.80						
10.84						
10.88						
10.92						
10.96						
11.00						
11.04						
11.08						
11.12						
11.16						
11.20						
11.24						
11.28						
11.32						
11.36						
11.40						
11.44						
11.48						
11.52						
11.56						
11.60						
11.64						
11.68						
11.72						
11.76						
11.80						
11.84						
11.88						
11.92						
11.96						
12.00						
12.04						
12.08						
12.12						
12.16						
12.20						
12.24						
12.28						
12.32						
12.36						
12.40						
12.44						
12.48						
12.52						
12.56						
12.60						
12.64						
12.68						
12.72						
12.76						
12.80						
12.84						
12.88						
12.92						
12.96						
13.00						
13.04						
13.08						
13.12						
13.16						
13.20						
13.24						
13.28						
13.32						
13.36						
13.40						
13.44						
13.48						
13.52						
13.56						
13.60						
13.64						
13.68						
13.72						
13.76						
13.80						
13.84						
13.88						
13.92						
13.96						
14.00						
14.04						
14.08						
14.12						
14.16						
14.20						
14.24						
14.28						
14.32						
14.36						
14.40						
14.44						
14.48						
14.52						
14.56						
14.60						
14.64						
14.68						
14.72						
14.76						
14.80						
14.84						
14.88						
14.92						
14.96						
15.00						
15.04						
15.08						
15.12						
15.16						
15.20						
15.24						
15.28						
15.32						
15.36						
15.40						
15.44						
15.48						
15.52						
15.56						
15.60						
15.64						
15.68						
15.72						
15.76						
15.80						
15.84						
15.88						
15.92						
15.96						
16.00						
16.04						
16.08						
16.12						
16.16						
16.20						
16.24						
16.28						
16.32						
16.36						
16.40						
16.44						
16.48						
16.52						
16.56						
16.60						
16.64						
16.68						
16.72						
16.76						
16.80						
16.84						
16.88						
16.92						
16.96						
17.00						
17.04						
17.08						
17.12						
17.16						
17.20						
17.24						
17.28						
17.32						
17.36						
17.40						
17.44						
17.48						
17.52						
17.56						
17.60						
17.64						
17.68						
17.72						
17.76						
17.80						
17.84						
17.88						
17.92						
17.96						
18.00						
18.04						
18.08						
18.12						
18.16						
18.20						
18.24						
18.28						
18.32						
18.36						
18.40						
18.44						
18.48						
18.52						
18.56						
18.60						
18.64						
18.68						
18.72						
18.76						
18.80						
18.84						
18.88						
18.92						
18.96						
19.00						
19.04						
19.08						
19.12						
19.16						
19.20						
19.24						
19.28						
19.32						
19.36						
19.40						
19.44						
19.48						
19.52						
19.56						
19.60						
19.64						
19.68						
19.72						
19.76						
19.80						
19.84						
19.88						
19.92						
19.96						
20.00						
20.04						
20.08						
20.12						
20.16						
20.20						
20.24						
20.28						
20.32						
20.36						
20.40						
20.44						
20.48						
20.52						
20.56						
20.60						
20.64						
20.68						
20.72						
20.76						
20.80						
20.84						
20.88						
20.92						
20.96						
21.00						
21.04						
21.08						
21.12						
21.16						
21.20						
21.24						
21.28						
21.32						
21.36						
21.40						
21.44						
21.48						
21.52						
21.56						
21.60						
21.64						
21.68						
21.72						
21.76						
21.80						
21.84						
21.88						
21.92						
21.96						
22.00						
22.04						
22.08						
22.12						
22.16						
22.20						
22.24						
22.28						
22.32						
22.36						
22.40						
22.44						
22.48						
22.52						
22.56						
22.60						
22.64						
22.68						
22.72						
22.76						
22.80						
22.84						
22.88						
22.92						
22.96						
23.00						
23.04						
23.08						
23.12						
23.16						
23.20						
23.24						
23.28						
23.32						
23.36						
23.40						
23.44						
23.48						
23.52						
23.56						
23.60						
23.64						
23.68						
23.72						
23.76						
23.80						
23.84						
23.88						
23.92						
23.96						
24.00						
24.04						
24.08						
24.12						
24.16						
24.20						
24.24						
24.28						
24.32						
24.36						
24.40						
24.44						
24.48						
24.52						
24.56						
24.60						
24.64						
24.68						
24.72						
24.76						
24.80						
24.84						
24.88						
24.92						
24.96						
25.00						
25.04						
25.08						
25.12						
25.16						
25.20						
25.24						
25.28						
25.32						
25.36						
25.40						
25.44						
25.48						
25.52						
25.56						
25.60						
25.64						
25.68						
25.72						
25.76						
25.80						
25.84						
25.88						
25.92						
25.96						
26.00						
26.04						
26.08						
26.12						
26.16						
26.20						
26.24						
26.28						
26.32						
26.36						
26.40						
26.44						
26.48						
26.52						
26.56						
26.60						
26.64						
26.68						
26.72						
26.76						
26.80						
26.84						
26.88						
26.92						
26.96						
27.00						
27.04						
27.08						
27.12						
27.16						
27.20						
27.24						
27.28						
27.32						
27.36						
27.40						
27.44						
27.48						
27.52						
27.56						
27.60						
27.64						
27.68						
27.72						
27.76						
27.80						
27.84						
27.88						
27.92						
27.96						
28.00						
28.04						
28.08						
28.12						
28.16						
28.20						
28.24						
28.28						
28.32						
28.36						
28.40						
28.44						
28.48						
28.52						
28.56						
28.60						
28.64						
28.68						
28.72						
28.76						
28.80						
28.84						
28.88						
28.92						
28.96						
29.00						
29.04						
29.08						
29.12						
29.16						
29.20						
29.24						
29.28						
29.32						
29.36						
29.40						
29.44						
29.48						
29.52						
29.56						
29.60						
29.64						
29.68						
29.72						
29.76						
29.80						
29.84						
29.88						
29.92						
29.96						
30.00						
30.04						
30.08						
30.12						
30.16						
30.20						
30.24						
30.28						
30.32						
30.36						
30.40						
30.44						
30.48						
30.52						
30.56						
30.60						
30.64						
30.68						
30.72						
30.76						
30.80						
30.84						
30.88						
30.92						
30.96						
31.00						
31.04						
31.08						
31.12						
31.16						
31.20						
31.24						
31.28						
31.32						
31.36						
31.40						
31.44						
31.48						
31.52						
31.56						
31.60						
31.64						
31.68						
31.72						
31.76						
31.80						
31.84						
31.88						
31.92						
31.96						
32.00						
32.04						
32.08						
32.12						
32.16						
32.20						
32.24						
32.28						
32.32						
32.36						
32.40						
32.44						
32.48						
32.52						
32.56						
32.60						
32.64						
32.68						
32.72						
32.76						
32.80						
32.84						
32.88						
32.92						
32.96						
33.00						
33.04						
33.08						
33.12						
33.16						
33.20						
33.24						
33.28						
33.32						
33.36						
33.40						
33.44						
33.48						
33.52						
33.56						
33.60						
33.64						
33.68						
33.72						
33.76						
33.80						
33.84						
33.88						
33.92						
33.96						
34.00						
34.04						
34.08						
34.12						
34.16						
34.20						
34.24						
34.28						
34.32						
34.36						
34.40						
34.44						
34.48						
34.52						
34.56						
34.60						
34.64						
34.68						
34.72						
34.76						
34.80						
34.84						
34.88						
34.92						
34.96						
35.00						
35.04						
35.08						
35.12						
35.16						
35.20						
35.24						
35.28						
35.32						
35.36						
35.40						
35.44						
35.48						
35.52						
35.56						
35.60						
35.64						
35.68						
35.72						
35.76						
35.80						
35.84						
35.88						
35.92						
35.96						
36.00						
36.04						
36.08						
36.12						
36.16						
36.20						
36.24						
36.28						
36.32						
36.36						
36.40						
36.44						
36.48						
36.52						
36.56						
36.60						
36.64						
36.68						
36.72						
36.76						
36.80						
36.84						
36.88						
36.92						
36.96						
37.00						
37.04						
37.08						
37.12						
37.16						
37.20						
37.24						
37.28						
37.32						
37.36						
37.40						
37.44						
37.48						
37.52						
37.56						
37.60						
37.64						
37.68						
37.72						
37.76						
37.80						
37.84						
37.88						
37.92						
37.96						
38.00						
38.04						
38.08						
38.12						
38.16						
38.20						
38.24						
38.28						
38.32						
38.36						
38.40						
38.44						
38.48						
38.52						
38.56						
38.60						
38.64						
38.68						
38.72						
38.76						
38.80						
38.84						
38.88						
38.92						
38.96						
39.00						
39.04						
39.08						
39.12
[truncated: 2,585,278 more chars]
