# Supplementary material for: Chasing perception in domestic cats and dogs
Source: Anim Cogn. 2022 Jul 3;25(6):1589–97. doi: 10.1007/s10071-022-01643-3 (PMC9652223; doi:10.1007/s10071-022-01643-3)
Supplement: Supplementary file 3 — Supplementary file3 (TXT 1602 KB) [file 10071_2022_1643_MOESM3_ESM.txt]

---------------------------------------------------------------------------------
Electronic supplementary material for:								
								
Chasing perception in domestic cats and dogs								
by Judit Abdai, Stefania Uccheddu, Márta Gácsi and Ádám Miklósi															
in Animal Cognition								

Data of dogs used to analyse the within-trial dynamics of looking at the stimuli 
---------------------------------------------------------------------------------


ID32_1_007tri_RL.arch

Time		Looking	Marker			
0.00						
0.04						
0.08						
0.12						
0.16						
0.20						
0.24						
0.28						
0.32						
0.36						
0.40						
0.44						
0.48						
0.52						
0.56						
0.60						
0.64						
0.68						
0.72						
0.76						
0.80						
0.84						
0.88						
0.92						
0.96						
1.00						
1.04						
1.08						
1.12						
1.16						
1.20						
1.24						
1.28						
1.32						
1.36						
1.40						
1.44						
1.48						
1.52						
1.56						
1.60						
1.64						
1.68						
1.72						
1.76						
1.80						
1.84						
1.88						
1.92						
1.96						
2.00						
2.04						
2.08						
2.12						
2.16						
2.20						
2.24						
2.28						
2.32						
2.36						
2.40						
2.44						
2.48						
2.52						
2.56						
2.60						
2.64						
2.68						
2.72						
2.76						
2.80						
2.84						
2.88						
2.92						
2.96						
3.00						
3.04						
3.08						
3.12						
3.16						
3.20						
3.24						
3.28						
3.32						
3.36						
3.40						
3.44						
3.48						
3.52						
3.56						
3.60						
3.64						
3.68						
3.72						
3.76						
3.80						
3.84						
3.88						
3.92						
3.96						
4.00						
4.04						
4.08						
4.12						
4.16						
4.20						
4.24						
4.28						
4.32						
4.36						
4.40						
4.44						
4.48						
4.52						
4.56						
4.60						
4.64						
4.68						
4.72						
4.76						
4.80						
4.84						
4.88						
4.92						
4.96						
5.00						
5.04						
5.08						
5.12						
5.16						
5.20						
5.24						
5.28						
5.32						
5.36						
5.40						
5.44						
5.48						
5.52						
5.56						
5.60						
5.64						
5.68						
5.72						
5.76						
5.80						
5.84						
5.88						
5.92						
5.96						
6.00						
6.04						
6.08						
6.12						
6.16						
6.20						
6.24						
6.28						
6.32						
6.36						
6.40						
6.44						
6.48						
6.52						
6.56						
6.60						
6.64						
6.68						
6.72						
6.76						
6.80						
6.84						
6.88						
6.92						
6.96						
7.00						
7.04						
7.08						
7.12						
7.16						
7.20						
7.24						
7.28						
7.32						
7.36						
7.40						
7.44						
7.48						
7.52						
7.56						
7.60						
7.64						
7.68						
7.72						
7.76						
7.80						
7.84						
7.88						
7.92						
7.96						
8.00						
8.04						
8.08						
8.12						
8.16						
8.20						
8.24						
8.28						
8.32						
8.36						
8.40						
8.44						
8.48						
8.52						
8.56						
8.60						
8.64						
8.68						
8.72						
8.76						
8.80						
8.84						
8.88						
8.92						
8.96						
9.00						
9.04						
9.08						
9.12						
9.16						
9.20						
9.24						
9.28						
9.32						
9.36						
9.40						
9.44						
9.48						
9.52						
9.56						
9.60						
9.64						
9.68						
9.72						
9.76						
9.80						
9.84						
9.88						
9.92						
9.96						
10.00						
10.04						
10.08						
10.12						
10.16						
10.20						
10.24						
10.28						
10.32						
10.36						
10.40						
10.44						
10.48						
10.52						
10.56						
10.60						
10.64						
10.68						
10.72						
10.76						
10.80						
10.84						
10.88						
10.92						
10.96						
11.00						
11.04						
11.08						
11.12						
11.16						
11.20						
11.24						
11.28						
11.32						
11.36						
11.40						
11.44						
11.48						
11.52						
11.56						
11.60						
11.64						
11.68						
11.72						
11.76						
11.80						
11.84						
11.88						
11.92						
11.96						
12.00						
12.04						
12.08						
12.12						
12.16						
12.20						
12.24						
12.28						
12.32						
12.36						
12.40						
12.44						
12.48						
12.52						
12.56						
12.60						
12.64						
12.68						
12.72						
12.76						
12.80						
12.84						
12.88						
12.92						
12.96						
13.00						
13.04						
13.08						
13.12						
13.16						
13.20						
13.24						
13.28						
13.32						
13.36						
13.40						
13.44						
13.48						
13.52						
13.56						
13.60						
13.64						
13.68						
13.72						
13.76						
13.80						
13.84						
13.88						
13.92						
13.96						
14.00						
14.04						
14.08						
14.12						
14.16						
14.20						
14.24						
14.28						
14.32						
14.36						
14.40						
14.44						
14.48						
14.52						
14.56						
14.60						
14.64						
14.68						
14.72						
14.76						
14.80						
14.84						
14.88						
14.92						
14.96						
15.00						
15.04						
15.08						
15.12						
15.16						
15.20						
15.24						
15.28						
15.32						
15.36						
15.40						
15.44						
15.48						
15.52						
15.56						
15.60						
15.64						
15.68						
15.72						
15.76						
15.80						
15.84						
15.88						
15.92						
15.96						
16.00						
16.04						
16.08						
16.12						
16.16						
16.20						
16.24						
16.28						
16.32						
16.36						
16.40						
16.44						
16.48						
16.52						
16.56						
16.60						
16.64						
16.68						
16.72						
16.76						
16.80						
16.84						
16.88						
16.92						
16.96						
17.00						
17.04						
17.08						
17.12						
17.16						
17.20						
17.24						
17.28						
17.32						
17.36						
17.40						
17.44						
17.48						
17.52						
17.56						
17.60						
17.64						
17.68						
17.72						
17.76						
17.80						
17.84						
17.88						
17.92						
17.96						
18.00						
18.04						
18.08						
18.12						
18.16						
18.20						
18.24						
18.28						
18.32						
18.36						
18.40						
18.44						
18.48						
18.52						
18.56						
18.60						
18.64						
18.68						
18.72						
18.76						
18.80						
18.84						
18.88						
18.92						
18.96						
19.00						
19.04						
19.08						
19.12						
19.16						
19.20						
19.24						
19.28						
19.32						
19.36						
19.40						
19.44						
19.48						
19.52						
19.56						
19.60						
19.64						
19.68						
19.72						
19.76						
19.80						
19.84						
19.88						
19.92						
19.96						
20.00						
20.04						
20.08						
20.12						
20.16						
20.20						
20.24						
20.28						
20.32						
20.36						
20.40						
20.44						
20.48						
20.52						
20.56						
20.60						
20.64						
20.68						
20.72						
20.76						
20.80						
20.84						
20.88						
20.92						
20.96						
21.00						
21.04						
21.08						
21.12						
21.16						
21.20						
21.24						
21.28						
21.32						
21.36						
21.40						
21.44						
21.48						
21.52						
21.56						
21.60						
21.64						
21.68						
21.72						
21.76						
21.80						
21.84						
21.88						
21.92						
21.96						
22.00						
22.04						
22.08						
22.12						
22.16						
22.20						
22.24						
22.28						
22.32						
22.36						
22.40						
22.44						
22.48						
22.52						
22.56						
22.60						
22.64						
22.68						
22.72						
22.76						
22.80						
22.84						
22.88						
22.92						
22.96						
23.00						
23.04						
23.08						
23.12						
23.16						
23.20						
23.24						
23.28						
23.32						
23.36						
23.40						
23.44						
23.48						
23.52						
23.56						
23.60						
23.64						
23.68						
23.72						
23.76						
23.80						
23.84						
23.88						
23.92						
23.96						
24.00						
24.04						
24.08						
24.12						
24.16						
24.20						
24.24						
24.28						
24.32						
24.36						
24.40						
24.44						
24.48						
24.52						
24.56						
24.60						
24.64						
24.68						
24.72						
24.76						
24.80						
24.84						
24.88						
24.92						
24.96						
25.00						
25.04						
25.08						
25.12						
25.16						
25.20						
25.24						
25.28						
25.32						
25.36						
25.40						
25.44						
25.48						
25.52						
25.56						
25.60						
25.64						
25.68						
25.72						
25.76						
25.80						
25.84						
25.88						
25.92						
25.96						
26.00						
26.04						
26.08						
26.12						
26.16						
26.20						
26.24						
26.28						
26.32						
26.36						
26.40						
26.44						
26.48						
26.52						
26.56						
26.60						
26.64						
26.68						
26.72						
26.76						
26.80						
26.84						
26.88						
26.92						
26.96						
27.00						
27.04						
27.08						
27.12						
27.16						
27.20						
27.24						
27.28						
27.32						
27.36						
27.40						
27.44						
27.48						
27.52						
27.56						
27.60						
27.64						
27.68						
27.72						
27.76						
27.80						
27.84						
27.88						
27.92						
27.96						
28.00						
28.04						
28.08						
28.12						
28.16						
28.20						
28.24						
28.28						
28.32						
28.36						
28.40						
28.44						
28.48						
28.52						
28.56						
28.60						
28.64						
28.68						
28.72						
28.76						
28.80						
28.84						
28.88						
28.92						
28.96						
29.00						
29.04						
29.08						
29.12						
29.16						
29.20						
29.24						
29.28						
29.32						
29.36						
29.40						
29.44						
29.48						
29.52						
29.56						
29.60						
29.64						
29.68						
29.72						
29.76						
29.80						
29.84						
29.88						
29.92						
29.96						
30.00						
30.04						
30.08						
30.12						
30.16						
30.20						
30.24						
30.28						
30.32						
30.36						
30.40						
30.44						
30.48						
30.52						
30.56						
30.60						
30.64						
30.68						
30.72						
30.76						
30.80						
30.84						
30.88						
30.92						
30.96						
31.00						
31.04						
31.08						
31.12						
31.16						
31.20						
31.24						
31.28						
31.32						
31.36						
31.40						
31.44						
31.48						
31.52						
31.56						
31.60						
31.64						
31.68						
31.72						
31.76						
31.80						
31.84						
31.88						
31.92						
31.96						
32.00						
32.04						
32.08						
32.12						
32.16						
32.20						
32.24						
32.28						
32.32						
32.36						
32.40						
32.44						
32.48						
32.52						
32.56						
32.60						
32.64						
32.68						
32.72						
32.76						
32.80						
32.84						
32.88						
32.92						
32.96						
33.00						
33.04						
33.08						
33.12						
33.16						
33.20						
33.24						
33.28						
33.32						
33.36						
33.40						
33.44						
33.48						
33.52						
33.56						
33.60						
33.64						
33.68						
33.72						
33.76						
33.80						
33.84						
33.88						
33.92						
33.96						
34.00						
34.04						
34.08						
34.12						
34.16						
34.20						
34.24						
34.28						
34.32						
34.36						
34.40						
34.44						
34.48						
34.52						
34.56						
34.60						
34.64						
34.68						
34.72						
34.76						
34.80						
34.84						
34.88						
34.92						
34.96						
35.00						
35.04						
35.08						
35.12						
35.16						
35.20						
35.24						
35.28						
35.32						
35.36						
35.40						
35.44						
35.48						
35.52						
35.56						
35.60						
35.64						
35.68						
35.72						
35.76						
35.80						
35.84						
35.88						
35.92						
35.96						
36.00						
36.04						
36.08						
36.12						
36.16						
36.20						
36.24						
36.28						
36.32						
36.36						
36.40						
36.44						
36.48						
36.52						
36.56						
36.60						
36.64						
36.68						
36.72						
36.76						
36.80						
36.84						
36.88						
36.92						
36.96						
37.00						
37.04						
37.08						
37.12						
37.16						
37.20						
37.24						
37.28						
37.32						
37.36						
37.40						
37.44						
37.48						
37.52						
37.56						
37.60						
37.64						
37.68						
37.72						
37.76						
37.80						
37.84						
37.88						
37.92						
37.96						
38.00						
38.04						
38.08						
38.12						
38.16						
38.20						
38.24						
38.28						
38.32						
38.36						
38.40						
38.44						
38.48						
38.52						
38.56						
38.60						
38.64						
38.68						
38.72						
38.76						
38.80						
38.84						
38.88						
38.92						
38.96						
39.00						
39.04						
39.08						
39.12						
39.16						
39.20						
39.24						
39.28						
39.32						
39.36						
39.40						
39.44						
39.48						
39.52						
39.56						
39.60						
39.64						
39.68						
39.72						
39.76						
39.80						
39.84						
39.88						
39.92						
39.96						
40.00						
40.04						
40.08						
40.12						
40.16						
40.20						
40.24						
40.28						
40.32						
40.36						
40.40						
40.44						
40.48						
40.52						
40.56						
40.60						
40.64						
40.68						
40.72						
40.76						
40.80						
40.84						
40.88						
40.92						
40.96						
41.00						
41.04						
41.08						
41.12						
41.16						
41.20						
41.24						
41.28						
41.32						
41.36						
41.40						
41.44						
41.48						
41.52						
41.56						
41.60						
41.64						
41.68						
41.72						
41.76						
41.80						
41.84						
41.88						
41.92						
41.96						
42.00						
42.04						
42.08						
42.12						
42.16						
42.20						
42.24						
42.28						
42.32						
42.36						
42.40						
42.44						
42.48						
42.52						
42.56						
42.60						
42.64						
42.68						
42.72						
42.76						
42.80						
42.84						
42.88						
42.92						
42.96						
43.00						
43.04						
43.08						
43.12						
43.16						
43.20						
43.24						
43.28						
43.32						
43.36						
43.40						
43.44						
43.48						
43.52						
43.56						
43.60						
43.64						
43.68						
43.72						
43.76						
43.80						
43.84						
43.88						
43.92						
43.96						
44.00						
44.04						
44.08						
44.12						
44.16						
44.20						
44.24						
44.28						
44.32						
44.36						
44.40						
44.44						
44.48						
44.52						
44.56						
44.60						
44.64						
44.68						
44.72						
44.76						
44.80						
44.84						
44.88						
44.92						
44.96						
45.00						
45.04						
45.08						
45.12						
45.16						
45.20						
45.24						
45.28						
45.32						
45.36						
45.40						
45.44						
45.48						
45.52						
45.56						
45.60						
45.64						
45.68						
45.72						
45.76						
45.80						
45.84						
45.88						
45.92						
45.96						
46.00						
46.04						
46.08						
46.12						
46.16						
46.20						
46.24						
46.28						
46.32						
46.36						
46.40						
46.44						
46.48						
46.52						
46.56						
46.60						
46.64						
46.68						
46.72						
46.76						
46.80						
46.84						
46.88						
46.92						
46.96						
47.00						
47.04						
47.08						
47.12						
47.16						
47.20						
47.24						
47.28						
47.32						
47.36						
47.40						
47.44						
47.48						
47.52						
47.56						
47.60						
47.64						
47.68						
47.72						
47.76						
47.80						
47.84						
47.88						
47.92						
47.96						
48.00						
48.04						
48.08						
48.12						
48.16						
48.20						
48.24						
48.28						
48.32						
48.36						
48.40						
48.44						
48.48						
48.52						
48.56						
48.60						
48.64						
48.68						
48.72						
48.76						
48.80						
48.84						
48.88						
48.92						
48.96						
49.00						
49.04						
49.08						
49.12						
49.16						
49.20						
49.24						
49.28						
49.32						
49.36						
49.40						
49.44						
49.48						
49.52						
49.56						
49.60						
49.64						
49.68						
49.72						
49.76						
49.80						
49.84						
49.88						
49.92						
49.96						
50.00						
50.04						
50.08						
50.12						
50.16						
50.20						
50.24						
50.28						
50.32						
50.36						
50.40						
50.44						
50.48						
50.52						
50.56						
50.60						
50.64						
50.68						
50.72						
50.76						
50.80						
50.84						
50.88						
50.92						
50.96						
51.00						
51.04						
51.08						
51.12						
51.16						
51.20						
51.24						
51.28						
51.32						
51.36						
51.40						
51.44						
51.48						
51.52						
51.56						
51.60						
51.64						
51.68						
51.72						
51.76						
51.80						
51.84						
51.88						
51.92						
51.96						
52.00						
52.04						
52.08						
52.12						
52.16						
52.20						
52.24						
52.28						
52.32						
52.36						
52.40						
52.44						
52.48						
52.52						
52.56						
52.60						
52.64						
52.68						
52.72						
52.76						
52.80						
52.84						
52.88						
52.92						
52.96						
53.00						
53.04						
53.08						
53.12						
53.16						
53.20						
53.24						
53.28						
53.32						
53.36						
53.40						
53.44						
53.48						
53.52						
53.56						
53.60						
53.64						
53.68						
53.72						
53.76						
53.80						
53.84						
53.88						
53.92						
53.96						
54.00						
54.04						
54.08						
54.12						
54.16						
54.20						
54.24						
54.28						
54.32						
54.36						
54.40						
54.44						
54.48						
54.52						
54.56						
54.60						
54.64						
54.68						
54.72						
54.76						
54.80						
54.84						
54.88						
54.92						
54.96						
55.00						
55.04						
55.08						
55.12						
55.16						
55.20						
55.24						
55.28						
55.32						
55.36						
55.40						
55.44						
55.48						
55.52						
55.56						
55.60						
55.64						
55.68						
55.72						
55.76						
55.80						
55.84						
55.88						
55.92						
55.96						
56.00						
56.04						
56.08						
56.12						
56.16						
56.20						
56.24						
56.28						
56.32						
56.36						
56.40						
56.44						
56.48						
56.52						
56.56						
56.60						
56.64						
56.68						
56.72						
56.76						
56.80						
56.84						
56.88						
56.92						
56.96						
57.00						
57.04						
57.08						
57.12						
57.16						
57.20						
57.24						
57.28						
57.32						
57.36						
57.40						
57.44						
57.48						
57.52						
57.56						
57.60						
57.64						
57.68						
57.72						
57.76						
57.80						
57.84						
57.88						
57.92						
57.96						
58.00						
58.04						
58.08						
58.12						
58.16						
58.20						
58.24						
58.28						
58.32						
58.36						
58.40						
58.44						
58.48						
58.52						
58.56						
58.60						
58.64						
58.68						
58.72						
58.76						
58.80						
58.84						
58.88						
58.92						
58.96						
59.00						
59.04						
59.08						
59.12						
59.16						
59.20						
59.24						
59.28						
59.32						
59.36						
59.40						
59.44						
59.48						
59.52						
59.56						
59.60						
59.64						
59.68						
59.72						
59.76						
59.80						
59.84						
59.88						
59.92						
59.96						
60.00						
60.04						
60.08						
60.12						
60.16						
60.20						
60.24						
60.28						
60.32						
60.36						
60.40						
60.44						
60.48						
60.52						
60.56						
60.60						
60.64						
60.68						
60.72						
60.76						
60.80						
60.84						
60.88						
60.92						
60.96						
61.00						
61.04						
61.08						
61.12						
61.16						
61.20						
61.24						
61.28						
61.32						
61.36						
61.40						
61.44						
61.48						
61.52						
61.56						
61.60						
61.64						
61.68						
61.72						
61.76						
61.80						
61.84						
61.88						
61.92						
61.96						
62.00						
62.04						
62.08						
62.12						
62.16						
62.20						
62.24						
62.28						
62.32						
62.36						
62.40						
62.44						
62.48						
62.52						
62.56						
62.60						
62.64						
62.68						
62.72						
62.76						
62.80						
62.84						
62.88						
62.92						
62.96						
63.00						
63.04						
63.08						
63.12						
63.16						
63.20						
63.24						
63.28						
63.32						
63.36						
63.40						
63.44						
63.48						
63.52						
63.56						
63.60						
63.64						
63.68						
63.72						
63.76						
63.80						
63.84						
63.88						
63.92						
63.96						
64.00						
64.04						
64.08						
64.12						
64.16						
64.20						
64.24						
64.28						
64.32						
64.36						
64.40						
64.44						
64.48						
64.52						
64.56						
64.60						
64.64						
64.68						
64.72						
64.76						
64.80						
64.84						
64.88						
64.92						
64.96						
65.00						
65.04						
65.08						
65.12						
65.16						
65.20						
65.24						
65.28						
65.32						
65.36						
65.40						
65.44						
65.48						
65.52						
65.56						
65.60						
65.64						
65.68						
65.72						
65.76						
65.80						
65.84						
65.88						
65.92						
65.96						
66.00						
66.04						
66.08						
66.12						
66.16						
66.20						
66.24						
66.28						
66.32						
66.36						
66.40						
66.44						
66.48						
66.52						
66.56						
66.60						
66.64						
66.68						
66.72						
66.76						
66.80						
66.84						
66.88						
66.92						
66.96						
67.00						
67.04						
67.08						
67.12						
67.16						
67.20						
67.24						
67.28						
67.32						
67.36						
67.40						
67.44						
67.48						
67.52						
67.56						
67.60						
67.64						
67.68						
67.72						
67.76						
67.80						
67.84						
67.88						
67.92						
67.96						
68.00						
68.04						
68.08						
68.12						
68.16						
68.20						
68.24						
68.28						
68.32						
68.36						
68.40						
68.44						
68.48						
68.52						
68.56						
68.60						
68.64						
68.68						
68.72						
68.76						
68.80						
68.84						
68.88						
68.92						
68.96						
69.00						
69.04						
69.08						
69.12						
69.16						
69.20						
69.24						
69.28						
69.32						
69.36						
69.40						
69.44						
69.48						
69.52						
69.56						
69.60						
69.64						
69.68						
69.72						
69.76						
69.80						
69.84						
69.88						
69.92						
69.96						
70.00						
70.04						
70.08						
70.12						
70.16						
70.20						
70.24						
70.28						
70.32						
70.36						
70.40						
70.44						
70.48						
70.52						
70.56						
70.60						
70.64						
70.68						
70.72						
70.76						
70.80						
70.84						
70.88						
70.92						
70.96						
71.00						
71.04						
71.08						
71.12						
71.16						
71.20						
71.24						
71.28						
71.32						
71.36						
71.40						
71.44						
71.48						
71.52						
71.56						
71.60						
71.64						
71.68						
71.72						
71.76						
71.80						
71.84						
71.88						
71.92						
71.96						
72.00						
72.04						
72.08						
72.12						
72.16						
72.20						
72.24						
72.28						
72.32						
72.36						
72.40						
72.44						
72.48						
72.52						
72.56						
72.60						
72.64						
72.68						
72.72						
72.76						
72.80						
72.84						
72.88						
72.92						
72.96						
73.00						
73.04						
73.08						
73.12						
73.16						
73.20						
73.24						
73.28						
73.32						
73.36						
73.40						
73.44						
73.48						
73.52						
73.56						
73.60						
73.64						
73.68						
73.72						
73.76						
73.80						
73.84						
73.88						
73.92						
73.96						
74.00						
74.04						
74.08						
74.12						
74.16						
74.20						
74.24						
74.28						
74.32						
74.36						
74.40						
74.44						
74.48						
74.52						
74.56						
74.60						
74.64						
74.68						
74.72						
74.76						
74.80						
74.84						
74.88						
74.92						
74.96						
75.00						
75.04						
75.08						
75.12						
75.16						
75.20						
75.24						
75.28						
75.32						
75.36						
75.40						
75.44						
75.48						
75.52						
75.56						
75.60						
75.64						
75.68						
75.72						
75.76						
75.80						
75.84						
75.88						
75.92						
75.96						
76.00						
76.04						
76.08						
76.12						
76.16						
76.20						
76.24						
76.28						
76.32						
76.36						
76.40						
76.44						
76.48						
76.52						
76.56						
76.60						
76.64						
76.68						
76.72						
76.76						
76.80						
76.84						
76.88						
76.92						
76.96						
77.00						
77.04						
77.08						
77.12						
77.16						
77.20						
77.24						
77.28						
77.32						
77.36						
77.40						
77.44						
77.48						
77.52						
77.56						
77.60						
77.64						
77.68						
77.72						
77.76						
77.80						
77.84						
77.88						
77.92						
77.96						
78.00						
78.04						
78.08						
78.12						
78.16						
78.20						
78.24						
78.28						
78.32						
78.36						
78.40						
78.44						
78.48						
78.52						
78.56						
78.60						
78.64						
78.68						
78.72						
78.76						
78.80						
78.84						
78.88						
78.92						
78.96						
79.00						
79.04						
79.08						
79.12						
79.16						
79.20						
79.24						
79.28						
79.32						
79.36						
79.40						
79.44						
79.48						
79.52						
79.56						
79.60						
79.64						
79.68						
79.72						
79.76						
79.80						
79.84						
79.88						
79.92						
79.96						
80.00						
80.04						
80.08						
80.12						
80.16						
80.20						
80.24						
80.28						
80.32						
80.36						
80.40						
80.44						
80.48						
80.52						
80.56						
80.60						
80.64						
80.68						
80.72						
80.76						
80.80						
80.84						
80.88						
80.92						
80.96						
81.00						
81.04						
81.08						
81.12						
81.16						
81.20						
81.24						
81.28						
81.32						
81.36						
81.40						
81.44						
81.48						
81.52						
81.56						
81.60						
81.64						
81.68						
81.72						
81.76						
81.80						
81.84						
81.88						
81.92						
81.96						
82.00						
82.04						
82.08						
82.12						
82.16						
82.20						
82.24						
82.28						
82.32						
82.36						
82.40						
82.44						
82.48						
82.52						
82.56						
82.60						
82.64						
82.68						
82.72						
82.76						
82.80						
82.84						
82.88						
82.92						
82.96						
83.00						
83.04						
83.08						
83.12						
83.16						
83.20						
83.24						
83.28						
83.32						
83.36						
83.40						
83.44						
83.48						
83.52						
83.56						
83.60						
83.64						
83.68						
83.72						
83.76						
83.80						
83.84						
83.88						
83.92						
83.96						
84.00						
84.04						
84.08						
84.12						
84.16						
84.20						
84.24						
84.28						
84.32						
84.36						
84.40						
84.44						
84.48						
84.52						
84.56						
84.60						
84.64						
84.68						
84.72						
84.76						
84.80						
84.84						
84.88						
84.92						
84.96						
85.00						
85.04						
85.08						
85.12						
85.16						
85.20						
85.24						
85.28						
85.32						
85.36						
85.40						
85.44						
85.48						
85.52						
85.56						
85.60						
85.64						
85.68						
85.72						
85.76						
85.80						
85.84						
85.88						
85.92						
85.96						
86.00						
86.04						
86.08						
86.12						
86.16						
86.20						
86.24						
86.28						
86.32						
86.36						
86.40						
86.44						
86.48						
86.52						
86.56						
86.60						
86.64						
86.68						
86.72						
86.76						
86.80						
86.84						
86.88						
86.92						
86.96						
87.00						
87.04						
87.08						
87.12						
87.16						
87.20						
87.24						
87.28						
87.32						
87.36						
87.40						
87.44						
87.48						
87.52						
87.56						
87.60						
87.64						
87.68						
87.72						
87.76						
87.80						
87.84						
87.88						
87.92						
87.96						
88.00						
88.04						
88.08						
88.12						
88.16						
88.20						
88.24						
88.28						
88.32						
88.36						
88.40						
88.44						
88.48						
88.52						
88.56						
88.60						
88.64						
88.68						
88.72						
88.76						
88.80						
88.84						
88.88						
88.92						
88.96						
89.00						
89.04						
89.08						
89.12						
89.16						
89.20						
89.24						
89.28						
89.32						
89.36						
89.40						
89.44						
89.48						
89.52						
89.56						
89.60						
89.64						
89.68						
89.72						
89.76						
89.80						
89.84						
89.88						
89.92						
89.96						
90.00						
90.04						
90.08						
90.12						
90.16						
90.20						
90.24						
90.28						
90.32						
90.36						
90.40						
90.44						
90.48						
90.52						
90.56						
90.60						
90.64						
90.68						
90.72						
90.76						
90.80						
90.84						
90.88						
90.92						
90.96						
91.00						
91.04						
91.08						
91.12						
91.16						
91.20						
91.24						
91.28						
91.32						
91.36						
91.40						
91.44						
91.48						
91.52						
91.56						
91.60						
91.64						
91.68						
91.72						
91.76						
91.80						
91.84						
91.88						
91.92						
91.96						
92.00						
92.04						
92.08						
92.12						
92.16						
92.20						
92.24						
92.28						
92.32						
92.36						
92.40						
92.44						
92.48						
92.52						
92.56						
92.60						
92.64						
92.68						
92.72						
92.76						
92.80						
92.84						
92.88						
92.92						
92.96						
93.00						
93.04						
93.08						
93.12						
93.16						
93.20						
93.24						
93.28						
93.32						
93.36						
93.40						
93.44						
93.48						
93.52						
93.56						
93.60						
93.64						
93.68						
93.72						
93.76						
93.80						
93.84						
93.88						
93.92						
93.96						
94.00						
94.04						
94.08						
94.12						
94.16						
94.20						
94.24						
94.28						
94.32						
94.36						
94.40						
94.44						
94.48						
94.52						
94.56						
94.60						
94.64						
94.68						
94.72						
94.76						
94.80						
94.84						
94.88						
94.92						
94.96						
95.00						
95.04						
95.08						
95.12						
95.16						
95.20						
95.24						
95.28						
95.32						
95.36						
95.40						
95.44						
95.48						
95.52						
95.56						
95.60						
95.64						
95.68						
95.72						
95.76						
95.80						
95.84						
95.88						
95.92						
95.96						
96.00						
96.04						
96.08						
96.12						
96.16						
96.20						
96.24						
96.28						
96.32						
96.36						
96.40						
96.44						
96.48						
96.52						
96.56						
96.60						
96.64						
96.68						
96.72						
96.76						
96.80						
96.84						
96.88						
96.92						
96.96						
97.00						
97.04						
97.08						
97.12						
97.16						
97.20						
97.24						
97.28						
97.32						
97.36						
97.40						
97.44						
97.48						
97.52						
97.56						
97.60						
97.64						
97.68						
97.72						
97.76						
97.80						
97.84						
97.88						
97.92						
97.96						
98.00						
98.04						
98.08						
98.12						
98.16						
98.20						
98.24						
98.28						
98.32						
98.36						
98.40						
98.44						
98.48						
98.52						
98.56						
98.60						
98.64						
98.68						
98.72						
98.76						
98.80						
98.84						
98.88						
98.92						
98.96						
99.00						
99.04						
99.08						
99.12						
99.16						
99.20						
99.24						
99.28						
99.32						
99.36						
99.40						
99.44						
99.48						
99.52						
99.56						
99.60						
99.64						
99.68						
99.72						
99.76						
99.80						
99.84						
99.88						
99.92						
99.96						
100.00						
100.04						
100.08						
100.12						
100.16						
100.20						
100.24						
100.28						
100.32						
100.36						
100.40						
100.44						
100.48						
100.52						
100.56						
100.60						
100.64						
100.68						
100.72						
100.76						
100.80						
100.84						
100.88						
100.92						
100.96						
101.00						
101.04						
101.08						
101.12						
101.16						
101.20						
101.24						
101.28						
101.32						
101.36						
101.40						
101.44						
101.48						
101.52						
101.56						
101.60						
101.64						
101.68						
101.72						
101.76						
101.80						
101.84						
101.88						
101.92						
101.96						
102.00						
102.04						
102.08						
102.12						
102.16						
102.20						
102.24						
102.28						
102.32						
102.36						
102.40						
102.44						
102.48						
102.52						
102.56						
102.60						
102.64						
102.68						
102.72						
102.76						
102.80						
102.84						
102.88						
102.92						
102.96						
103.00						
103.04						
103.08						
103.12						
103.16						
103.20						
103.24						
103.28						
103.32						
103.36						
103.40						
103.44						
103.48						
103.52						
103.56						
103.60						
103.64						
103.68						
103.72						
103.76						
103.80						
103.84						
103.88						
103.92						
103.96						
104.00						
104.04						
104.08						
104.12						
104.16						
104.20						
104.24						
104.28						
104.32						
104.36						
104.40						
104.44						
104.48						
104.52						
104.56						
104.60						
104.64						
104.68						
104.72						
104.76						
104.80						
104.84						
104.88						
104.92						
104.96						
105.00						
105.04						
105.08						
105.12						
105.16						
105.20						
105.24						
105.28						
105.32						
105.36						
105.40						
105.44						
105.48						
105.52						
105.56						
105.60						
105.64						
105.68						
105.72						
105.76						
105.80						
105.84						
105.88						
105.92						
105.96						
106.00						
106.04						
106.08						
106.12						
106.16						
106.20						
106.24						
106.28						
106.32						
106.36						
106.40						
106.44						
106.48						
106.52						
106.56						
106.60						
106.64						
106.68						
106.72						
106.76						
106.80						
106.84						
106.88						
106.92						
106.96						
107.00						
107.04						
107.08						
107.12						
107.16						
107.20						
107.24						
107.28						
107.32						
107.36						
107.40						
107.44						
107.48						
107.52						
107.56						
107.60						
107.64						
107.68						
107.72						
107.76						
107.80						
107.84						
107.88						
107.92						
107.96						
108.00						
108.04						
108.08						
108.12						
108.16						
108.20						
108.24						
108.28						
108.32						
108.36						
108.40						
108.44						
108.48						
108.52						
108.56						
108.60						
108.64						
108.68						
108.72						
108.76						
108.80						
108.84						
108.88						
108.92						
108.96						
109.00						
109.04						
109.08						
109.12						
109.16						
109.20						
109.24						
109.28						
109.32						
109.36						
109.40						
109.44						
109.48						
109.52						
109.56						
109.60						
109.64						
109.68						
109.72						
109.76						
109.80						
109.84						
109.88						
109.92						
109.96						
110.00						
110.04						
110.08						
110.12						
110.16						
110.20						
110.24						
110.28						
110.32						
110.36						
110.40						
110.44						
110.48						
110.52						
110.56						
110.60						
110.64						
110.68						
110.72						
110.76						
110.80						
110.84						
110.88						
110.92						
110.96						
111.00						
111.04						
111.08						
111.12						
111.16						
111.20						
111.24						
111.28						
111.32						
111.36						
111.40						
111.44						
111.48						
111.52						
111.56						
111.60						
111.64						
111.68						
111.72						
111.76						
111.80						
111.84						
111.88						
111.92						
111.96						
112.00						
112.04						
112.08						
112.12						
112.16						
112.20						
112.24						
112.28						
112.32						
112.36						
112.40						
112.44						
112.48						
112.52						
112.56						
112.60						
112.64						
112.68						
112.72						
112.76						
112.80						
112.84						
112.88						
112.92						
112.96						
113.00						
113.04						
113.08						
113.12						
113.16						
113.20						
113.24						
113.28						
113.32						
113.36						
113.40						
113.44						
113.48						
113.52						
113.56						
113.60						
113.64						
113.68						
113.72						
113.76						
113.80						
113.84						
113.88						
113.92						
113.96						
114.00						
114.04						
114.08						
114.12						
114.16						
114.20						
114.24						
114.28						
114.32						
114.36						
114.40						
114.44						
114.48						
114.52						
114.56						
114.60						
114.64						
114.68						
114.72						
114.76						
114.80						
114.84						
114.88						
114.92						
114.96						
115.00						
115.04						
115.08						
115.12						
115.16						
115.20						
115.24						
115.28						
115.32						
115.36						
115.40						
115.44						
115.48						
115.52						
115.56						
115.60						
115.64						
115.68						
115.72						
115.76						
115.80						
115.84						
115.88						
115.92						
115.96						
116.00						
116.04						
116.08						
116.12						
116.16						
116.20						
116.24						
116.28						
116.32						
116.36						
116.40						
116.44						
116.48						
116.52						
116.56						
116.60						
116.64						
116.68						
116.72						
116.76						
116.80						
116.84						
116.88						
116.92						
116.96						
117.00						
117.04						
117.08						
117.12						
117.16						
117.20						
117.24						
117.28						
117.32						
117.36						
117.40						
117.44						
117.48						
117.52						
117.56						
117.60						
117.64						
117.68						
117.72						
117.76						
117.80						
117.84						
117.88						
117.92						
117.96						
118.00						
118.04						
118.08						
118.12						
118.16						
118.20						
118.24						
118.28						
118.32						
118.36						
118.40						
118.44						
118.48						
118.52						
118.56						
118.60						
118.64						
118.68						
118.72						
118.76						
118.80						
118.84						
118.88						
118.92						
118.96						
119.00						
119.04						
119.08						
119.12						
119.16						
119.20						
119.24						
119.28						
119.32						
119.36						
119.40						
119.44						
119.48						
119.52						
119.56						
119.60						
119.64						
119.68						
119.72						
119.76						
119.80						
119.84						
119.88						
119.92						
119.96						
120.00						
120.04						
120.08						
120.12						
120.16						
120.20						
120.24						
120.28						
120.32						
120.36						
120.40						
120.44						
120.48						
120.52						
120.56						
120.60						
120.64						
120.68						
120.72						
120.76						
120.80						
120.84						
120.88						
120.92						
120.96						
121.00						
121.04						
121.08						
121.12						
121.16						
121.20						
121.24						
121.28						
121.32						
121.36						
121.40						
121.44						
121.48						
121.52						
121.56						
121.60						
121.64						
121.68						
121.72						
121.76						
121.80						
121.84						
121.88						
121.92						
121.96						
122.00						
122.04						
122.08						
122.12						
122.16						
122.20						
122.24						
122.28						
122.32						
122.36						
122.40						
122.44						
122.48						
122.52						
122.56						
122.60						
122.64						
122.68						
122.72						
122.76						
122.80						
122.84						
122.88						
122.92						
122.96						
123.00						
123.04						
123.08						
123.12						
123.16						
123.20						
123.24						
123.28						
123.32						
123.36						
123.40						
123.44						
123.48						
123.52						
123.56						
123.60						
123.64						
123.68						
123.72						
123.76						
123.80						
123.84						
123.88						
123.92						
123.96						
124.00						
124.04						
124.08						
124.12						
124.16						
124.20						
124.24						
124.28						
124.32						
124.36						
124.40						
124.44						
124.48						
124.52						
124.56						
124.60						
124.64						
124.68						
124.72						
124.76						
124.80						
124.84						
124.88						
124.92						
124.96						
125.00						
125.04						
125.08						
125.12						
125.16						
125.20						
125.24						
125.28						
125.32						
125.36						
125.40						
125.44						
125.48						
125.52						
125.56						
125.60						
125.64						
125.68						
125.72						
125.76						
125.80						
125.84						
125.88						
125.92						
125.96						
126.00						
126.04						
126.08						
126.12						
126.16						
126.20						
126.24						
126.28						
126.32						
126.36						
126.40						
126.44						
126.48						
126.52						
126.56						
126.60						
126.64						
126.68						
126.72						
126.76						
126.80						
126.84						
126.88						
126.92						
126.96						
127.00						
127.04						
127.08						
127.12						
127.16						
127.20						
127.24						
127.28						
127.32						
127.36						
127.40						
127.44						
127.48						
127.52						
127.56						
127.60						
127.64						
127.68						
127.72						
127.76						
127.80						
127.84						
127.88						
127.92						
127.96						
128.00						
128.04						
128.08						
128.12						
128.16						
128.20						
128.24						
128.28						
128.32						
128.36						
128.40						
128.44						
128.48						
128.52						
128.56						
128.60						
128.64						
128.68						
128.72						
128.76						
128.80						
128.84						
128.88						
128.92						
128.96						
129.00						
129.04						
129.08						
129.12						
129.16						
129.20						
129.24						
129.28						
129.32						
129.36						
129.40						
129.44						
129.48						
129.52						
129.56						
129.60						
129.64						
129.68						
129.72						
129.76						
129.80						
129.84						
129.88						
129.92						
129.96						
130.00						
130.04						
130.08						
130.12						
130.16						
130.20						
130.24						
130.28						
130.32						
130.36						
130.40						
130.44						
130.48						
130.52						
130.56						
130.60						
130.64						
130.68						
130.72						
130.76						
130.80						
130.84						
130.88						
130.92						
130.96						
131.00						
131.04						
131.08						
131.12						
131.16						
131.20						
131.24						
131.28						
131.32						
131.36						
131.40						
131.44						
131.48						
131.52						
131.56						
131.60						
131.64						
131.68						
131.72						
131.76						
131.80						
131.84						
131.88						
131.92						
131.96						
132.00						
132.04						
132.08						
132.12						
132.16						
132.20						
132.24						
132.28						
132.32						
132.36						
132.40						
132.44						
132.48						
132.52						
132.56						
132.60						
132.64						
132.68						
132.72						
132.76						
132.80						
132.84						
132.88						
132.92						
132.96						
133.00						
133.04						
133.08						
133.12						
133.16						
133.20						
133.24						
133.28						
133.32						
133.36						
133.40						
133.44						
133.48						
133.52						
133.56						
133.60						
133.64						
133.68						
133.72						
133.76						
133.80						
133.84						
133.88						
133.92						
133.96						
134.00						
134.04						
134.08						
134.12						
134.16						
134.20						
134.24						
134.28						
134.32						
134.36						
134.40						
134.44						
134.48						
134.52						
134.56						
134.60						
134.64						
134.68						
134.72						
134.76						
134.80						
134.84						
134.88						
134.92						
134.96						
135.00						
135.04						
135.08						
135.12						
135.16						
135.20						
135.24						
135.28						
135.32						
135.36						
135.40						
135.44						
135.48						
135.52						
135.56						
135.60						
135.64						
135.68						
135.72						
135.76						
135.80						
135.84						
135.88						
135.92						
135.96						
136.00						
136.04						
136.08						
136.12						
136.16						
136.20						
136.24						
136.28						
136.32						
136.36						
136.40						
136.44						
136.48						
136.52						
136.56						
136.60						
136.64						
136.68						
136.72						
136.76						
136.80						
136.84						
136.88						
136.92						
136.96						
137.00						
137.04						
137.08						
137.12						
137.16						
137.20						
137.24						
137.28						
137.32						
137.36						
137.40						
137.44						
137.48						
137.52						
137.56						
137.60						
137.64						
137.68						
137.72						
137.76						
137.80						
137.84						
137.88						
137.92						
137.96						
138.00						
138.04						
138.08						
138.12						
138.16						
138.20						
138.24						
138.28						
138.32						
138.36						
138.40						
138.44						
138.48						
138.52						
138.56						
138.60						
138.64						
138.68						
138.72						
138.76						
138.80						
138.84						
138.88						
138.92						
138.96						
139.00						
139.04						
139.08						
139.12						
139.16						
139.20						
139.24						
139.28						
139.32						
139.36						
139.40						
139.44						
139.48						
139.52						
139.56						
139.60						
139.64						
139.68						
139.72						
139.76						
139.80						
139.84						
139.88						
139.92						
139.96						
140.00						
140.04						
140.08						
140.12						
140.16						
140.20						
140.24						
140.28						
140.32						
140.36						
140.40						
140.44						
140.48						
140.52						
140.56						
140.60						
140.64						
140.68						
140.72						
140.76						
140.80						
140.84						
140.88						
140.92						
140.96						
141.00						
141.04						
141.08						
141.12						
141.16						
141.20						
141.24						
141.28						
141.32						
141.36						
141.40						
141.44						
141.48						
141.52						
141.56						
141.60						
141.64						
141.68						
141.72						
141.76						
141.80						
141.84						
141.88						
141.92						
141.96						
142.00						
142.04						
142.08						
142.12						
142.16						
142.20						
142.24						
142.28						
142.32						
142.36						
142.40						
142.44						
142.48						
142.52						
142.56						
142.60						
142.64						
142.68						
142.72						
142.76						
142.80						
142.84						
142.88						
142.92						
142.96						
143.00						
143.04						
143.08						
143.12						
143.16						
143.20						
143.24						
143.28						
143.32						
143.36						
143.40						
143.44						
143.48						
143.52						
143.56						
143.60						
143.64						
143.68						
143.72						
143.76						
143.80						
143.84						
143.88						
143.92						
143.96						
144.00						
144.04						
144.08						
144.12						
144.16						
144.20						
144.24						
144.28						
144.32						
144.36						
144.40						
144.44						
144.48						
144.52						
144.56						
144.60						
144.64						
144.68						
144.72						
144.76						
144.80						
144.84						
144.88						
144.92						
144.96						
145.00						
145.04						
145.08						
145.12						
145.16						
145.20						
145.24						
145.28						
145.32						
145.36						
145.40						
145.44						
145.48						
145.52						
145.56						
145.60						
145.64						
145.68						
145.72						
145.76						
145.80						
145.84						
145.88						
145.92						
145.96						
146.00						
146.04						
146.08						
146.12						
146.16						
146.20						
146.24						
146.28						
146.32						
146.36						
146.40						
146.44						
146.48						
146.52						
146.56						
146.60						
146.64						
146.68						
146.72						
146.76						
146.80						
146.84						
146.88						
146.92						
146.96						
147.00						
147.04						
147.08						
147.12						
147.16						
147.20						
147.24						
147.28						
147.32						
147.36						
147.40						
147.44						
147.48						
147.52						
147.56						
147.60						
147.64						
147.68						
147.72						
147.76						
147.80						
147.84						
147.88						
147.92						
147.96						
148.00						
148.04						
148.08						
148.12						
148.16						
148.20						
148.24						
148.28						
148.32						
148.36						
148.40						
148.44						
148.48						
148.52						
148.56						
148.60						
148.64						
148.68						
148.72						
148.76						
148.80						
148.84						
148.88						
148.92						
148.96						
149.00						
149.04						
149.08						
149.12						
149.16						
149.20						
149.24						
149.28						
149.32						
149.36						
149.40						
149.44						
149.48						
149.52						
149.56						
149.60						
149.64						
149.68						
149.72						
149.76						
149.80						
149.84						
149.88						
149.92						
149.96						
150.00						
150.04						
150.08						
150.12						
150.16						
150.20						
150.24						
150.28						
150.32						
150.36						
150.40						
150.44						
150.48						
150.52						
150.56						
150.60						
150.64						
150.68						
150.72						
150.76						
150.80						
150.84						
150.88						
150.92						
150.96						
151.00						
151.04						
151.08						
151.12						
151.16						
151.20						
151.24						
151.28						
151.32						
151.36						
151.40						
151.44						
151.48						
151.52						
151.56						
151.60						
151.64						
151.68						
151.72						
151.76						
151.80						
151.84						
151.88						
151.92						
151.96						
152.00						
152.04						
152.08						
152.12						
152.16						
152.20						
152.24						
152.28						
152.32						
152.36						
152.40						
152.44						
152.48						
152.52						
152.56						
152.60						
152.64						
152.68						
152.72						
152.76						
152.80						
152.84						
152.88						
152.92						
152.96						
153.00						
153.04						
153.08						
153.12						
153.16						
153.20						
153.24						
153.28						
153.32						
153.36						
153.40						
153.44						
153.48						
153.52						
153.56						
153.60						
153.64						
153.68						
153.72						
153.76						
153.80						
153.84						
153.88						
153.92						
153.96						
154.00						
154.04						
154.08						
154.12						
154.16						
154.20						
154.24						
154.28						
154.32						
154.36						
154.40						
154.44						
154.48						
154.52						
154.56						
154.60						
154.64						
154.68						
154.72						
154.76						
154.80						
154.84						
154.88						
154.92						
154.96						
155.00						
155.04						
155.08						
155.12						
155.16						
155.20						
155.24						
155.28						
155.32						
155.36						
155.40						
155.44						
155.48						
155.52						
155.56						
155.60						
155.64						
155.68						
155.72						
155.76						
155.80						
155.84						
155.88						
155.92						
155.96						
156.00						
156.04						
156.08						
156.12						
156.16						
156.20						
156.24						
156.28						
156.32						
156.36						
156.40						
156.44						
156.48						
156.52						
156.56						
156.60						
156.64						
156.68						
156.72						
156.76						
156.80						
156.84						
156.88						
156.92						
156.96						
157.00						
157.04						
157.08						
157.12						
157.16						
157.20						
157.24						
157.28						
157.32						
157.36						
157.40						
157.44						
157.48						
157.52						
157.56						
157.60						
157.64						
157.68						
157.72						
157.76						
157.80						
157.84						
157.88						
157.92						
157.96						
158.00						
158.04						
158.08						
158.12						
158.16						
158.20						
158.24						
158.28						
158.32						
158.36						
158.40						
158.44						
158.48						
158.52						
158.56						
158.60						
158.64						
158.68						
158.72						
158.76						
158.80						
158.84						
158.88						
158.92						
158.96						
159.00						
159.04						
159.08						
159.12						
159.16						
159.20						
159.24						
159.28						
159.32						
159.36						
159.40						
159.44						
159.48						
159.52						
159.56						
159.60						
159.64						
159.68						
159.72						
159.76						
159.80						
159.84						
159.88						
159.92						
159.96						
160.00						
160.04						
160.08						
160.12						
160.16						
160.20						
160.24						
160.28						
160.32						
160.36						
160.40						
160.44						
160.48						
160.52						
160.56						
160.60						
160.64						
160.68						
160.72						
160.76						
160.80						
160.84						
160.88						
160.92						
160.96						
161.00						
161.04						
161.08						
161.12						
161.16						
161.20						
161.24						
161.28						
161.32						
161.36						
161.40						
161.44						
161.48						
161.52						
161.56						
161.60						
161.64						
161.68						
161.72						
161.76						
161.80						
161.84						
161.88						
161.92						
161.96						
162.00						
162.04						
162.08						
162.12						
162.16						
162.20						
162.24						
162.28						
162.32						
162.36						
162.40						
162.44						
162.48						
162.52						
162.56						
162.60						
162.64						
162.68						
162.72						
162.76						
162.80						
162.84						
162.88						
162.92						
162.96						
163.00						
163.04						
163.08						
163.12						
163.16						
163.20						
163.24						
163.28						
163.32						
163.36						
163.40						
163.44						
163.48						
163.52						
163.56						
163.60						
163.64						
163.68						
163.72						
163.76						
163.80						
163.84						
163.88						
163.92						
163.96						
164.00						
164.04						
164.08						
164.12						
164.16						
164.20						
164.24						
164.28						
164.32						
164.36						
164.40						
164.44						
164.48						
164.52						
164.56						
164.60						
164.64						
164.68						
164.72						
164.76						
164.80						
164.84						
164.88						
164.92						
164.96						
165.00						
165.04						
165.08						
165.12						
165.16						
165.20						
165.24						
165.28						
165.32						
165.36						
165.40						
165.44						
165.48						
165.52						
165.56						
165.60						
165.64						
165.68						
165.72						
165.76						
165.80						
165.84						
165.88						
165.92						
165.96						
166.00						
166.04						
166.08						
166.12						
166.16						
166.20						
166.24						
166.28						
166.32						
166.36						
166.40						
166.44						
166.48						
166.52						
166.56						
166.60						
166.64						
166.68						
166.72						
166.76						
166.80						
166.84						
166.88						
166.92						
166.96						
167.00						
167.04						
167.08						
167.12						
167.16						
167.20						
167.24						
167.28						
167.32						
167.36						
167.40						
167.44						
167.48						
167.52						
167.56						
167.60						
167.64						
167.68						
167.72						
167.76						
167.80						
167.84						
167.88						
167.92						
167.96						
168.00						
168.04						
168.08						
168.12						
168.16						
168.20						
168.24						
168.28						
168.32						
168.36						
168.40						
168.44						
168.48						
168.52						
168.56						
168.60						
168.64						
168.68						
168.72						
168.76						
168.80						
168.84						
168.88						
168.92						
168.96						
169.00						
169.04						
169.08						
169.12						
169.16						
169.20						
169.24						
169.28						
169.32						
169.36						
169.40						
169.44						
169.48						
169.52						
169.56						
169.60						
169.64						
169.68						
169.72						
169.76						
169.80						
169.84						
169.88						
169.92						
169.96						
170.00						
170.04						
170.08						
170.12						
170.16						
170.20						
170.24						
170.28						
170.32						
170.36						
170.40						
170.44						
170.48						
170.52						
170.56						
170.60						
170.64						
170.68						
170.72						
170.76						
170.80						
170.84						
170.88						
170.92						
170.96						
171.00						
171.04						
171.08						
171.12						
171.16						
171.20						
171.24						
171.28						
171.32						
171.36						
171.40						
171.44						
171.48						
171.52						
171.56						
171.60						
171.64						
171.68						
171.72						
171.76						
171.80						
171.84						
171.88						
171.92						
171.96						
172.00						
172.04						
172.08						
172.12						
172.16						
172.20						
172.24						
172.28						
172.32						
172.36						
172.40						
172.44						
172.48						
172.52						
172.56						
172.60						
172.64						
172.68						
172.72						
172.76						
172.80						
172.84						
172.88						
172.92						
172.96						
173.00						
173.04						
173.08						
173.12						
173.16						
173.20						
173.24						
173.28						
173.32						
173.36						
173.40						
173.44						
173.48						
173.52						
173.56						
173.60						
173.64						
173.68						
173.72						
173.76						
173.80						
173.84						
173.88						
173.92						
173.96						
174.00						
174.04						
174.08						
174.12						
174.16						
174.20						
174.24						
174.28						
174.32						
174.36						
174.40						
174.44						
174.48						
174.52						
174.56						
174.60						
174.64						
174.68						
174.72						
174.76						
174.80						
174.84						
174.88						
174.92						
174.96						
175.00						
175.04						
175.08						
175.12						
175.16						
175.20						
175.24						
175.28						
175.32						
175.36						
175.40						
175.44						
175.48						
175.52						
175.56						
175.60						
175.64						
175.68						
175.72						
175.76						
175.80						
175.84						
175.88						
175.92						
175.96						
176.00						
176.04						
176.08						
176.12						
176.16						
176.20						
176.24						
176.28						
176.32						
176.36						
176.40						
176.44						
176.48						
176.52						
176.56						
176.60						
176.64						
176.68						
176.72						
176.76						
176.80						
176.84						
176.88						
176.92						
176.96						
177.00						
177.04						
177.08						
177.12						
177.16						
177.20						
177.24						
177.28						
177.32						
177.36						
177.40						
177.44						
177.48						
177.52						
177.56						
177.60						
177.64						
177.68						
177.72						
177.76						
177.80						
177.84						
177.88						
177.92						
177.96						
178.00						
178.04						
178.08						
178.12						
178.16						
178.20						
178.24						
178.28						
178.32						
178.36						
178.40						
178.44						
178.48						
178.52						
178.56						
178.60						
178.64						
178.68						
178.72						
178.76						
178.80						
178.84						
178.88						
178.92						
178.96						
179.00						
179.04						
179.08						
179.12						
179.16						
179.20						
179.24						
179.28						
179.32						
179.36						
179.40						
179.44						
179.48						
179.52						
179.56						
179.60						
179.64						
179.68						
179.72						
179.76						
179.80						
179.84						
179.88						
179.92						
179.96						
180.00						
180.04						
180.08						
180.12						
180.16						
180.20						
180.24						
180.28						
180.32						
180.36						
180.40						
180.44						
180.48						
180.52						
180.56						
180.60						
180.64						
180.68						
180.72						
180.76						
180.80						
180.84						
180.88						
180.92						
180.96						
181.00						
181.04						
181.08						
181.12						
181.16						
181.20						
181.24						
181.28						
181.32						
181.36						
181.40						
181.44						
181.48						
181.52						
181.56						
181.60						
181.64						
181.68						
181.72						
181.76						
181.80						
181.84						
181.88						
181.92						
181.96						
182.00						
182.04						
182.08						
182.12						
182.16						
182.20						
182.24						
182.28						
182.32						
182.36						
182.40						
182.44						
182.48						
182.52						
182.56						
182.60						
182.64						
182.68						
182.72						
182.76						
182.80						
182.84						
182.88						
182.92						
182.96						
183.00						
183.04						
183.08						
183.12						
183.16						
183.20						
183.24						
183.28						
183.32						
183.36						
183.40						
183.44						
183.48						
183.52						
183.56						
183.60						
183.64						
183.68						
183.72						
183.76						
183.80						
183.84						
183.88						
183.92						
183.96						
184.00						
184.04						
184.08						
184.12						
184.16						
184.20						
184.24						
184.28						
184.32						
184.36						
184.40						
184.44						
184.48						
184.52						
184.56						
184.60						
184.64						
184.68						
184.72						
184.76						
184.80						
184.84						
184.88						
184.92						
184.96						
185.00						
185.04						
185.08						
185.12						
185.16						
185.20						
185.24						
185.28						
185.32						
185.36						
185.40						
185.44						
185.48						
185.52						
185.56						
185.60						
185.64						
185.68						
185.72						
185.76						
185.80						
185.84						
185.88						
185.92						
185.96						
186.00						
186.04						
186.08						
186.12						
186.16						
186.20						
186.24						
186.28						
186.32						
186.36						
186.40						
186.44						
186.48						
186.52						
186.56						
186.60						
186.64						
186.68						
186.72						
186.76						
186.80						
186.84						
186.88						
186.92						
186.96						
187.00						
187.04						
187.08						
187.12						
187.16						
187.20						
187.24						
187.28						
187.32						
187.36						
187.40						
187.44						
187.48						
187.52						
187.56						
187.60						
187.64						
187.68						
187.72						
187.76						
187.80						
187.84						
187.88						
187.92						
187.96						
188.00						
188.04						
188.08						
188.12						
188.16						
188.20						
188.24						
188.28						
188.32						
188.36						
188.40						
188.44						
188.48						
188.52						
188.56						
188.60						
188.64						
188.68						
188.72						
188.76						
188.80						
188.84						
188.88						
188.92						
188.96						
189.00						
189.04						
189.08						
189.12						
189.16						
189.20						
189.24						
189.28						
189.32						
189.36						
189.40						
189.44						
189.48						
189.52						
189.56						
189.60						
189.64						
189.68						
189.72						
189.76						
189.80						
189.84						
189.88						
189.92						
189.96						
190.00						
190.04						
190.08						
190.12						
190.16						
190.20						
190.24						
190.28						
190.32						
190.36						
190.40						
190.44						
190.48						
190.52						
190.56						
190.60						
190.64						
190.68						
190.72						
190.76						
190.80						
190.84						
190.88						
190.92						
190.96						
191.00						
191.04						
191.08						
191.12						
191.16						
191.20						
191.24						
191.28						
191.32						
191.36						
191.40						
191.44						
191.48						
191.52						
191.56						
191.60						
191.64						
191.68						
191.72						
191.76						
191.80						
191.84						
191.88						
191.92						
191.96						
192.00						
192.04						
192.08						
192.12						
192.16						
192.20						
192.24						
192.28						
192.32						
192.36						
192.40						
192.44						
192.48						
192.52						
192.56						
192.60						
192.64						
192.68						
192.72						
192.76						
192.80						
192.84						
192.88						
192.92						
192.96						
193.00						
193.04						
193.08						
193.12						
193.16						
193.20						
193.24						
193.28						
193.32						
193.36						
193.40						
193.44						
193.48						
193.52						
193.56						
193.60						
193.64						
193.68						
193.72						
193.76						
193.80						
193.84						
193.88						
193.92						
193.96						
194.00						
194.04						
194.08						
194.12						
194.16						
194.20						
194.24						
194.28						
194.32						
194.36						
194.40						
194.44						
194.48						
194.52						
194.56						
194.60						
194.64						
194.68						
194.72						
194.76						
194.80						
194.84						
194.88						
194.92						
194.96						
195.00						
195.04						
195.08						
195.12						
195.16						
195.20						
195.24						
195.28						
195.32						
195.36						
195.40						
195.44						
195.48						
195.52						
195.56						
195.60						
195.64						
195.68						
195.72						
195.76						
195.80						
195.84						
195.88						
195.92						
195.96						
196.00						
196.04						
196.08						
196.12						
196.16						
196.20						
196.24						
196.28						
196.32						
196.36						
196.40						
196.44						
196.48						
196.52						
196.56						
196.60						
196.64						
196.68						
196.72						
196.76						
196.80						
196.84						
196.88						
196.92						
196.96						
197.00						
197.04						
197.08						
197.12						
197.16						
197.20						
197.24						
197.28						
197.32						
197.36						
197.40						
197.44						
197.48						
197.52						
197.56						
197.60						
197.64						
197.68						
197.72						
197.76						
197.80						
197.84						
197.88						
197.92						
197.96						
198.00						
198.04						
198.08						
198.12						
198.16						
198.20						
198.24						
198.28						
198.32						
198.36						
198.40						
198.44						
198.48						
198.52						
198.56						
198.60						
198.64						
198.68						
198.72						
198.76						
198.80						
198.84						
198.88						
198.92						
198.96						
199.00						
199.04						
199.08						
199.12						
199.16						
199.20						
199.24						
199.28						
199.32						
199.36						
199.40						
199.44						
199.48						
199.52						
199.56						
199.60						
199.64						
199.68						
199.72						
199.76						
199.80						
199.84						
199.88						
199.92						
199.96						
200.00						
200.04						
200.08						
200.12						
200.16						
200.20						
200.24						
200.28						
200.32						
200.36						
200.40						
200.44						
200.48						
200.52						
200.56						
200.60						
200.64						
200.68						
200.72						
200.76						
200.80						
200.84						
200.88						
200.92						
200.96						
201.00						
201.04						
201.08						
201.12						
201.16						
201.20						
201.24						
201.28						
201.32						
201.36						
201.40						
201.44						
201.48						
201.52						
201.56						
201.60						
201.64						
201.68						
201.72						
201.76						
201.80						
201.84						
201.88						
201.92						
201.96						
202.00						
202.04						
202.08						
202.12						
202.16						
202.20						
202.24						
202.28						
202.32						
202.36						
202.40						
202.44						
202.48						
202.52						
202.56						
202.60						
202.64						
202.68						
202.72						
202.76						
202.80						
202.84						
202.88						
202.92						
202.96						
203.00						
203.04						
203.08						
203.12						
203.16						
203.20						
203.24						
203.28						
203.32						
203.36						
203.40						
203.44						
203.48						
203.52						
203.56						
203.60						
203.64						
203.68						
203.72						
203.76						
203.80						
203.84						
203.88						
203.92						
203.96						
204.00						
204.04						
204.08						
204.12						
204.16						
204.20						
204.24						
204.28						
204.32						
204.36						
204.40						
204.44						
204.48						
204.52						
204.56						
204.60						
204.64						
204.68						
204.72						
204.76						
204.80						
204.84						
204.88						
204.92						
204.96						
205.00						
205.04						
205.08						
205.12						
205.16						
205.20						
205.24						
205.28						
205.32						
205.36						
205.40						
205.44						
205.48						
205.52						
205.56						
205.60						
205.64						
205.68						
205.72						
205.76						
205.80						
205.84						
205.88						
205.92						
205.96						
206.00						
206.04						
206.08						
206.12						
206.16						
206.20						
206.24						
206.28						
206.32						
206.36						
206.40						
206.44						
206.48						
206.52						
206.56						
206.60						
206.64						
206.68						
206.72						
206.76						
206.80						
206.84						
206.88						
206.92						
206.96						
207.00						
207.04						
207.08						
207.12						
207.16						
207.20						
207.24						
207.28						
207.32						
207.36						
207.40						
207.44						
207.48						
207.52						
207.56						
207.60						
207.64						
207.68						
207.72						
207.76						
207.80						
207.84						
207.88						
207.92						
207.96						
208.00						
208.04						
208.08						
208.12						
208.16						
208.20						
208.24						
208.28						
208.32						
208.36						
208.40						
208.44						
208.48						
208.52						
208.56						
208.60						
208.64						
208.68						
208.72						
208.76						
208.80						
208.84						
208.88						
208.92						
208.96						
209.00						
209.04						
209.08						
209.12						
209.16						
209.20						
209.24						
209.28						
209.32						
209.36						
209.40						
209.44						
209.48						
209.52						
209.56						
209.60						
209.64						
209.68						
209.72						
209.76						
209.80						
209.84						
209.88						
209.92						
209.96						
210.00						
210.04						
210.08						
210.12						
210.16						
210.20						
210.24						
210.28						
210.32						
210.36						
210.40						
210.44						
210.48						
210.52						
210.56						
210.60						
210.64						
210.68						
210.72						
210.76						
210.80						
210.84						
210.88						
210.92						
210.96						
211.00						
211.04						
211.08						
211.12						
211.16						
211.20						
211.24						
211.28						
211.32						
211.36						
211.40						
211.44						
211.48						
211.52						
211.56						
211.60						
211.64						
211.68						
211.72						
211.76						
211.80						
211.84						
211.88						
211.92						
211.96						
212.00						
212.04						
212.08						
212.12						
212.16						
212.20						
212.24						
212.28						
212.32						
212.36						
212.40						
212.44						
212.48						
212.52						
212.56						
212.60						
212.64						
212.68						
212.72						
212.76						
212.80						
212.84						
212.88						
212.92						
212.96						
213.00						
213.04						
213.08						
213.12						
213.16						
213.20						
213.24						
213.28						
213.32						
213.36						
213.40						
213.44						
213.48						
213.52						
213.56						
213.60						
213.64						
213.68						
213.72						
213.76						
213.80						
213.84						
213.88						
213.92						
213.96						
214.00						
214.04						
214.08						
214.12						
214.16						
214.20						
214.24						
214.28						
214.32						
214.36						
214.40						
214.44						
214.48						
214.52						
214.56						
214.60						
214.64						
214.68						
214.72						
214.76						
214.80						
214.84						
214.88						
214.92						
214.96						
215.00						
215.04						
215.08						
215.12						
215.16						
215.20						
215.24						
215.28						
215.32						
215.36						
215.40						
215.44						
215.48						
215.52						
215.56						
215.60						
215.64						
215.68						
215.72						
215.76						
215.80						
215.84						
215.88						
215.92						
215.96						
216.00						
216.04						
216.08						
216.12						
216.16						
216.20						
216.24						
216.28						
216.32						
216.36						
216.40						
216.44						
216.48						
216.52						
216.56						
216.60						
216.64						
216.68						
216.72						
216.76						
216.80						
216.84						
216.88						
216.92						
216.96						
217.00						
217.04						
217.08						
217.12						
217.16						
217.20						
217.24						
217.28						
217.32						
217.36						
217.40						
217.44						
217.48						
217.52						
217.56						
217.60						
217.64						
217.68						
217.72						
217.76						
217.80						
217.84						
217.88						
217.92						
217.96						
218.00						
218.04						
218.08						
218.12						
218.16						
218.20						
218.24						
218.28						
218.32						
218.36						
218.40						
218.44						
218.48						
218.52						
218.56						
218.60						
218.64						
218.68						
218.72						
218.76						
218.80						
218.84						
218.88						
218.92						
218.96						
219.00						
219.04						
219.08						
219.12						
219.16						
219.20						
219.24						
219.28						
219.32						
219.36						
219.40						
219.44						
219.48						
219.52						
219.56						
219.60						
219.64						
219.68						
219.72						
219.76						
219.80						
219.84						
219.88						
219.92						
219.96						
220.00						
220.04						
220.08						
220.12						
220.16						
220.20						
220.24						
220.28						
220.32						
220.36						
220.40						
220.44						
220.48						
220.52						
220.56						
220.60						
220.64						
220.68						
220.72						
220.76						
220.80						
220.84						
220.88						
220.92						
220.96						
221.00						
221.04						
221.08						
221.12						
221.16						
221.20						
221.24						
221.28						
221.32						
221.36						
221.40						
221.44						
221.48						
221.52						
221.56						
221.60						
221.64						
221.68						
221.72						
221.76						
221.80						
221.84						
221.88						
221.92						
221.96						
222.00						
222.04						
222.08						
222.12						
222.16						
222.20						
222.24						
222.28						
222.32						
222.36						
222.40						
222.44						
222.48						
222.52						
222.56						
222.60						
222.64						
222.68						
222.72						
222.76						
222.80						
222.84						
222.88						
222.92						
222.96						
223.00						
223.04						
223.08						
223.12						
223.16						
223.20						
223.24						
223.28						
223.32						
223.36						
223.40						
223.44						
223.48						
223.52						
223.56						
223.60						
223.64						
223.68						
223.72						
223.76						
223.80						
223.84						
223.88						
223.92						
223.96						
224.00						
224.04						
224.08						
224.12						
224.16						
224.20						
224.24						
224.28						
224.32						
224.36						
224.40						
224.44						
224.48						
224.52						
224.56						
224.60						
224.64						
224.68						
224.72						
224.76						
224.80						
224.84						
224.88						
224.92						
224.96						
225.00						
225.04						
225.08						
225.12						
225.16						
225.20						
225.24						
225.28						
225.32						
225.36						
225.40						
225.44						
225.48						
225.52						
225.56						
225.60						
225.64						
225.68						
225.72						
225.76						
225.80						
225.84						
225.88						
225.92						
225.96						
226.00						
226.04						
226.08						
226.12						
226.16						
226.20						
226.24						
226.28						
226.32						
226.36						
226.40						
226.44						
226.48						
226.52						
226.56						
226.60						
226.64						
226.68						
226.72						
226.76						
226.80						
226.84						
226.88						
226.92						
226.96						
227.00						
227.04						
227.08						
227.12						
227.16						
227.20						
227.24						
227.28						
227.32						
227.36						
227.40						
227.44						
227.48						
227.52						
227.56						
227.60						
227.64						
227.68						
227.72						
227.76						
227.80						
227.84						
227.88						
227.92						
227.96						
228.00						
228.04						
228.08						
228.12						
228.16						
228.20						
228.24						
228.28						
228.32						
228.36						
228.40						
228.44						
228.48						
228.52						
228.56						
228.60						
228.64						
228.68						
228.72						
228.76						
228.80						
228.84						
228.88						
228.92						
228.96						
229.00						
229.04						
229.08						
229.12						
229.16						
229.20						
229.24						
229.28						
229.32						
229.36						
229.40						
229.44						
229.48						
229.52						
229.56						
229.60						
229.64						
229.68						
229.72						
229.76						
229.80						
229.84						
229.88						
229.92						
229.96						
230.00						
230.04						
230.08						
230.12						
230.16						
230.20						
230.24						
230.28						
230.32						
230.36						
230.40						
230.44						
230.48						
230.52						
230.56						
230.60						
230.64						
230.68						
230.72						
230.76						
230.80						
230.84						
230.88						
230.92						
230.96						
231.00						
231.04						
231.08						
231.12						
231.16						
231.20						
231.24						
231.28						
231.32						
231.36						
231.40						
231.44						
231.48						
231.52						
231.56						
231.60						
231.64						
231.68						
231.72						
231.76						
231.80						
231.84						
231.88						
231.92						
231.96						
232.00						
232.04						
232.08						
232.12						
232.16						
232.20						
232.24						
232.28						
232.32						
232.36						
232.40						
232.44						
232.48						
232.52						
232.56						
232.60						
232.64						
232.68						
232.72						
232.76						
232.80						
232.84						
232.88						
232.92						
232.96						
233.00						
233.04						
233.08						
233.12						
233.16						
233.20						
233.24						
233.28						
233.32						
233.36						
233.40						
233.44						
233.48						
233.52						
233.56						
233.60						
233.64						
233.68						
233.72						
233.76						
233.80						
233.84						
233.88						
233.92						
233.96						
234.00						
234.04						
234.08						
234.12						
234.16						
234.20						
234.24						
234.28						
234.32						
234.36						
234.40						
234.44						
234.48						
234.52						
234.56						
234.60						
234.64						
234.68						
234.72						
234.76						
234.80						
234.84						
234.88						
234.92						
234.96						
235.00						
235.04						
235.08						
235.12						
235.16						
235.20						
235.24						
235.28						
235.32						
235.36						
235.40						
235.44						
235.48						
235.52						
235.56						
235.60						
235.64						
235.68						
235.72						
235.76						
235.80						
235.84						
235.88						
235.92						
235.96						
236.00						
236.04						
236.08						
236.12						
236.16						
236.20						
236.24						
236.28						
236.32						
236.36						
236.40						
236.44						
236.48						
236.52						
236.56						
236.60						
236.64						
236.68						
236.72						
236.76						
236.80						
236.84						
236.88						
236.92						
236.96						
237.00						
237.04						
237.08						
237.12						
237.16						
237.20						
237.24						
237.28						
237.32						
237.36						
237.40						
237.44						
237.48						
237.52						
237.56						
237.60						
237.64						
237.68						
237.72						
237.76						
237.80						
237.84						
237.88						
237.92						
237.96						
238.00						
238.04						
238.08						
238.12						
238.16						
238.20						
238.24						
238.28						
238.32						
238.36						
238.40						
238.44						
238.48						
238.52						
238.56						
238.60						
238.64						
238.68						
238.72						
238.76						
238.80						
238.84						
238.88						
238.92						
238.96						
239.00						
239.04						
239.08						
239.12						
239.16						
239.20						
239.24						
239.28						
239.32						
239.36						
239.40						
239.44						
239.48						
239.52						
239.56						
239.60						
239.64						
239.68						
239.72						
239.76						
239.80						
239.84						
239.88						
239.92						
239.96						
240.00						
240.04						
240.08						
240.12						
240.16						
240.20						
240.24						
240.28						
240.32						
240.36						
240.40						
240.44						
240.48						
240.52						
240.56						
240.60						
240.64						
240.68						
240.72						
240.76						
240.80						
240.84						
240.88						
240.92						
240.96						
241.00						
241.04						
241.08						
241.12						
241.16						
241.20						
241.24						
241.28						
241.32						
241.36						
241.40						
241.44						
241.48						
241.52						
241.56						
241.60						
241.64						
241.68						
241.72						
241.76						
241.80						
241.84						
241.88						
241.92						
241.96						
242.00						
242.04						
242.08						
242.12						
242.16						
242.20						
242.24						
242.28						
242.32						
242.36						
242.40						
242.44						
242.48						
242.52						
242.56						
242.60						
242.64						
242.68						
242.72						
242.76						
242.80						
242.84						
242.88						
242.92						
242.96						
243.00						
243.04						
243.08						
243.12						
243.16						
243.20						
243.24						
243.28						
243.32						
243.36						
243.40						
243.44						
243.48						
243.52						
243.56						
243.60						
243.64						
243.68						
243.72						
243.76						
243.80						
243.84						
243.88						
243.92						
243.96						
244.00						
244.04						
244.08						
244.12						
244.16						
244.20						
244.24						
244.28						
244.32						
244.36						
244.40						
244.44						
244.48						
244.52						
244.56						
244.60						
244.64						
244.68						
244.72						
244.76						
244.80						
244.84						
244.88						
244.92						
244.96						
245.00						
245.04						
245.08						
245.12						
245.16						
245.20						
245.24						
245.28						
245.32						
245.36						
245.40						
245.44						
245.48						
245.52						
245.56						
245.60						
245.64						
245.68						
245.72						
245.76						
245.80						
245.84						
245.88						
245.92						
245.96						
246.00						
246.04						
246.08						
246.12						
246.16						
246.20						
246.24						
246.28						
246.32						
246.36						
246.40						
246.44						
246.48						
246.52						
246.56						
246.60						
246.64						
246.68						
246.72						
246.76						
246.80						
246.84						
246.88						
246.92						
246.96						
247.00						
247.04						
247.08						
247.12						
247.16						
247.20						
247.24						
247.28						
247.32						
247.36						
247.40						
247.44						
247.48						
247.52						
247.56						
247.60						
247.64						
247.68						
247.72						
247.76						
247.80						
247.84						
247.88						
247.92						
247.96						
248.00						
248.04						
248.08						
248.12						
248.16						
248.20						
248.24						
248.28						
248.32						
248.36						
248.40						
248.44						
248.48						
248.52						
248.56						
248.60						
248.64						
248.68						
248.72						
248.76						
248.80						
248.84						
248.88						
248.92						
248.96						
249.00						
249.04						
249.08						
249.12						
249.16						
249.20						
249.24						
249.28						
249.32						
249.36						
249.40						
249.44						
249.48						
249.52						
249.56						
249.60						
249.64						
249.68						
249.72						
249.76						
249.80						
249.84						
249.88						
249.92						
249.96						
250.00						
250.04						
250.08						
250.12						
250.16						
250.20						
250.24						
250.28						
250.32						
250.36						
250.40						
250.44						
250.48						
250.52						
250.56						
250.60						
250.64						
250.68						
250.72						
250.76						
250.80						
250.84						
250.88						
250.92						
250.96						
251.00						
251.04						
251.08						
251.12						
251.16						
251.20						
251.24						
251.28						
251.32						
251.36						
251.40						
251.44						
251.48						
251.52						
251.56						
251.60						
251.64						
251.68						
251.72						
251.76						
251.80						
251.84						
251.88						
251.92						
251.96						
252.00						
252.04						
252.08						
252.12						
252.16						
252.20						
252.24						
252.28						
252.32						
252.36						
252.40						
252.44						
252.48						
252.52						
252.56						
252.60						
252.64						
252.68						
252.72						
252.76						
252.80						
252.84						
252.88						
252.92						
252.96						
253.00						
253.04						
253.08						
253.12						
253.16						
253.20						
253.24						
253.28						
253.32						
253.36						
253.40						
253.44						
253.48						
253.52						
253.56						
253.60						
253.64						
253.68						
253.72						
253.76						
253.80						
253.84						
253.88						
253.92						
253.96						
254.00						
254.04						
254.08						
254.12						
254.16						
254.20						
254.24						
254.28						
254.32						
254.36						
254.40						
254.44						
254.48						
254.52						
254.56						
254.60						
254.64						
254.68						
254.72						
254.76						
254.80						
254.84						
254.88						
254.92						
254.96						
255.00						
255.04						
255.08						
255.12						
255.16						
255.20						
255.24						
255.28						
255.32						
255.36						
255.40						
255.44						
255.48						
255.52						
255.56						
255.60						
255.64						
255.68						
255.72						
255.76						
255.80						
255.84						
255.88						
255.92						
255.96						
256.00						
256.04						
256.08						
256.12						
256.16						
256.20						
256.24						
256.28						
256.32						
256.36						
256.40						
256.44						
256.48						
256.52						
256.56						
256.60						
256.64						
256.68						
256.72						
256.76						
256.80						
256.84						
256.88						
256.92						
256.96						
257.00						
257.04						
257.08						
257.12						
257.16						
257.20						
257.24						
257.28						
257.32						
257.36						
257.40						
257.44						
257.48						
257.52						
257.56						
257.60						
257.64						
257.68						
257.72						
257.76						
257.80			Start of Projection			
257.84						
257.88						
257.92						
257.96						
258.00						
258.04		Independent				
258.08		Independent				
258.12		Independent				
258.16		Independent				
258.20		Independent				
258.24		Independent				
258.28		Independent				
258.32		Independent				
258.36		Independent				
258.40		Independent				
258.44		Independent				
258.48		Independent				
258.52		Independent				
258.56		Independent				
258.60		Independent				
258.64		Independent				
258.68		Independent				
258.72		Independent				
258.76		Independent				
258.80		Chasing				
258.84		Chasing				
258.88		Chasing				
258.92		Chasing				
258.96		Chasing				
259.00		Chasing				
259.04		Chasing				
259.08		Chasing				
259.12		Chasing				
259.16		Chasing				
259.20		Chasing				
259.24		Chasing				
259.28		Chasing				
259.32		Chasing				
259.36		Chasing				
259.40		Chasing				
259.44		Chasing				
259.48		Chasing				
259.52		Chasing				
259.56		Chasing				
259.60		Chasing				
259.64		Chasing				
259.68		Chasing				
259.72		Chasing				
259.76		Chasing				
259.80		Chasing				
259.84		Chasing				
259.88		Chasing				
259.92		Chasing				
259.96		Chasing				
260.00		Chasing				
260.04		Chasing				
260.08		Chasing				
260.12		Chasing				
260.16		Chasing				
260.20		Chasing				
260.24		Chasing				
260.28		Chasing				
260.32		Chasing				
260.36		Chasing				
260.40		Chasing				
260.44		Chasing				
260.48		Chasing				
260.52		Chasing				
260.56		Chasing				
260.60		Chasing				
260.64		Chasing				
260.68		Chasing				
260.72		Chasing				
260.76		Chasing				
260.80		Chasing				
260.84		Chasing				
260.88		Chasing				
260.92		Chasing				
260.96		Chasing				
261.00		Chasing				
261.04		Chasing				
261.08		Chasing				
261.12		Chasing				
261.16		Chasing				
261.20		Chasing				
261.24		Chasing				
261.28		Chasing				
261.32		Chasing				
261.36		Chasing				
261.40		Chasing				
261.44		Chasing				
261.48		Chasing				
261.52		Chasing				
261.56		Chasing				
261.60		Chasing				
261.64		Chasing				
261.68		Chasing				
261.72		Chasing				
261.76		Chasing				
261.80		Chasing				
261.84		Chasing				
261.88		Chasing				
261.92		Chasing				
261.96		Chasing				
262.00		Chasing				
262.04		Chasing				
262.08		Chasing				
262.12		Chasing				
262.16		Chasing				
262.20		Chasing				
262.24		Chasing				
262.28		Chasing				
262.32		Chasing				
262.36		Chasing				
262.40		Chasing				
262.44		Chasing				
262.48		Chasing				
262.52		Chasing				
262.56		Chasing				
262.60		Chasing				
262.64		Chasing				
262.68		Chasing				
262.72		Chasing				
262.76		Chasing				
262.80		Chasing				
262.84		Chasing				
262.88		Chasing				
262.92		Chasing				
262.96		Chasing				
263.00		Chasing				
263.04		Chasing				
263.08		Chasing				
263.12		Chasing				
263.16		Chasing				
263.20		Chasing				
263.24		Chasing				
263.28		Chasing				
263.32		Chasing				
263.36		Chasing				
263.40		Chasing				
263.44		Chasing				
263.48		Chasing				
263.52		Chasing				
263.56		Chasing				
263.60		Chasing				
263.64		Chasing				
263.68		Chasing				
263.72		Chasing				
263.76		Chasing				
263.80		Chasing				
263.84		Chasing				
263.88		Chasing				
263.92						
263.96		Independent				
264.00		Independent				
264.04		Independent				
264.08		Independent				
264.12		Independent				
264.16		Independent				
264.20		Independent				
264.24		Independent				
264.28		Independent				
264.32		Independent				
264.36						
264.40						
264.44		Chasing				
264.48		Chasing				
264.52		Chasing				
264.56		Chasing				
264.60		Chasing				
264.64		Chasing				
264.68		Chasing				
264.72		Chasing				
264.76		Chasing				
264.80		Chasing				
264.84		Chasing				
264.88		Chasing				
264.92		Chasing				
264.96		Chasing				
265.00		Chasing				
265.04		Chasing				
265.08		Chasing				
265.12		Chasing				
265.16		Chasing				
265.20		Chasing				
265.24		Chasing				
265.28		Chasing				
265.32		Chasing				
265.36		Chasing				
265.40		Chasing				
265.44		Chasing				
265.48		Chasing				
265.52		Chasing				
265.56		Chasing				
265.60		Chasing				
265.64		Chasing				
265.68		Chasing				
265.72		Chasing				
265.76		Chasing				
265.80		Chasing				
265.84		Chasing				
265.88		Chasing				
265.92		Chasing				
265.96		Chasing				
266.00		Chasing				
266.04		Chasing				
266.08		Chasing				
266.12		Chasing				
266.16		Chasing				
266.20		Chasing				
266.24		Chasing				
266.28		Chasing				
266.32		Chasing				
266.36		Chasing				
266.40		Chasing				
266.44		Chasing				
266.48		Chasing				
266.52		Chasing				
266.56		Chasing				
266.60		Chasing				
266.64		Chasing				
266.68		Chasing				
266.72		Chasing				
266.76		Chasing				
266.80		Chasing				
266.84		Chasing				
266.88		Chasing				
266.92		Chasing				
266.96		Chasing				
267.00		Chasing				
267.04		Chasing				
267.08		Chasing				
267.12		Chasing				
267.16		Chasing				
267.20		Chasing				
267.24		Chasing				
267.28		Chasing				
267.32		Chasing				
267.36		Chasing				
267.40		Chasing				
267.44		Chasing				
267.48		Chasing				
267.52		Chasing				
267.56		Chasing				
267.60		Chasing				
267.64		Chasing				
267.68		Chasing				
267.72		Chasing				
267.76		Chasing				
267.80			End of Projection			
267.84						
267.88						
267.92						
267.96						
268.00						
268.04						
268.08						
268.12						
268.16						
268.20						
268.24						
268.28						
268.32						
268.36						
268.40						
268.44						
268.48						
268.52						
268.56						
268.60						
268.64						
268.68						
268.72						
268.76						
268.80						
268.84						
268.88						
268.92						
268.96						
269.00						
269.04						
269.08						
269.12						
269.16						
269.20						
269.24						
269.28						
269.32						
269.36						
269.40						
269.44						
269.48						
269.52						
269.56						
269.60						
269.64						
269.68						
269.72						
269.76						
269.80						
269.84						
269.88						
269.92						
269.96						
270.00						
270.04						
270.08						
270.12						
270.16						
270.20						
270.24						
270.28						
270.32						
270.36						
270.40						
270.44						
270.48						
270.52						
270.56						
270.60						
270.64						
270.68						
270.72						
270.76						
270.80						
270.84						
270.88						
270.92						
270.96						
271.00						
271.04						
271.08						
271.12						
271.16						
271.20						
271.24						
271.28						
271.32						
271.36						
271.40						
271.44						
271.48						
271.52						
271.56						
271.60						
271.64						
271.68						
271.72						
271.76						
271.80						
271.84						
271.88						
271.92						
271.96						
272.00						
272.04						
272.08						
272.12						
272.16						
272.20						
272.24						
272.28						
272.32						
272.36						
272.40						
272.44						
272.48						
272.52						
272.56						
272.60						
272.64						
272.68						
272.72						
272.76						
272.80						
272.84						
272.88						
272.92						
272.96						
273.00						
273.04						
273.08			Start of Projection			
273.12						
273.16						
273.20						
273.24						
273.28						
273.32						
273.36						
273.40						
273.44		Chasing				
273.48		Chasing				
273.52		Chasing				
273.56		Chasing				
273.60		Chasing				
273.64		Chasing				
273.68		Chasing				
273.72		Chasing				
273.76		Chasing				
273.80		Chasing				
273.84		Chasing				
273.88		Chasing				
273.92		Chasing				
273.96		Chasing				
274.00		Chasing				
274.04		Chasing				
274.08		Chasing				
274.12		Independent				
274.16		Independent				
274.20		Independent				
274.24		Independent				
274.28		Independent				
274.32		Independent				
274.36		Independent				
274.40		Independent				
274.44		Independent				
274.48		Independent				
274.52		Independent				
274.56						
274.60						
274.64		Chasing				
274.68		Chasing				
274.72		Chasing				
274.76		Chasing				
274.80		Chasing				
274.84		Chasing				
274.88		Chasing				
274.92		Chasing				
274.96		Chasing				
275.00		Chasing				
275.04		Chasing				
275.08		Chasing				
275.12		Chasing				
275.16		Chasing				
275.20		Chasing				
275.24		Chasing				
275.28		Chasing				
275.32		Chasing				
275.36		Chasing				
275.40		Chasing				
275.44		Chasing				
275.48		Chasing				
275.52		Chasing				
275.56		Chasing				
275.60		Chasing				
275.64		Chasing				
275.68		Chasing				
275.72		Chasing				
275.76						
275.80						
275.84		Independent				
275.88		Independent				
275.92		Independent				
275.96		Independent				
276.00		Independent				
276.04		Independent				
276.08		Independent				
276.12		Independent				
276.16		Independent				
276.20		Independent				
276.24		Independent				
276.28		Independent				
276.32		Independent				
276.36		Independent				
276.40		Independent				
276.44		Independent				
276.48		Independent				
276.52		Independent				
276.56		Independent				
276.60		Independent				
276.64		Independent				
276.68		Independent				
276.72		Independent				
276.76		Independent				
276.80		Independent				
276.84		Independent				
276.88		Independent				
276.92		Independent				
276.96		Independent				
277.00		Independent				
277.04		Independent				
277.08		Independent				
277.12		Independent				
277.16		Independent				
277.20		Independent				
277.24		Independent				
277.28		Independent				
277.32		Independent				
277.36		Independent				
277.40		Independent				
277.44		Independent				
277.48		Independent				
277.52		Independent				
277.56		Independent				
277.60		Independent				
277.64		Independent				
277.68		Independent				
277.72		Independent				
277.76		Independent				
277.80		Independent				
277.84		Independent				
277.88		Independent				
277.92		Independent				
277.96		Independent				
278.00		Independent				
278.04		Independent				
278.08		Independent				
278.12		Independent				
278.16		Independent				
278.20		Independent				
278.24		Independent				
278.28		Independent				
278.32		Independent				
278.36		Independent				
278.40		Independent				
278.44		Independent				
278.48		Independent				
278.52		Independent				
278.56		Independent				
278.60		Independent				
278.64		Independent				
278.68		Independent				
278.72						
278.76						
278.80		Chasing				
278.84		Chasing				
278.88		Chasing				
278.92		Chasing				
278.96		Chasing				
279.00		Chasing				
279.04		Chasing				
279.08		Chasing				
279.12		Chasing				
279.16		Chasing				
279.20		Chasing				
279.24		Chasing				
279.28		Chasing				
279.32		Chasing				
279.36		Chasing				
279.40		Chasing				
279.44		Chasing				
279.48		Chasing				
279.52		Chasing				
279.56		Chasing				
279.60						
279.64						
279.68						
279.72		Independent				
279.76		Independent				
279.80		Independent				
279.84		Independent				
279.88		Independent				
279.92		Independent				
279.96		Independent				
280.00		Independent				
280.04		Independent				
280.08		Independent				
280.12		Independent				
280.16		Independent				
280.20		Independent				
280.24						
280.28		Chasing				
280.32		Chasing				
280.36		Chasing				
280.40		Chasing				
280.44		Chasing				
280.48		Chasing				
280.52		Chasing				
280.56		Chasing				
280.60		Chasing				
280.64		Chasing				
280.68		Chasing				
280.72		Chasing				
280.76		Chasing				
280.80		Chasing				
280.84		Chasing				
280.88		Chasing				
280.92		Chasing				
280.96		Chasing				
281.00		Chasing				
281.04		Chasing				
281.08		Chasing				
281.12		Chasing				
281.16		Chasing				
281.20		Chasing				
281.24		Chasing				
281.28		Chasing				
281.32		Chasing				
281.36		Chasing				
281.40		Chasing				
281.44		Chasing				
281.48		Chasing				
281.52		Chasing				
281.56		Chasing				
281.60		Chasing				
281.64		Chasing				
281.68		Chasing				
281.72		Chasing				
281.76		Chasing				
281.80		Chasing				
281.84		Chasing				
281.88		Chasing				
281.92		Chasing				
281.96		Chasing				
282.00		Chasing				
282.04		Chasing				
282.08		Chasing				
282.12		Chasing				
282.16		Chasing				
282.20		Chasing				
282.24		Chasing				
282.28		Chasing				
282.32		Chasing				
282.36		Chasing				
282.40		Chasing				
282.44		Chasing				
282.48		Chasing				
282.52		Chasing				
282.56		Chasing				
282.60		Chasing				
282.64		Chasing				
282.68		Chasing				
282.72		Chasing				
282.76		Chasing				
282.80		Chasing				
282.84		Chasing				
282.88		Chasing				
282.92		Chasing				
282.96		Chasing				
283.00		Chasing				
283.04		Chasing				
283.08			End of Projection			

ID31_1_068tri_RL.arch

Time		Looking	Marker			
0.00						
0.04						
0.08						
0.12						
0.16						
0.20						
0.24						
0.28						
0.32						
0.36						
0.40						
0.44						
0.48						
0.52						
0.56						
0.60						
0.64						
0.68						
0.72						
0.76						
0.80						
0.84						
0.88						
0.92						
0.96						
1.00						
1.04						
1.08						
1.12						
1.16						
1.20						
1.24						
1.28						
1.32						
1.36						
1.40						
1.44						
1.48						
1.52						
1.56						
1.60						
1.64						
1.68						
1.72						
1.76						
1.80						
1.84						
1.88						
1.92						
1.96						
2.00						
2.04						
2.08						
2.12						
2.16						
2.20						
2.24						
2.28						
2.32						
2.36						
2.40						
2.44						
2.48						
2.52						
2.56						
2.60						
2.64						
2.68						
2.72						
2.76						
2.80						
2.84						
2.88						
2.92						
2.96						
3.00						
3.04						
3.08						
3.12						
3.16						
3.20						
3.24						
3.28						
3.32						
3.36						
3.40						
3.44						
3.48						
3.52						
3.56						
3.60						
3.64						
3.68						
3.72						
3.76						
3.80						
3.84						
3.88						
3.92						
3.96						
4.00						
4.04						
4.08						
4.12						
4.16						
4.20						
4.24						
4.28						
4.32						
4.36						
4.40						
4.44						
4.48						
4.52						
4.56						
4.60						
4.64						
4.68						
4.72						
4.76						
4.80						
4.84						
4.88						
4.92						
4.96						
5.00						
5.04						
5.08						
5.12						
5.16						
5.20						
5.24						
5.28						
5.32						
5.36						
5.40						
5.44						
5.48						
5.52						
5.56						
5.60						
5.64						
5.68						
5.72						
5.76						
5.80						
5.84						
5.88						
5.92						
5.96						
6.00						
6.04						
6.08						
6.12						
6.16						
6.20						
6.24						
6.28						
6.32						
6.36						
6.40						
6.44						
6.48						
6.52						
6.56						
6.60						
6.64						
6.68						
6.72						
6.76						
6.80						
6.84						
6.88						
6.92						
6.96						
7.00						
7.04						
7.08						
7.12						
7.16						
7.20						
7.24						
7.28						
7.32						
7.36						
7.40						
7.44						
7.48						
7.52						
7.56						
7.60						
7.64						
7.68						
7.72						
7.76						
7.80						
7.84						
7.88						
7.92						
7.96						
8.00						
8.04						
8.08						
8.12						
8.16						
8.20						
8.24						
8.28						
8.32						
8.36						
8.40						
8.44						
8.48						
8.52						
8.56						
8.60						
8.64						
8.68						
8.72						
8.76						
8.80						
8.84						
8.88						
8.92						
8.96						
9.00						
9.04						
9.08						
9.12						
9.16						
9.20						
9.24						
9.28						
9.32						
9.36						
9.40						
9.44						
9.48						
9.52						
9.56						
9.60						
9.64						
9.68						
9.72						
9.76						
9.80						
9.84						
9.88						
9.92						
9.96						
10.00						
10.04						
10.08						
10.12						
10.16						
10.20						
10.24						
10.28						
10.32						
10.36						
10.40						
10.44						
10.48						
10.52						
10.56						
10.60						
10.64						
10.68						
10.72						
10.76						
10.80						
10.84						
10.88						
10.92						
10.96						
11.00						
11.04						
11.08						
11.12						
11.16						
11.20						
11.24						
11.28						
11.32						
11.36						
11.40						
11.44						
11.48						
11.52						
11.56						
11.60						
11.64						
11.68						
11.72						
11.76						
11.80						
11.84						
11.88						
11.92						
11.96						
12.00						
12.04						
12.08						
12.12						
12.16						
12.20						
12.24						
12.28						
12.32						
12.36						
12.40						
12.44						
12.48						
12.52						
12.56						
12.60						
12.64						
12.68						
12.72						
12.76						
12.80						
12.84						
12.88						
12.92						
12.96						
13.00						
13.04						
13.08						
13.12						
13.16						
13.20						
13.24						
13.28						
13.32						
13.36						
13.40						
13.44						
13.48						
13.52						
13.56						
13.60						
13.64						
13.68						
13.72						
13.76						
13.80						
13.84						
13.88						
13.92						
13.96						
14.00						
14.04						
14.08						
14.12						
14.16						
14.20						
14.24						
14.28						
14.32						
14.36						
14.40						
14.44						
14.48						
14.52						
14.56						
14.60						
14.64						
14.68						
14.72						
14.76						
14.80						
14.84						
14.88						
14.92						
14.96						
15.00						
15.04						
15.08						
15.12						
15.16						
15.20						
15.24						
15.28						
15.32						
15.36						
15.40						
15.44						
15.48						
15.52						
15.56						
15.60						
15.64						
15.68						
15.72						
15.76						
15.80						
15.84						
15.88						
15.92						
15.96						
16.00						
16.04						
16.08						
16.12						
16.16						
16.20						
16.24						
16.28						
16.32						
16.36						
16.40						
16.44						
16.48						
16.52						
16.56						
16.60						
16.64						
16.68						
16.72						
16.76						
16.80						
16.84						
16.88						
16.92						
16.96						
17.00						
17.04						
17.08						
17.12						
17.16						
17.20						
17.24						
17.28						
17.32						
17.36						
17.40						
17.44						
17.48						
17.52						
17.56						
17.60						
17.64						
17.68						
17.72						
17.76						
17.80						
17.84						
17.88						
17.92						
17.96						
18.00						
18.04						
18.08						
18.12						
18.16						
18.20						
18.24						
18.28						
18.32						
18.36						
18.40						
18.44						
18.48						
18.52						
18.56						
18.60						
18.64						
18.68						
18.72						
18.76						
18.80						
18.84						
18.88						
18.92						
18.96						
19.00						
19.04						
19.08						
19.12						
19.16						
19.20						
19.24						
19.28						
19.32						
19.36						
19.40						
19.44						
19.48						
19.52						
19.56						
19.60						
19.64						
19.68						
19.72						
19.76						
19.80						
19.84						
19.88						
19.92						
19.96						
20.00						
20.04						
20.08						
20.12						
20.16						
20.20						
20.24						
20.28						
20.32						
20.36						
20.40						
20.44						
20.48						
20.52						
20.56						
20.60						
20.64						
20.68						
20.72						
20.76						
20.80						
20.84						
20.88						
20.92						
20.96						
21.00						
21.04						
21.08						
21.12						
21.16						
21.20						
21.24						
21.28						
21.32						
21.36						
21.40						
21.44						
21.48						
21.52						
21.56						
21.60						
21.64						
21.68						
21.72						
21.76						
21.80						
21.84						
21.88						
21.92						
21.96						
22.00						
22.04						
22.08						
22.12						
22.16						
22.20						
22.24						
22.28						
22.32						
22.36						
22.40						
22.44						
22.48			Start of Projection			
22.52						
22.56						
22.60						
22.64						
22.68						
22.72						
22.76						
22.80						
22.84						
22.88		Chasing				
22.92		Chasing				
22.96		Chasing				
23.00		Chasing				
23.04		Chasing				
23.08		Chasing				
23.12		Chasing				
23.16		Chasing				
23.20		Chasing				
23.24		Chasing				
23.28		Chasing				
23.32		Chasing				
23.36		Chasing				
23.40		Chasing				
23.44		Chasing				
23.48		Chasing				
23.52		Chasing				
23.56		Chasing				
23.60		Chasing				
23.64		Chasing				
23.68		Chasing				
23.72		Chasing				
23.76		Chasing				
23.80		Chasing				
23.84		Chasing				
23.88		Chasing				
23.92		Chasing				
23.96		Chasing				
24.00		Chasing				
24.04						
24.08		Independent				
24.12		Independent				
24.16		Independent				
24.20		Independent				
24.24		Independent				
24.28		Independent				
24.32		Independent				
24.36		Independent				
24.40		Independent				
24.44		Independent				
24.48		Independent				
24.52		Independent				
24.56		Independent				
24.60		Independent				
24.64		Independent				
24.68		Independent				
24.72		Independent				
24.76		Independent				
24.80		Independent				
24.84		Independent				
24.88		Independent				
24.92		Independent				
24.96		Independent				
25.00		Independent				
25.04		Independent				
25.08		Independent				
25.12		Independent				
25.16		Independent				
25.20		Independent				
25.24		Independent				
25.28		Independent				
25.32		Independent				
25.36		Independent				
25.40		Independent				
25.44		Independent				
25.48						
25.52		Chasing				
25.56		Chasing				
25.60		Chasing				
25.64		Chasing				
25.68		Chasing				
25.72		Chasing				
25.76		Chasing				
25.80		Chasing				
25.84		Chasing				
25.88		Chasing				
25.92		Chasing				
25.96		Chasing				
26.00		Chasing				
26.04		Chasing				
26.08		Chasing				
26.12						
26.16						
26.20		Independent				
26.24		Independent				
26.28		Independent				
26.32		Independent				
26.36		Independent				
26.40		Independent				
26.44		Independent				
26.48		Independent				
26.52		Independent				
26.56		Independent				
26.60		Independent				
26.64		Independent				
26.68		Independent				
26.72		Independent				
26.76		Independent				
26.80		Independent				
26.84		Independent				
26.88		Independent				
26.92		Independent				
26.96		Independent				
27.00		Independent				
27.04		Independent				
27.08		Independent				
27.12		Independent				
27.16		Independent				
27.20		Chasing				
27.24		Chasing				
27.28		Chasing				
27.32		Chasing				
27.36		Chasing				
27.40		Chasing				
27.44		Chasing				
27.48		Chasing				
27.52		Chasing				
27.56		Chasing				
27.60		Chasing				
27.64		Chasing				
27.68		Chasing				
27.72		Chasing				
27.76		Chasing				
27.80		Chasing				
27.84		Chasing				
27.88		Chasing				
27.92		Chasing				
27.96		Chasing				
28.00		Chasing				
28.04		Chasing				
28.08						
28.12						
28.16						
28.20		Independent				
28.24		Independent				
28.28		Independent				
28.32		Independent				
28.36		Independent				
28.40		Independent				
28.44		Independent				
28.48		Independent				
28.52		Independent				
28.56		Independent				
28.60		Independent				
28.64		Independent				
28.68		Independent				
28.72		Independent				
28.76		Independent				
28.80		Independent				
28.84		Independent				
28.88		Independent				
28.92		Independent				
28.96						
29.00						
29.04						
29.08		Chasing				
29.12		Chasing				
29.16		Chasing				
29.20		Chasing				
29.24		Chasing				
29.28		Chasing				
29.32		Chasing				
29.36		Chasing				
29.40		Chasing				
29.44		Chasing				
29.48		Chasing				
29.52		Chasing				
29.56		Chasing				
29.60		Chasing				
29.64		Chasing				
29.68		Chasing				
29.72		Chasing				
29.76		Chasing				
29.80		Chasing				
29.84		Chasing				
29.88		Chasing				
29.92		Chasing				
29.96		Chasing				
30.00		Chasing				
30.04		Chasing				
30.08		Chasing				
30.12		Chasing				
30.16		Chasing				
30.20		Chasing				
30.24		Chasing				
30.28						
30.32		Independent				
30.36		Independent				
30.40		Independent				
30.44		Independent				
30.48		Independent				
30.52		Independent				
30.56		Independent				
30.60		Independent				
30.64		Independent				
30.68		Independent				
30.72		Independent				
30.76		Independent				
30.80		Independent				
30.84		Independent				
30.88		Independent				
30.92		Independent				
30.96		Independent				
31.00		Independent				
31.04		Independent				
31.08		Independent				
31.12		Independent				
31.16		Independent				
31.20		Independent				
31.24		Independent				
31.28		Independent				
31.32		Independent				
31.36		Independent				
31.40		Independent				
31.44		Independent				
31.48		Independent				
31.52		Independent				
31.56		Independent				
31.60		Independent				
31.64		Independent				
31.68		Independent				
31.72		Independent				
31.76		Independent				
31.80		Independent				
31.84		Independent				
31.88		Independent				
31.92		Independent				
31.96		Independent				
32.00		Independent				
32.04		Independent				
32.08		Independent				
32.12		Independent				
32.16		Independent				
32.20		Independent				
32.24		Independent				
32.28		Independent				
32.32		Independent				
32.36		Independent				
32.40		Independent				
32.44		Independent				
32.48			End of Projection			
32.52						
32.56						
32.60						
32.64						
32.68						
32.72						
32.76						
32.80						
32.84						
32.88						
32.92						
32.96						
33.00						
33.04						
33.08						
33.12						
33.16						
33.20						
33.24						
33.28						
33.32						
33.36						
33.40						
33.44						
33.48						
33.52						
33.56						
33.60						
33.64						
33.68						
33.72						
33.76						
33.80						
33.84						
33.88						
33.92						
33.96						
34.00						
34.04						
34.08						
34.12						
34.16						
34.20						
34.24						
34.28						
34.32						
34.36						
34.40						
34.44						
34.48						
34.52						
34.56						
34.60						
34.64						
34.68						
34.72						
34.76						
34.80						
34.84						
34.88						
34.92						
34.96						
35.00						
35.04						
35.08						
35.12						
35.16						
35.20						
35.24						
35.28						
35.32						
35.36						
35.40						
35.44						
35.48						
35.52						
35.56						
35.60						
35.64						
35.68						
35.72						
35.76						
35.80						
35.84						
35.88						
35.92						
35.96						
36.00						
36.04						
36.08						
36.12						
36.16						
36.20						
36.24						
36.28						
36.32						
36.36						
36.40						
36.44						
36.48						
36.52						
36.56						
36.60						
36.64						
36.68						
36.72						
36.76						
36.80						
36.84						
36.88						
36.92						
36.96						
37.00						
37.04						
37.08						
37.12						
37.16						
37.20						
37.24						
37.28						
37.32						
37.36						
37.40						
37.44						
37.48						
37.52						
37.56						
37.60						
37.64						
37.68						
37.72						
37.76			Start of Projection			
37.80						
37.84						
37.88						
37.92						
37.96						
38.00						
38.04						
38.08						
38.12						
38.16						
38.20						
38.24						
38.28						
38.32						
38.36						
38.40						
38.44						
38.48						
38.52						
38.56						
38.60						
38.64						
38.68						
38.72		Chasing				
38.76		Chasing				
38.80		Chasing				
38.84		Chasing				
38.88		Chasing				
38.92		Chasing				
38.96		Chasing				
39.00		Chasing				
39.04		Chasing				
39.08						
39.12						
39.16						
39.20						
39.24						
39.28						
39.32						
39.36						
39.40						
39.44						
39.48						
39.52						
39.56						
39.60						
39.64						
39.68						
39.72						
39.76		Independent				
39.80		Independent				
39.84		Independent				
39.88		Independent				
39.92		Independent				
39.96		Independent				
40.00		Independent				
40.04		Independent				
40.08		Independent				
40.12		Independent				
40.16		Independent				
40.20		Independent				
40.24		Independent				
40.28		Independent				
40.32		Independent				
40.36		Independent				
40.40		Independent				
40.44		Independent				
40.48		Independent				
40.52		Independent				
40.56		Independent				
40.60		Independent				
40.64		Independent				
40.68		Independent				
40.72		Independent				
40.76		Independent				
40.80		Independent				
40.84		Independent				
40.88		Independent				
40.92		Independent				
40.96		Independent				
41.00		Independent				
41.04		Independent				
41.08		Independent				
41.12		Independent				
41.16		Independent				
41.20		Independent				
41.24		Independent				
41.28		Independent				
41.32		Independent				
41.36		Independent				
41.40		Independent				
41.44		Independent				
41.48		Independent				
41.52		Independent				
41.56		Independent				
41.60		Independent				
41.64		Independent				
41.68		Independent				
41.72		Independent				
41.76		Independent				
41.80		Independent				
41.84		Independent				
41.88		Independent				
41.92		Independent				
41.96		Independent				
42.00		Independent				
42.04		Independent				
42.08		Independent				
42.12		Independent				
42.16		Independent				
42.20		Independent				
42.24		Independent				
42.28		Independent				
42.32		Independent				
42.36						
42.40		Chasing				
42.44		Chasing				
42.48		Chasing				
42.52		Chasing				
42.56		Chasing				
42.60		Chasing				
42.64		Chasing				
42.68		Chasing				
42.72		Chasing				
42.76		Chasing				
42.80		Independent				
42.84		Independent				
42.88		Independent				
42.92		Independent				
42.96		Independent				
43.00		Independent				
43.04		Independent				
43.08		Independent				
43.12		Independent				
43.16		Independent				
43.20		Independent				
43.24		Independent				
43.28		Independent				
43.32		Independent				
43.36		Independent				
43.40		Independent				
43.44		Independent				
43.48		Independent				
43.52		Independent				
43.56		Independent				
43.60		Independent				
43.64		Independent				
43.68						
43.72		Chasing				
43.76		Chasing				
43.80		Chasing				
43.84		Chasing				
43.88		Chasing				
43.92		Chasing				
43.96		Chasing				
44.00		Chasing				
44.04		Chasing				
44.08		Chasing				
44.12		Chasing				
44.16		Chasing				
44.20		Chasing				
44.24		Chasing				
44.28		Chasing				
44.32		Chasing				
44.36		Chasing				
44.40		Chasing				
44.44		Chasing				
44.48		Chasing				
44.52		Chasing				
44.56		Chasing				
44.60		Chasing				
44.64		Chasing				
44.68		Chasing				
44.72		Chasing				
44.76		Chasing				
44.80		Chasing				
44.84		Chasing				
44.88		Chasing				
44.92		Chasing				
44.96		Chasing				
45.00		Chasing				
45.04		Chasing				
45.08		Chasing				
45.12		Chasing				
45.16		Chasing				
45.20		Chasing				
45.24		Chasing				
45.28						
45.32						
45.36						
45.40						
45.44						
45.48						
45.52						
45.56						
45.60						
45.64						
45.68						
45.72						
45.76						
45.80						
45.84						
45.88						
45.92						
45.96						
46.00						
46.04						
46.08						
46.12						
46.16						
46.20						
46.24						
46.28						
46.32						
46.36						
46.40		Independent				
46.44		Independent				
46.48		Independent				
46.52		Independent				
46.56		Independent				
46.60		Independent				
46.64		Independent				
46.68		Independent				
46.72		Independent				
46.76		Independent				
46.80		Independent				
46.84		Independent				
46.88		Independent				
46.92		Independent				
46.96		Independent				
47.00		Independent				
47.04		Independent				
47.08		Independent				
47.12		Independent				
47.16		Independent				
47.20		Independent				
47.24						
47.28						
47.32		Chasing				
47.36		Chasing				
47.40		Chasing				
47.44		Chasing				
47.48		Chasing				
47.52		Chasing				
47.56		Chasing				
47.60		Chasing				
47.64		Chasing				
47.68		Chasing				
47.72		Chasing				
47.76			End of Projection			

ID33_1_056tri_RL.arch

Time		Looking	Marker			
0.00						
0.04						
0.08						
0.12						
0.16						
0.20						
0.24						
0.28						
0.32						
0.36						
0.40						
0.44						
0.48						
0.52						
0.56						
0.60						
0.64						
0.68						
0.72						
0.76						
0.80						
0.84						
0.88						
0.92						
0.96						
1.00						
1.04						
1.08						
1.12						
1.16						
1.20						
1.24						
1.28						
1.32						
1.36						
1.40						
1.44						
1.48						
1.52						
1.56						
1.60						
1.64						
1.68						
1.72						
1.76						
1.80						
1.84						
1.88						
1.92						
1.96						
2.00						
2.04						
2.08						
2.12						
2.16						
2.20						
2.24						
2.28						
2.32						
2.36						
2.40						
2.44						
2.48						
2.52						
2.56						
2.60						
2.64						
2.68						
2.72						
2.76						
2.80						
2.84						
2.88						
2.92						
2.96						
3.00						
3.04						
3.08						
3.12						
3.16						
3.20						
3.24						
3.28						
3.32						
3.36						
3.40						
3.44						
3.48						
3.52						
3.56						
3.60						
3.64						
3.68						
3.72						
3.76						
3.80						
3.84						
3.88						
3.92						
3.96						
4.00						
4.04						
4.08						
4.12						
4.16						
4.20						
4.24						
4.28						
4.32						
4.36						
4.40						
4.44						
4.48						
4.52						
4.56						
4.60						
4.64						
4.68						
4.72						
4.76						
4.80						
4.84						
4.88						
4.92						
4.96						
5.00						
5.04						
5.08						
5.12						
5.16						
5.20						
5.24						
5.28						
5.32						
5.36						
5.40						
5.44						
5.48						
5.52						
5.56						
5.60						
5.64						
5.68						
5.72						
5.76						
5.80						
5.84						
5.88						
5.92						
5.96						
6.00						
6.04						
6.08						
6.12						
6.16						
6.20						
6.24						
6.28						
6.32						
6.36						
6.40						
6.44						
6.48						
6.52						
6.56						
6.60						
6.64						
6.68						
6.72						
6.76						
6.80						
6.84						
6.88						
6.92						
6.96						
7.00						
7.04						
7.08						
7.12						
7.16						
7.20						
7.24						
7.28						
7.32						
7.36						
7.40						
7.44						
7.48						
7.52						
7.56						
7.60						
7.64						
7.68						
7.72						
7.76						
7.80						
7.84						
7.88						
7.92						
7.96						
8.00						
8.04						
8.08						
8.12						
8.16						
8.20						
8.24						
8.28						
8.32						
8.36						
8.40						
8.44						
8.48						
8.52						
8.56						
8.60						
8.64						
8.68						
8.72						
8.76						
8.80						
8.84						
8.88						
8.92						
8.96						
9.00						
9.04						
9.08						
9.12						
9.16						
9.20						
9.24						
9.28						
9.32						
9.36						
9.40						
9.44						
9.48						
9.52						
9.56						
9.60						
9.64						
9.68						
9.72						
9.76						
9.80						
9.84						
9.88						
9.92						
9.96						
10.00						
10.04						
10.08						
10.12						
10.16						
10.20						
10.24						
10.28						
10.32						
10.36						
10.40						
10.44						
10.48						
10.52						
10.56						
10.60						
10.64						
10.68						
10.72						
10.76						
10.80						
10.84						
10.88						
10.92						
10.96						
11.00						
11.04						
11.08						
11.12						
11.16						
11.20						
11.24						
11.28						
11.32						
11.36						
11.40						
11.44						
11.48						
11.52						
11.56						
11.60						
11.64						
11.68						
11.72						
11.76						
11.80						
11.84						
11.88						
11.92						
11.96						
12.00						
12.04						
12.08						
12.12						
12.16						
12.20						
12.24						
12.28						
12.32						
12.36						
12.40						
12.44						
12.48						
12.52						
12.56						
12.60						
12.64						
12.68						
12.72						
12.76						
12.80						
12.84						
12.88						
12.92						
12.96						
13.00						
13.04						
13.08						
13.12						
13.16						
13.20						
13.24						
13.28						
13.32						
13.36						
13.40						
13.44						
13.48						
13.52						
13.56						
13.60						
13.64						
13.68						
13.72						
13.76						
13.80						
13.84						
13.88						
13.92						
13.96						
14.00						
14.04						
14.08						
14.12						
14.16						
14.20						
14.24						
14.28						
14.32						
14.36						
14.40						
14.44						
14.48						
14.52						
14.56						
14.60						
14.64						
14.68						
14.72						
14.76						
14.80						
14.84						
14.88						
14.92						
14.96						
15.00						
15.04						
15.08						
15.12						
15.16						
15.20						
15.24						
15.28						
15.32						
15.36						
15.40						
15.44						
15.48						
15.52						
15.56						
15.60						
15.64						
15.68						
15.72						
15.76						
15.80						
15.84						
15.88						
15.92						
15.96						
16.00						
16.04						
16.08						
16.12						
16.16						
16.20						
16.24						
16.28						
16.32						
16.36						
16.40						
16.44						
16.48						
16.52						
16.56						
16.60						
16.64						
16.68						
16.72						
16.76						
16.80						
16.84						
16.88						
16.92						
16.96						
17.00						
17.04						
17.08						
17.12						
17.16						
17.20						
17.24						
17.28						
17.32						
17.36						
17.40						
17.44						
17.48						
17.52						
17.56						
17.60						
17.64						
17.68						
17.72						
17.76						
17.80						
17.84						
17.88						
17.92						
17.96						
18.00						
18.04						
18.08						
18.12						
18.16						
18.20						
18.24						
18.28						
18.32						
18.36						
18.40						
18.44						
18.48						
18.52						
18.56						
18.60						
18.64						
18.68						
18.72						
18.76						
18.80						
18.84						
18.88						
18.92						
18.96						
19.00						
19.04						
19.08						
19.12						
19.16						
19.20						
19.24						
19.28						
19.32						
19.36						
19.40						
19.44						
19.48						
19.52						
19.56						
19.60						
19.64						
19.68						
19.72						
19.76						
19.80						
19.84						
19.88						
19.92						
19.96						
20.00						
20.04						
20.08						
20.12						
20.16						
20.20						
20.24						
20.28						
20.32						
20.36						
20.40						
20.44						
20.48						
20.52						
20.56						
20.60						
20.64						
20.68						
20.72						
20.76						
20.80						
20.84						
20.88						
20.92						
20.96						
21.00						
21.04						
21.08						
21.12						
21.16						
21.20						
21.24						
21.28						
21.32						
21.36						
21.40						
21.44						
21.48						
21.52						
21.56						
21.60						
21.64						
21.68						
21.72						
21.76						
21.80						
21.84						
21.88						
21.92						
21.96						
22.00						
22.04						
22.08						
22.12						
22.16						
22.20						
22.24						
22.28						
22.32						
22.36						
22.40						
22.44						
22.48						
22.52						
22.56						
22.60						
22.64						
22.68						
22.72						
22.76						
22.80						
22.84						
22.88						
22.92						
22.96						
23.00						
23.04						
23.08						
23.12						
23.16						
23.20						
23.24						
23.28						
23.32						
23.36						
23.40						
23.44						
23.48						
23.52						
23.56						
23.60						
23.64						
23.68						
23.72						
23.76						
23.80						
23.84						
23.88						
23.92						
23.96						
24.00						
24.04						
24.08						
24.12						
24.16						
24.20						
24.24						
24.28						
24.32						
24.36						
24.40						
24.44						
24.48						
24.52						
24.56						
24.60						
24.64						
24.68						
24.72						
24.76						
24.80						
24.84						
24.88						
24.92						
24.96						
25.00						
25.04						
25.08						
25.12						
25.16						
25.20						
25.24						
25.28						
25.32						
25.36						
25.40						
25.44						
25.48						
25.52						
25.56						
25.60						
25.64						
25.68						
25.72						
25.76						
25.80						
25.84						
25.88						
25.92						
25.96						
26.00						
26.04						
26.08						
26.12						
26.16						
26.20						
26.24						
26.28						
26.32						
26.36						
26.40						
26.44						
26.48						
26.52						
26.56						
26.60						
26.64						
26.68						
26.72						
26.76						
26.80						
26.84						
26.88						
26.92						
26.96						
27.00						
27.04						
27.08						
27.12						
27.16						
27.20						
27.24						
27.28						
27.32						
27.36						
27.40						
27.44						
27.48						
27.52						
27.56						
27.60						
27.64						
27.68						
27.72						
27.76						
27.80						
27.84						
27.88						
27.92						
27.96						
28.00						
28.04						
28.08						
28.12						
28.16						
28.20						
28.24						
28.28						
28.32						
28.36						
28.40						
28.44						
28.48						
28.52						
28.56						
28.60						
28.64						
28.68						
28.72						
28.76						
28.80						
28.84						
28.88						
28.92						
28.96						
29.00						
29.04						
29.08						
29.12						
29.16						
29.20						
29.24						
29.28						
29.32						
29.36						
29.40						
29.44						
29.48						
29.52						
29.56						
29.60						
29.64						
29.68						
29.72						
29.76						
29.80						
29.84						
29.88						
29.92						
29.96						
30.00						
30.04						
30.08						
30.12						
30.16						
30.20						
30.24						
30.28						
30.32						
30.36						
30.40						
30.44						
30.48						
30.52						
30.56						
30.60						
30.64						
30.68						
30.72						
30.76						
30.80						
30.84						
30.88						
30.92						
30.96						
31.00						
31.04						
31.08						
31.12						
31.16						
31.20						
31.24						
31.28						
31.32						
31.36						
31.40						
31.44						
31.48						
31.52						
31.56						
31.60						
31.64						
31.68						
31.72						
31.76						
31.80						
31.84						
31.88						
31.92						
31.96						
32.00						
32.04						
32.08						
32.12						
32.16						
32.20						
32.24						
32.28						
32.32						
32.36						
32.40						
32.44						
32.48						
32.52						
32.56						
32.60						
32.64						
32.68						
32.72						
32.76						
32.80						
32.84						
32.88						
32.92						
32.96						
33.00						
33.04						
33.08						
33.12						
33.16						
33.20						
33.24						
33.28						
33.32						
33.36						
33.40						
33.44						
33.48						
33.52						
33.56						
33.60						
33.64						
33.68						
33.72						
33.76						
33.80						
33.84						
33.88						
33.92						
33.96						
34.00						
34.04						
34.08						
34.12						
34.16						
34.20						
34.24						
34.28						
34.32						
34.36						
34.40						
34.44						
34.48						
34.52						
34.56						
34.60						
34.64						
34.68						
34.72						
34.76						
34.80						
34.84						
34.88						
34.92						
34.96						
35.00						
35.04						
35.08						
35.12						
35.16						
35.20						
35.24						
35.28						
35.32						
35.36						
35.40						
35.44						
35.48						
35.52						
35.56						
35.60						
35.64						
35.68						
35.72						
35.76						
35.80						
35.84						
35.88						
35.92						
35.96						
36.00						
36.04						
36.08						
36.12						
36.16						
36.20						
36.24						
36.28						
36.32						
36.36						
36.40						
36.44						
36.48						
36.52						
36.56						
36.60						
36.64						
36.68						
36.72						
36.76						
36.80						
36.84						
36.88						
36.92						
36.96						
37.00						
37.04						
37.08						
37.12						
37.16						
37.20						
37.24						
37.28						
37.32						
37.36						
37.40						
37.44						
37.48						
37.52						
37.56						
37.60						
37.64						
37.68						
37.72						
37.76						
37.80						
37.84						
37.88						
37.92						
37.96						
38.00						
38.04						
38.08						
38.12						
38.16						
38.20						
38.24						
38.28						
38.32						
38.36						
38.40						
38.44						
38.48						
38.52						
38.56						
38.60						
38.64						
38.68						
38.72						
38.76						
38.80						
38.84						
38.88						
38.92						
38.96						
39.00						
39.04						
39.08						
39.12						
39.16						
39.20						
39.24						
39.28						
39.32						
39.36						
39.40						
39.44						
39.48						
39.52						
39.56						
39.60						
39.64						
39.68						
39.72						
39.76						
39.80						
39.84						
39.88						
39.92						
39.96						
40.00						
40.04						
40.08						
40.12						
40.16						
40.20						
40.24						
40.28						
40.32						
40.36						
40.40						
40.44						
40.48						
40.52						
40.56						
40.60						
40.64						
40.68						
40.72						
40.76						
40.80						
40.84						
40.88						
40.92						
40.96						
41.00						
41.04						
41.08						
41.12						
41.16						
41.20						
41.24						
41.28						
41.32						
41.36						
41.40						
41.44						
41.48						
41.52						
41.56						
41.60						
41.64						
41.68						
41.72						
41.76						
41.80						
41.84						
41.88						
41.92						
41.96						
42.00						
42.04						
42.08						
42.12						
42.16						
42.20						
42.24						
42.28						
42.32						
42.36						
42.40						
42.44						
42.48						
42.52						
42.56						
42.60						
42.64						
42.68						
42.72						
42.76						
42.80						
42.84						
42.88						
42.92						
42.96						
43.00						
43.04						
43.08						
43.12						
43.16						
43.20						
43.24						
43.28						
43.32						
43.36						
43.40						
43.44						
43.48						
43.52						
43.56						
43.60						
43.64						
43.68						
43.72						
43.76						
43.80						
43.84						
43.88						
43.92						
43.96						
44.00						
44.04						
44.08						
44.12						
44.16						
44.20						
44.24						
44.28						
44.32						
44.36						
44.40						
44.44						
44.48						
44.52						
44.56						
44.60						
44.64						
44.68						
44.72						
44.76						
44.80						
44.84						
44.88						
44.92						
44.96						
45.00						
45.04						
45.08						
45.12						
45.16						
45.20						
45.24						
45.28						
45.32						
45.36						
45.40						
45.44						
45.48						
45.52						
45.56						
45.60						
45.64						
45.68						
45.72						
45.76						
45.80						
45.84						
45.88						
45.92						
45.96						
46.00						
46.04						
46.08						
46.12						
46.16						
46.20						
46.24						
46.28						
46.32						
46.36						
46.40						
46.44						
46.48						
46.52						
46.56						
46.60						
46.64						
46.68						
46.72						
46.76						
46.80						
46.84						
46.88						
46.92						
46.96						
47.00						
47.04						
47.08						
47.12						
47.16						
47.20						
47.24						
47.28						
47.32						
47.36						
47.40						
47.44						
47.48						
47.52						
47.56						
47.60						
47.64						
47.68						
47.72						
47.76						
47.80						
47.84						
47.88						
47.92						
47.96						
48.00						
48.04						
48.08						
48.12						
48.16						
48.20						
48.24						
48.28						
48.32						
48.36						
48.40						
48.44						
48.48						
48.52						
48.56						
48.60						
48.64						
48.68						
48.72						
48.76						
48.80						
48.84						
48.88						
48.92						
48.96						
49.00						
49.04						
49.08						
49.12						
49.16						
49.20						
49.24						
49.28						
49.32						
49.36						
49.40						
49.44						
49.48						
49.52						
49.56						
49.60						
49.64						
49.68						
49.72						
49.76						
49.80						
49.84						
49.88						
49.92						
49.96						
50.00						
50.04						
50.08						
50.12						
50.16						
50.20						
50.24						
50.28						
50.32						
50.36						
50.40						
50.44						
50.48						
50.52						
50.56						
50.60						
50.64						
50.68						
50.72						
50.76						
50.80						
50.84						
50.88						
50.92						
50.96						
51.00						
51.04						
51.08						
51.12						
51.16						
51.20						
51.24						
51.28						
51.32						
51.36						
51.40						
51.44						
51.48						
51.52						
51.56						
51.60						
51.64						
51.68						
51.72						
51.76						
51.80						
51.84						
51.88						
51.92						
51.96						
52.00						
52.04						
52.08						
52.12						
52.16						
52.20						
52.24						
52.28						
52.32						
52.36						
52.40						
52.44						
52.48						
52.52						
52.56						
52.60						
52.64						
52.68						
52.72						
52.76						
52.80						
52.84						
52.88						
52.92						
52.96						
53.00						
53.04						
53.08						
53.12						
53.16						
53.20						
53.24						
53.28						
53.32						
53.36						
53.40						
53.44						
53.48						
53.52						
53.56						
53.60						
53.64						
53.68						
53.72						
53.76						
53.80						
53.84						
53.88						
53.92						
53.96						
54.00						
54.04						
54.08						
54.12						
54.16						
54.20						
54.24						
54.28						
54.32						
54.36						
54.40						
54.44						
54.48						
54.52						
54.56						
54.60						
54.64						
54.68						
54.72						
54.76						
54.80						
54.84						
54.88						
54.92						
54.96						
55.00						
55.04						
55.08						
55.12						
55.16						
55.20						
55.24						
55.28						
55.32						
55.36						
55.40						
55.44						
55.48						
55.52						
55.56						
55.60						
55.64						
55.68						
55.72						
55.76						
55.80						
55.84						
55.88						
55.92						
55.96						
56.00						
56.04						
56.08						
56.12						
56.16						
56.20						
56.24						
56.28						
56.32						
56.36						
56.40						
56.44						
56.48						
56.52						
56.56						
56.60						
56.64						
56.68						
56.72						
56.76						
56.80						
56.84						
56.88						
56.92						
56.96						
57.00						
57.04						
57.08						
57.12						
57.16						
57.20						
57.24						
57.28						
57.32						
57.36						
57.40						
57.44						
57.48						
57.52						
57.56						
57.60						
57.64						
57.68						
57.72						
57.76						
57.80						
57.84						
57.88						
57.92						
57.96						
58.00						
58.04						
58.08						
58.12						
58.16						
58.20						
58.24						
58.28						
58.32						
58.36						
58.40						
58.44						
58.48						
58.52						
58.56						
58.60						
58.64						
58.68						
58.72						
58.76						
58.80						
58.84						
58.88						
58.92						
58.96						
59.00						
59.04						
59.08						
59.12						
59.16						
59.20						
59.24						
59.28						
59.32						
59.36						
59.40						
59.44						
59.48						
59.52						
59.56						
59.60						
59.64						
59.68						
59.72						
59.76						
59.80						
59.84						
59.88						
59.92						
59.96						
60.00						
60.04						
60.08						
60.12						
60.16						
60.20						
60.24						
60.28						
60.32						
60.36						
60.40						
60.44						
60.48						
60.52						
60.56						
60.60						
60.64						
60.68						
60.72						
60.76						
60.80						
60.84						
60.88						
60.92						
60.96						
61.00						
61.04						
61.08						
61.12						
61.16						
61.20						
61.24						
61.28						
61.32						
61.36						
61.40						
61.44						
61.48						
61.52						
61.56						
61.60						
61.64						
61.68						
61.72						
61.76						
61.80						
61.84						
61.88						
61.92						
61.96						
62.00						
62.04						
62.08						
62.12						
62.16						
62.20						
62.24						
62.28						
62.32						
62.36						
62.40						
62.44						
62.48						
62.52						
62.56						
62.60						
62.64						
62.68						
62.72						
62.76						
62.80						
62.84						
62.88						
62.92						
62.96						
63.00						
63.04						
63.08						
63.12						
63.16						
63.20						
63.24						
63.28						
63.32						
63.36						
63.40						
63.44						
63.48						
63.52						
63.56						
63.60						
63.64						
63.68						
63.72						
63.76						
63.80						
63.84						
63.88						
63.92						
63.96						
64.00						
64.04						
64.08						
64.12						
64.16						
64.20						
64.24						
64.28						
64.32						
64.36						
64.40						
64.44						
64.48						
64.52						
64.56						
64.60						
64.64						
64.68						
64.72						
64.76						
64.80						
64.84						
64.88						
64.92						
64.96						
65.00						
65.04						
65.08						
65.12						
65.16						
65.20						
65.24						
65.28						
65.32						
65.36						
65.40						
65.44						
65.48						
65.52						
65.56						
65.60						
65.64						
65.68						
65.72						
65.76						
65.80						
65.84						
65.88						
65.92						
65.96						
66.00						
66.04						
66.08						
66.12						
66.16						
66.20						
66.24						
66.28						
66.32						
66.36						
66.40						
66.44						
66.48						
66.52						
66.56						
66.60						
66.64						
66.68						
66.72						
66.76						
66.80						
66.84						
66.88						
66.92						
66.96						
67.00						
67.04						
67.08						
67.12						
67.16						
67.20						
67.24						
67.28						
67.32						
67.36						
67.40						
67.44						
67.48						
67.52						
67.56						
67.60						
67.64						
67.68						
67.72						
67.76						
67.80						
67.84						
67.88						
67.92						
67.96						
68.00						
68.04						
68.08						
68.12						
68.16						
68.20						
68.24						
68.28						
68.32						
68.36						
68.40						
68.44						
68.48						
68.52						
68.56						
68.60						
68.64						
68.68						
68.72						
68.76						
68.80						
68.84						
68.88						
68.92						
68.96						
69.00						
69.04						
69.08						
69.12						
69.16						
69.20						
69.24						
69.28						
69.32						
69.36						
69.40						
69.44						
69.48						
69.52						
69.56						
69.60						
69.64						
69.68						
69.72						
69.76						
69.80						
69.84						
69.88						
69.92						
69.96						
70.00						
70.04						
70.08						
70.12						
70.16						
70.20						
70.24						
70.28						
70.32						
70.36						
70.40						
70.44						
70.48						
70.52						
70.56						
70.60						
70.64						
70.68						
70.72						
70.76						
70.80						
70.84						
70.88						
70.92						
70.96						
71.00						
71.04						
71.08						
71.12						
71.16						
71.20						
71.24						
71.28						
71.32						
71.36						
71.40						
71.44						
71.48						
71.52						
71.56						
71.60						
71.64						
71.68						
71.72						
71.76						
71.80						
71.84						
71.88						
71.92						
71.96						
72.00						
72.04						
72.08						
72.12						
72.16						
72.20						
72.24						
72.28						
72.32						
72.36						
72.40						
72.44						
72.48						
72.52						
72.56						
72.60						
72.64						
72.68						
72.72						
72.76						
72.80						
72.84						
72.88						
72.92						
72.96						
73.00						
73.04						
73.08						
73.12						
73.16						
73.20						
73.24						
73.28						
73.32						
73.36						
73.40						
73.44						
73.48						
73.52						
73.56						
73.60						
73.64						
73.68						
73.72						
73.76						
73.80						
73.84						
73.88						
73.92						
73.96						
74.00						
74.04						
74.08						
74.12						
74.16						
74.20						
74.24						
74.28						
74.32						
74.36						
74.40						
74.44						
74.48						
74.52						
74.56						
74.60						
74.64						
74.68						
74.72						
74.76						
74.80						
74.84						
74.88						
74.92						
74.96						
75.00						
75.04						
75.08						
75.12						
75.16						
75.20						
75.24						
75.28						
75.32						
75.36						
75.40						
75.44						
75.48						
75.52						
75.56						
75.60						
75.64						
75.68						
75.72						
75.76						
75.80						
75.84						
75.88						
75.92						
75.96						
76.00						
76.04						
76.08						
76.12						
76.16						
76.20						
76.24						
76.28						
76.32						
76.36						
76.40						
76.44						
76.48						
76.52						
76.56						
76.60						
76.64						
76.68						
76.72						
76.76						
76.80						
76.84						
76.88						
76.92						
76.96						
77.00						
77.04						
77.08						
77.12						
77.16						
77.20						
77.24						
77.28						
77.32						
77.36						
77.40						
77.44						
77.48						
77.52						
77.56						
77.60						
77.64						
77.68						
77.72						
77.76						
77.80						
77.84						
77.88						
77.92						
77.96						
78.00						
78.04						
78.08						
78.12						
78.16						
78.20						
78.24						
78.28						
78.32						
78.36						
78.40						
78.44						
78.48						
78.52						
78.56						
78.60						
78.64						
78.68						
78.72						
78.76						
78.80						
78.84						
78.88						
78.92						
78.96						
79.00						
79.04						
79.08						
79.12						
79.16						
79.20						
79.24						
79.28						
79.32						
79.36						
79.40						
79.44						
79.48						
79.52						
79.56						
79.60						
79.64						
79.68						
79.72						
79.76						
79.80						
79.84						
79.88						
79.92						
79.96						
80.00						
80.04						
80.08						
80.12						
80.16						
80.20						
80.24						
80.28						
80.32						
80.36						
80.40						
80.44						
80.48						
80.52						
80.56						
80.60						
80.64						
80.68						
80.72						
80.76						
80.80						
80.84						
80.88						
80.92						
80.96						
81.00						
81.04						
81.08						
81.12						
81.16						
81.20						
81.24						
81.28						
81.32						
81.36						
81.40						
81.44						
81.48						
81.52						
81.56						
81.60						
81.64						
81.68						
81.72						
81.76						
81.80						
81.84						
81.88						
81.92						
81.96						
82.00						
82.04						
82.08						
82.12						
82.16						
82.20						
82.24						
82.28						
82.32						
82.36						
82.40						
82.44						
82.48						
82.52						
82.56						
82.60						
82.64						
82.68						
82.72						
82.76						
82.80						
82.84						
82.88						
82.92						
82.96						
83.00						
83.04						
83.08						
83.12						
83.16						
83.20						
83.24						
83.28						
83.32						
83.36						
83.40						
83.44						
83.48						
83.52						
83.56						
83.60						
83.64						
83.68						
83.72						
83.76						
83.80						
83.84						
83.88						
83.92						
83.96						
84.00						
84.04						
84.08						
84.12						
84.16						
84.20						
84.24						
84.28						
84.32						
84.36						
84.40						
84.44						
84.48						
84.52						
84.56						
84.60						
84.64						
84.68						
84.72						
84.76						
84.80						
84.84						
84.88						
84.92						
84.96						
85.00						
85.04						
85.08						
85.12						
85.16						
85.20						
85.24						
85.28						
85.32						
85.36						
85.40						
85.44						
85.48						
85.52						
85.56						
85.60						
85.64						
85.68						
85.72						
85.76						
85.80						
85.84						
85.88						
85.92						
85.96						
86.00						
86.04						
86.08						
86.12						
86.16						
86.20						
86.24						
86.28						
86.32						
86.36						
86.40						
86.44						
86.48						
86.52						
86.56						
86.60						
86.64						
86.68						
86.72						
86.76						
86.80						
86.84						
86.88						
86.92						
86.96						
87.00						
87.04						
87.08						
87.12						
87.16						
87.20						
87.24						
87.28						
87.32						
87.36						
87.40						
87.44						
87.48						
87.52						
87.56						
87.60						
87.64						
87.68						
87.72						
87.76						
87.80						
87.84						
87.88						
87.92						
87.96						
88.00						
88.04						
88.08						
88.12						
88.16						
88.20						
88.24						
88.28						
88.32						
88.36						
88.40						
88.44						
88.48						
88.52						
88.56						
88.60						
88.64						
88.68						
88.72						
88.76						
88.80						
88.84						
88.88						
88.92						
88.96						
89.00						
89.04						
89.08						
89.12						
89.16						
89.20						
89.24						
89.28						
89.32						
89.36						
89.40						
89.44						
89.48						
89.52						
89.56						
89.60						
89.64						
89.68						
89.72						
89.76						
89.80						
89.84						
89.88						
89.92						
89.96						
90.00						
90.04						
90.08						
90.12						
90.16						
90.20						
90.24						
90.28						
90.32						
90.36						
90.40						
90.44						
90.48						
90.52						
90.56						
90.60						
90.64						
90.68						
90.72						
90.76						
90.80						
90.84						
90.88						
90.92						
90.96						
91.00						
91.04						
91.08						
91.12						
91.16						
91.20						
91.24						
91.28						
91.32						
91.36						
91.40						
91.44						
91.48						
91.52						
91.56						
91.60						
91.64						
91.68						
91.72						
91.76						
91.80						
91.84						
91.88						
91.92						
91.96						
92.00						
92.04						
92.08						
92.12						
92.16						
92.20						
92.24						
92.28						
92.32						
92.36						
92.40						
92.44						
92.48						
92.52						
92.56						
92.60						
92.64						
92.68						
92.72						
92.76						
92.80						
92.84						
92.88						
92.92						
92.96						
93.00						
93.04						
93.08						
93.12						
93.16						
93.20						
93.24						
93.28						
93.32						
93.36						
93.40						
93.44						
93.48						
93.52						
93.56						
93.60						
93.64						
93.68						
93.72						
93.76						
93.80						
93.84						
93.88						
93.92						
93.96						
94.00						
94.04						
94.08						
94.12						
94.16						
94.20						
94.24						
94.28						
94.32						
94.36						
94.40						
94.44						
94.48						
94.52						
94.56						
94.60						
94.64						
94.68						
94.72						
94.76						
94.80						
94.84						
94.88						
94.92						
94.96						
95.00						
95.04						
95.08						
95.12						
95.16						
95.20						
95.24						
95.28						
95.32						
95.36						
95.40						
95.44						
95.48						
95.52						
95.56						
95.60						
95.64						
95.68						
95.72						
95.76						
95.80						
95.84						
95.88						
95.92						
95.96						
96.00						
96.04						
96.08						
96.12						
96.16						
96.20						
96.24						
96.28						
96.32						
96.36						
96.40						
96.44						
96.48						
96.52						
96.56						
96.60						
96.64						
96.68						
96.72						
96.76						
96.80						
96.84						
96.88						
96.92						
96.96						
97.00						
97.04						
97.08						
97.12						
97.16						
97.20						
97.24						
97.28						
97.32						
97.36						
97.40						
97.44						
97.48						
97.52						
97.56						
97.60						
97.64						
97.68						
97.72						
97.76						
97.80						
97.84						
97.88						
97.92						
97.96						
98.00						
98.04						
98.08						
98.12						
98.16						
98.20						
98.24						
98.28						
98.32						
98.36						
98.40						
98.44						
98.48						
98.52						
98.56						
98.60						
98.64						
98.68						
98.72						
98.76						
98.80						
98.84						
98.88						
98.92						
98.96						
99.00						
99.04						
99.08						
99.12						
99.16						
99.20						
99.24						
99.28						
99.32						
99.36						
99.40						
99.44						
99.48						
99.52						
99.56						
99.60						
99.64						
99.68						
99.72						
99.76						
99.80						
99.84						
99.88						
99.92						
99.96						
100.00						
100.04						
100.08						
100.12						
100.16						
100.20						
100.24						
100.28						
100.32						
100.36						
100.40						
100.44						
100.48						
100.52						
100.56						
100.60						
100.64						
100.68						
100.72						
100.76						
100.80						
100.84						
100.88						
100.92						
100.96						
101.00						
101.04						
101.08						
101.12						
101.16						
101.20						
101.24						
101.28						
101.32						
101.36						
101.40						
101.44						
101.48						
101.52						
101.56						
101.60						
101.64						
101.68						
101.72						
101.76						
101.80						
101.84						
101.88						
101.92						
101.96						
102.00						
102.04						
102.08						
102.12						
102.16						
102.20						
102.24						
102.28						
102.32						
102.36						
102.40						
102.44						
102.48						
102.52						
102.56						
102.60						
102.64						
102.68						
102.72						
102.76						
102.80						
102.84						
102.88						
102.92						
102.96						
103.00						
103.04						
103.08						
103.12						
103.16						
103.20						
103.24						
103.28						
103.32						
103.36						
103.40						
103.44						
103.48						
103.52						
103.56						
103.60						
103.64						
103.68						
103.72						
103.76						
103.80						
103.84						
103.88						
103.92						
103.96						
104.00						
104.04						
104.08						
104.12						
104.16						
104.20						
104.24						
104.28						
104.32						
104.36						
104.40						
104.44						
104.48						
104.52						
104.56						
104.60						
104.64						
104.68						
104.72						
104.76						
104.80						
104.84						
104.88						
104.92						
104.96						
105.00						
105.04						
105.08						
105.12						
105.16						
105.20						
105.24						
105.28						
105.32						
105.36						
105.40						
105.44						
105.48						
105.52						
105.56						
105.60						
105.64						
105.68						
105.72						
105.76						
105.80						
105.84						
105.88						
105.92						
105.96						
106.00						
106.04						
106.08						
106.12						
106.16						
106.20						
106.24						
106.28						
106.32						
106.36						
106.40						
106.44						
106.48						
106.52						
106.56						
106.60						
106.64						
106.68						
106.72						
106.76						
106.80						
106.84						
106.88						
106.92						
106.96						
107.00						
107.04						
107.08						
107.12						
107.16						
107.20						
107.24						
107.28						
107.32						
107.36						
107.40						
107.44						
107.48						
107.52						
107.56						
107.60						
107.64						
107.68						
107.72						
107.76						
107.80						
107.84						
107.88						
107.92						
107.96						
108.00						
108.04						
108.08						
108.12						
108.16						
108.20						
108.24						
108.28						
108.32						
108.36						
108.40						
108.44						
108.48						
108.52						
108.56						
108.60						
108.64						
108.68						
108.72						
108.76						
108.80						
108.84						
108.88						
108.92						
108.96						
109.00						
109.04						
109.08						
109.12						
109.16						
109.20						
109.24						
109.28						
109.32						
109.36						
109.40						
109.44						
109.48						
109.52						
109.56						
109.60						
109.64						
109.68						
109.72						
109.76						
109.80						
109.84						
109.88						
109.92						
109.96						
110.00						
110.04						
110.08						
110.12						
110.16						
110.20						
110.24						
110.28						
110.32						
110.36						
110.40						
110.44						
110.48						
110.52						
110.56						
110.60						
110.64						
110.68						
110.72						
110.76						
110.80						
110.84						
110.88						
110.92						
110.96						
111.00						
111.04						
111.08						
111.12						
111.16						
111.20						
111.24						
111.28						
111.32						
111.36						
111.40						
111.44						
111.48						
111.52						
111.56						
111.60						
111.64						
111.68						
111.72						
111.76						
111.80						
111.84						
111.88						
111.92						
111.96						
112.00						
112.04						
112.08						
112.12						
112.16						
112.20						
112.24						
112.28						
112.32						
112.36						
112.40						
112.44						
112.48						
112.52						
112.56						
112.60						
112.64						
112.68						
112.72						
112.76						
112.80						
112.84						
112.88						
112.92						
112.96						
113.00						
113.04						
113.08						
113.12						
113.16						
113.20						
113.24						
113.28						
113.32						
113.36						
113.40						
113.44						
113.48						
113.52						
113.56						
113.60						
113.64						
113.68						
113.72						
113.76						
113.80						
113.84						
113.88						
113.92						
113.96						
114.00						
114.04						
114.08						
114.12						
114.16						
114.20						
114.24						
114.28						
114.32						
114.36						
114.40						
114.44						
114.48						
114.52						
114.56						
114.60						
114.64						
114.68						
114.72						
114.76						
114.80						
114.84						
114.88						
114.92						
114.96						
115.00						
115.04						
115.08						
115.12						
115.16						
115.20						
115.24						
115.28						
115.32						
115.36						
115.40						
115.44						
115.48						
115.52						
115.56						
115.60						
115.64						
115.68						
115.72						
115.76						
115.80						
115.84						
115.88						
115.92						
115.96						
116.00						
116.04						
116.08						
116.12						
116.16						
116.20						
116.24						
116.28						
116.32						
116.36						
116.40						
116.44						
116.48						
116.52						
116.56						
116.60						
116.64						
116.68						
116.72						
116.76						
116.80						
116.84						
116.88						
116.92						
116.96						
117.00						
117.04						
117.08						
117.12						
117.16						
117.20						
117.24						
117.28						
117.32						
117.36						
117.40						
117.44						
117.48						
117.52						
117.56						
117.60						
117.64						
117.68						
117.72						
117.76						
117.80						
117.84						
117.88						
117.92						
117.96						
118.00						
118.04						
118.08						
118.12						
118.16						
118.20						
118.24						
118.28						
118.32						
118.36						
118.40						
118.44						
118.48						
118.52						
118.56						
118.60						
118.64						
118.68						
118.72						
118.76						
118.80						
118.84						
118.88						
118.92						
118.96						
119.00						
119.04						
119.08						
119.12						
119.16						
119.20						
119.24						
119.28						
119.32						
119.36						
119.40						
119.44						
119.48						
119.52						
119.56						
119.60						
119.64						
119.68						
119.72						
119.76						
119.80						
119.84						
119.88						
119.92						
119.96						
120.00						
120.04						
120.08						
120.12						
120.16						
120.20						
120.24						
120.28						
120.32						
120.36						
120.40						
120.44						
120.48						
120.52						
120.56						
120.60						
120.64						
120.68						
120.72						
120.76						
120.80						
120.84						
120.88						
120.92						
120.96						
121.00						
121.04						
121.08						
121.12						
121.16						
121.20						
121.24						
121.28						
121.32						
121.36						
121.40						
121.44						
121.48						
121.52						
121.56						
121.60						
121.64						
121.68						
121.72						
121.76						
121.80						
121.84						
121.88						
121.92						
121.96						
122.00						
122.04						
122.08						
122.12						
122.16						
122.20						
122.24						
122.28						
122.32						
122.36						
122.40						
122.44						
122.48						
122.52						
122.56						
122.60						
122.64						
122.68						
122.72						
122.76						
122.80						
122.84						
122.88						
122.92						
122.96						
123.00						
123.04						
123.08						
123.12						
123.16						
123.20						
123.24						
123.28						
123.32						
123.36						
123.40						
123.44						
123.48						
123.52						
123.56						
123.60						
123.64						
123.68						
123.72						
123.76						
123.80						
123.84						
123.88						
123.92						
123.96						
124.00						
124.04						
124.08						
124.12						
124.16						
124.20						
124.24						
124.28						
124.32						
124.36						
124.40						
124.44						
124.48						
124.52						
124.56						
124.60						
124.64						
124.68						
124.72						
124.76						
124.80						
124.84						
124.88						
124.92						
124.96						
125.00						
125.04						
125.08						
125.12						
125.16						
125.20						
125.24						
125.28						
125.32						
125.36						
125.40						
125.44						
125.48						
125.52						
125.56						
125.60						
125.64						
125.68						
125.72						
125.76						
125.80						
125.84						
125.88						
125.92						
125.96						
126.00						
126.04						
126.08						
126.12						
126.16						
126.20						
126.24						
126.28						
126.32						
126.36						
126.40						
126.44						
126.48						
126.52						
126.56						
126.60						
126.64						
126.68						
126.72						
126.76						
126.80						
126.84						
126.88						
126.92						
126.96						
127.00						
127.04						
127.08						
127.12						
127.16						
127.20						
127.24						
127.28						
127.32						
127.36						
127.40						
127.44						
127.48						
127.52						
127.56						
127.60						
127.64						
127.68						
127.72						
127.76						
127.80						
127.84						
127.88						
127.92						
127.96						
128.00						
128.04						
128.08						
128.12						
128.16						
128.20						
128.24						
128.28						
128.32						
128.36						
128.40						
128.44						
128.48						
128.52						
128.56						
128.60						
128.64						
128.68						
128.72						
128.76						
128.80						
128.84						
128.88						
128.92						
128.96						
129.00						
129.04						
129.08						
129.12						
129.16						
129.20						
129.24						
129.28						
129.32						
129.36						
129.40						
129.44						
129.48						
129.52						
129.56						
129.60						
129.64						
129.68						
129.72						
129.76						
129.80						
129.84						
129.88						
129.92						
129.96						
130.00						
130.04						
130.08						
130.12						
130.16						
130.20						
130.24						
130.28						
130.32						
130.36						
130.40						
130.44						
130.48						
130.52						
130.56						
130.60						
130.64						
130.68						
130.72						
130.76						
130.80						
130.84						
130.88						
130.92						
130.96						
131.00						
131.04						
131.08						
131.12						
131.16						
131.20						
131.24						
131.28						
131.32						
131.36						
131.40						
131.44						
131.48						
131.52						
131.56						
131.60						
131.64						
131.68						
131.72						
131.76						
131.80						
131.84						
131.88						
131.92						
131.96						
132.00						
132.04						
132.08						
132.12						
132.16						
132.20						
132.24						
132.28						
132.32						
132.36						
132.40						
132.44						
132.48						
132.52						
132.56						
132.60						
132.64						
132.68						
132.72						
132.76						
132.80						
132.84						
132.88						
132.92						
132.96						
133.00						
133.04						
133.08						
133.12						
133.16						
133.20						
133.24						
133.28						
133.32						
133.36						
133.40						
133.44						
133.48						
133.52						
133.56						
133.60						
133.64						
133.68						
133.72						
133.76						
133.80						
133.84						
133.88						
133.92						
133.96						
134.00						
134.04						
134.08						
134.12						
134.16						
134.20						
134.24						
134.28						
134.32						
134.36						
134.40						
134.44						
134.48						
134.52						
134.56						
134.60						
134.64						
134.68						
134.72						
134.76						
134.80						
134.84						
134.88						
134.92						
134.96						
135.00						
135.04						
135.08						
135.12						
135.16						
135.20						
135.24						
135.28						
135.32						
135.36						
135.40						
135.44						
135.48						
135.52						
135.56						
135.60						
135.64						
135.68						
135.72						
135.76						
135.80						
135.84						
135.88						
135.92						
135.96						
136.00						
136.04						
136.08						
136.12						
136.16						
136.20						
136.24						
136.28						
136.32						
136.36						
136.40						
136.44						
136.48						
136.52						
136.56						
136.60						
136.64						
136.68						
136.72						
136.76						
136.80						
136.84						
136.88						
136.92						
136.96						
137.00						
137.04						
137.08						
137.12						
137.16						
137.20						
137.24						
137.28						
137.32						
137.36						
137.40						
137.44						
137.48						
137.52						
137.56						
137.60						
137.64						
137.68						
137.72						
137.76						
137.80						
137.84						
137.88						
137.92						
137.96						
138.00						
138.04						
138.08						
138.12						
138.16						
138.20						
138.24						
138.28						
138.32						
138.36						
138.40						
138.44						
138.48						
138.52						
138.56						
138.60						
138.64						
138.68						
138.72						
138.76						
138.80						
138.84						
138.88						
138.92						
138.96						
139.00						
139.04						
139.08						
139.12						
139.16						
139.20						
139.24						
139.28						
139.32						
139.36						
139.40						
139.44						
139.48						
139.52						
139.56						
139.60						
139.64						
139.68						
139.72						
139.76						
139.80						
139.84						
139.88						
139.92						
139.96						
140.00						
140.04						
140.08						
140.12						
140.16						
140.20						
140.24						
140.28						
140.32						
140.36						
140.40						
140.44						
140.48						
140.52						
140.56						
140.60						
140.64						
140.68						
140.72						
140.76						
140.80						
140.84						
140.88						
140.92						
140.96						
141.00						
141.04						
141.08						
141.12						
141.16						
141.20						
141.24						
141.28						
141.32						
141.36						
141.40						
141.44						
141.48						
141.52						
141.56						
141.60						
141.64						
141.68						
141.72						
141.76						
141.80						
141.84						
141.88						
141.92						
141.96						
142.00						
142.04						
142.08						
142.12						
142.16						
142.20						
142.24						
142.28						
142.32						
142.36						
142.40						
142.44						
142.48						
142.52						
142.56						
142.60						
142.64						
142.68						
142.72						
142.76						
142.80						
142.84						
142.88						
142.92						
142.96						
143.00						
143.04						
143.08						
143.12						
143.16						
143.20						
143.24						
143.28						
143.32						
143.36						
143.40						
143.44						
143.48						
143.52						
143.56						
143.60						
143.64						
143.68						
143.72						
143.76						
143.80						
143.84						
143.88						
143.92						
143.96						
144.00						
144.04						
144.08						
144.12						
144.16						
144.20						
144.24						
144.28						
144.32						
144.36						
144.40						
144.44						
144.48						
144.52						
144.56						
144.60						
144.64						
144.68						
144.72						
144.76						
144.80						
144.84						
144.88						
144.92						
144.96						
145.00						
145.04						
145.08						
145.12						
145.16						
145.20						
145.24						
145.28						
145.32						
145.36						
145.40						
145.44						
145.48						
145.52						
145.56						
145.60						
145.64						
145.68						
145.72						
145.76						
145.80						
145.84						
145.88						
145.92						
145.96						
146.00						
146.04						
146.08						
146.12						
146.16						
146.20						
146.24						
146.28						
146.32						
146.36						
146.40						
146.44						
146.48						
146.52						
146.56						
146.60						
146.64						
146.68						
146.72						
146.76						
146.80						
146.84						
146.88						
146.92						
146.96						
147.00						
147.04						
147.08						
147.12						
147.16						
147.20						
147.24						
147.28						
147.32						
147.36						
147.40						
147.44						
147.48						
147.52						
147.56						
147.60						
147.64						
147.68						
147.72						
147.76						
147.80						
147.84						
147.88						
147.92						
147.96						
148.00						
148.04						
148.08						
148.12						
148.16						
148.20						
148.24						
148.28						
148.32						
148.36						
148.40						
148.44						
148.48						
148.52						
148.56						
148.60						
148.64						
148.68						
148.72						
148.76						
148.80						
148.84						
148.88						
148.92						
148.96						
149.00						
149.04						
149.08						
149.12						
149.16						
149.20						
149.24						
149.28						
149.32						
149.36						
149.40						
149.44						
149.48						
149.52						
149.56						
149.60						
149.64						
149.68						
149.72						
149.76						
149.80						
149.84						
149.88						
149.92						
149.96						
150.00						
150.04						
150.08						
150.12						
150.16						
150.20						
150.24						
150.28						
150.32						
150.36						
150.40						
150.44						
150.48						
150.52						
150.56						
150.60						
150.64						
150.68						
150.72						
150.76						
150.80						
150.84						
150.88						
150.92						
150.96						
151.00						
151.04						
151.08						
151.12						
151.16						
151.20						
151.24						
151.28						
151.32						
151.36						
151.40						
151.44						
151.48						
151.52						
151.56						
151.60						
151.64						
151.68						
151.72						
151.76						
151.80						
151.84						
151.88						
151.92						
151.96						
152.00						
152.04						
152.08						
152.12						
152.16						
152.20						
152.24						
152.28						
152.32						
152.36						
152.40						
152.44						
152.48						
152.52						
152.56						
152.60						
152.64						
152.68						
152.72						
152.76						
152.80						
152.84						
152.88						
152.92						
152.96						
153.00						
153.04						
153.08						
153.12						
153.16						
153.20						
153.24						
153.28						
153.32						
153.36						
153.40						
153.44						
153.48						
153.52						
153.56						
153.60						
153.64						
153.68						
153.72						
153.76						
153.80						
153.84						
153.88						
153.92						
153.96						
154.00						
154.04						
154.08						
154.12						
154.16						
154.20						
154.24						
154.28						
154.32						
154.36						
154.40						
154.44						
154.48						
154.52						
154.56						
154.60						
154.64						
154.68						
154.72						
154.76						
154.80						
154.84						
154.88						
154.92						
154.96						
155.00						
155.04						
155.08						
155.12						
155.16						
155.20						
155.24						
155.28						
155.32						
155.36						
155.40						
155.44						
155.48						
155.52						
155.56						
155.60						
155.64						
155.68						
155.72						
155.76						
155.80						
155.84						
155.88						
155.92						
155.96						
156.00						
156.04						
156.08						
156.12						
156.16						
156.20						
156.24						
156.28						
156.32						
156.36						
156.40						
156.44						
156.48						
156.52						
156.56						
156.60						
156.64						
156.68						
156.72						
156.76						
156.80						
156.84						
156.88						
156.92						
156.96						
157.00						
157.04						
157.08						
157.12						
157.16						
157.20						
157.24						
157.28						
157.32						
157.36						
157.40						
157.44						
157.48						
157.52						
157.56						
157.60						
157.64						
157.68						
157.72						
157.76						
157.80						
157.84						
157.88						
157.92						
157.96						
158.00						
158.04						
158.08						
158.12						
158.16						
158.20						
158.24						
158.28						
158.32						
158.36						
158.40						
158.44						
158.48						
158.52						
158.56						
158.60						
158.64						
158.68						
158.72						
158.76						
158.80						
158.84						
158.88						
158.92						
158.96						
159.00						
159.04						
159.08						
159.12						
159.16						
159.20						
159.24						
159.28						
159.32						
159.36						
159.40						
159.44						
159.48						
159.52						
159.56						
159.60						
159.64						
159.68						
159.72						
159.76						
159.80						
159.84						
159.88						
159.92						
159.96						
160.00						
160.04						
160.08						
160.12						
160.16						
160.20						
160.24						
160.28						
160.32						
160.36						
160.40						
160.44						
160.48						
160.52						
160.56						
160.60						
160.64						
160.68						
160.72						
160.76						
160.80						
160.84						
160.88						
160.92						
160.96						
161.00						
161.04						
161.08						
161.12						
161.16						
161.20						
161.24						
161.28						
161.32						
161.36						
161.40						
161.44						
161.48						
161.52						
161.56						
161.60						
161.64						
161.68						
161.72						
161.76						
161.80						
161.84						
161.88						
161.92						
161.96						
162.00						
162.04						
162.08						
162.12						
162.16						
162.20						
162.24						
162.28						
162.32						
162.36						
162.40						
162.44						
162.48						
162.52						
162.56						
162.60						
162.64						
162.68						
162.72						
162.76						
162.80						
162.84						
162.88						
162.92						
162.96						
163.00						
163.04						
163.08						
163.12						
163.16						
163.20						
163.24						
163.28						
163.32						
163.36						
163.40						
163.44						
163.48						
163.52						
163.56						
163.60						
163.64						
163.68						
163.72						
163.76						
163.80						
163.84						
163.88						
163.92						
163.96						
164.00						
164.04						
164.08						
164.12						
164.16						
164.20						
164.24						
164.28						
164.32						
164.36						
164.40						
164.44						
164.48						
164.52						
164.56						
164.60						
164.64						
164.68						
164.72						
164.76						
164.80						
164.84						
164.88						
164.92						
164.96						
165.00						
165.04						
165.08						
165.12						
165.16						
165.20						
165.24						
165.28						
165.32						
165.36						
165.40						
165.44						
165.48						
165.52						
165.56						
165.60						
165.64						
165.68						
165.72						
165.76						
165.80						
165.84						
165.88						
165.92						
165.96						
166.00						
166.04						
166.08						
166.12						
166.16						
166.20						
166.24						
166.28						
166.32						
166.36						
166.40						
166.44						
166.48						
166.52						
166.56						
166.60						
166.64						
166.68						
166.72						
166.76						
166.80						
166.84						
166.88						
166.92						
166.96						
167.00						
167.04						
167.08						
167.12						
167.16						
167.20						
167.24						
167.28						
167.32						
167.36						
167.40						
167.44						
167.48						
167.52						
167.56						
167.60						
167.64						
167.68						
167.72						
167.76						
167.80						
167.84						
167.88						
167.92						
167.96						
168.00						
168.04						
168.08						
168.12						
168.16						
168.20						
168.24						
168.28						
168.32						
168.36						
168.40						
168.44						
168.48						
168.52						
168.56						
168.60						
168.64						
168.68						
168.72						
168.76						
168.80						
168.84						
168.88						
168.92						
168.96						
169.00						
169.04						
169.08						
169.12						
169.16						
169.20						
169.24						
169.28						
169.32						
169.36						
169.40						
169.44						
169.48						
169.52						
169.56						
169.60						
169.64						
169.68						
169.72						
169.76						
169.80						
169.84						
169.88						
169.92						
169.96						
170.00						
170.04						
170.08						
170.12						
170.16						
170.20						
170.24						
170.28						
170.32						
170.36						
170.40						
170.44						
170.48						
170.52						
170.56						
170.60						
170.64						
170.68						
170.72						
170.76						
170.80						
170.84						
170.88						
170.92						
170.96						
171.00						
171.04						
171.08						
171.12						
171.16						
171.20						
171.24						
171.28						
171.32						
171.36						
171.40						
171.44						
171.48						
171.52						
171.56						
171.60						
171.64						
171.68						
171.72						
171.76						
171.80						
171.84						
171.88						
171.92						
171.96						
172.00						
172.04						
172.08						
172.12						
172.16						
172.20						
172.24						
172.28						
172.32						
172.36						
172.40						
172.44						
172.48						
172.52						
172.56						
172.60						
172.64						
172.68						
172.72						
172.76						
172.80						
172.84						
172.88						
172.92						
172.96						
173.00						
173.04						
173.08						
173.12						
173.16						
173.20						
173.24						
173.28						
173.32						
173.36						
173.40						
173.44						
173.48						
173.52						
173.56						
173.60						
173.64						
173.68						
173.72						
173.76						
173.80						
173.84						
173.88						
173.92						
173.96						
174.00						
174.04						
174.08						
174.12						
174.16						
174.20						
174.24						
174.28						
174.32						
174.36						
174.40						
174.44						
174.48						
174.52						
174.56						
174.60						
174.64						
174.68						
174.72						
174.76						
174.80						
174.84						
174.88						
174.92						
174.96						
175.00						
175.04						
175.08						
175.12						
175.16						
175.20						
175.24						
175.28						
175.32						
175.36						
175.40						
175.44						
175.48						
175.52						
175.56						
175.60						
175.64						
175.68						
175.72						
175.76						
175.80						
175.84						
175.88						
175.92						
175.96						
176.00						
176.04						
176.08						
176.12						
176.16						
176.20						
176.24						
176.28						
176.32						
176.36						
176.40						
176.44						
176.48						
176.52						
176.56						
176.60						
176.64						
176.68						
176.72						
176.76						
176.80						
176.84						
176.88						
176.92						
176.96						
177.00						
177.04						
177.08						
177.12						
177.16						
177.20						
177.24						
177.28						
177.32						
177.36						
177.40						
177.44						
177.48						
177.52						
177.56						
177.60						
177.64						
177.68						
177.72						
177.76						
177.80						
177.84						
177.88						
177.92						
177.96						
178.00						
178.04						
178.08						
178.12						
178.16						
178.20						
178.24						
178.28						
178.32						
178.36						
178.40						
178.44						
178.48						
178.52						
178.56						
178.60						
178.64						
178.68						
178.72						
178.76						
178.80						
178.84						
178.88						
178.92						
178.96						
179.00						
179.04						
179.08						
179.12						
179.16						
179.20						
179.24						
179.28						
179.32						
179.36						
179.40						
179.44						
179.48						
179.52						
179.56						
179.60						
179.64						
179.68						
179.72						
179.76						
179.80						
179.84						
179.88						
179.92						
179.96						
180.00						
180.04						
180.08						
180.12						
180.16						
180.20						
180.24						
180.28						
180.32						
180.36						
180.40						
180.44						
180.48						
180.52						
180.56						
180.60						
180.64						
180.68						
180.72						
180.76						
180.80						
180.84						
180.88						
180.92						
180.96						
181.00						
181.04						
181.08						
181.12						
181.16						
181.20						
181.24						
181.28						
181.32						
181.36						
181.40						
181.44						
181.48						
181.52						
181.56						
181.60						
181.64						
181.68						
181.72						
181.76						
181.80						
181.84						
181.88						
181.92						
181.96						
182.00						
182.04						
182.08						
182.12						
182.16						
182.20						
182.24						
182.28						
182.32						
182.36						
182.40						
182.44						
182.48						
182.52						
182.56						
182.60						
182.64						
182.68						
182.72						
182.76						
182.80						
182.84						
182.88						
182.92						
182.96						
183.00						
183.04						
183.08						
183.12						
183.16						
183.20						
183.24						
183.28						
183.32						
183.36						
183.40						
183.44						
183.48						
183.52						
183.56						
183.60						
183.64						
183.68						
183.72						
183.76						
183.80						
183.84						
183.88						
183.92						
183.96						
184.00						
184.04						
184.08						
184.12						
184.16						
184.20						
184.24						
184.28						
184.32						
184.36						
184.40						
184.44						
184.48						
184.52						
184.56						
184.60						
184.64						
184.68						
184.72						
184.76						
184.80						
184.84						
184.88						
184.92						
184.96						
185.00						
185.04						
185.08						
185.12						
185.16						
185.20						
185.24						
185.28						
185.32						
185.36						
185.40						
185.44						
185.48						
185.52						
185.56						
185.60						
185.64						
185.68						
185.72						
185.76						
185.80						
185.84						
185.88						
185.92						
185.96						
186.00						
186.04						
186.08						
186.12						
186.16						
186.20						
186.24						
186.28						
186.32						
186.36						
186.40						
186.44						
186.48						
186.52						
186.56						
186.60						
186.64						
186.68						
186.72						
186.76						
186.80						
186.84						
186.88						
186.92						
186.96						
187.00						
187.04						
187.08						
187.12						
187.16						
187.20						
187.24						
187.28						
187.32						
187.36						
187.40						
187.44						
187.48						
187.52						
187.56						
187.60						
187.64						
187.68						
187.72						
187.76						
187.80						
187.84						
187.88						
187.92						
187.96						
188.00						
188.04						
188.08						
188.12						
188.16						
188.20						
188.24						
188.28						
188.32						
188.36						
188.40						
188.44						
188.48						
188.52						
188.56						
188.60						
188.64						
188.68						
188.72						
188.76						
188.80						
188.84						
188.88						
188.92						
188.96						
189.00						
189.04						
189.08						
189.12						
189.16						
189.20						
189.24						
189.28						
189.32						
189.36						
189.40						
189.44						
189.48						
189.52						
189.56						
189.60						
189.64						
189.68						
189.72						
189.76						
189.80						
189.84						
189.88						
189.92						
189.96						
190.00						
190.04						
190.08						
190.12						
190.16						
190.20						
190.24						
190.28						
190.32						
190.36						
190.40						
190.44						
190.48						
190.52						
190.56						
190.60						
190.64						
190.68						
190.72						
190.76						
190.80						
190.84						
190.88						
190.92						
190.96						
191.00						
191.04						
191.08						
191.12						
191.16						
191.20						
191.24						
191.28						
191.32						
191.36						
191.40						
191.44						
191.48						
191.52						
191.56						
191.60						
191.64						
191.68						
191.72						
191.76						
191.80						
191.84						
191.88						
191.92						
191.96						
192.00						
192.04						
192.08						
192.12						
192.16						
192.20						
192.24						
192.28						
192.32						
192.36						
192.40						
192.44						
192.48						
192.52						
192.56						
192.60						
192.64						
192.68						
192.72						
192.76						
192.80						
192.84						
192.88						
192.92						
192.96						
193.00						
193.04						
193.08						
193.12						
193.16						
193.20						
193.24						
193.28						
193.32						
193.36						
193.40						
193.44						
193.48						
193.52						
193.56						
193.60						
193.64						
193.68						
193.72						
193.76						
193.80						
193.84						
193.88						
193.92						
193.96						
194.00						
194.04						
194.08						
194.12						
194.16						
194.20						
194.24						
194.28						
194.32						
194.36						
194.40						
194.44						
194.48						
194.52						
194.56						
194.60						
194.64						
194.68						
194.72						
194.76						
194.80						
194.84						
194.88						
194.92						
194.96						
195.00						
195.04						
195.08						
195.12						
195.16						
195.20						
195.24						
195.28						
195.32						
195.36						
195.40						
195.44						
195.48						
195.52						
195.56						
195.60						
195.64						
195.68						
195.72						
195.76						
195.80						
195.84						
195.88						
195.92						
195.96						
196.00						
196.04						
196.08						
196.12						
196.16						
196.20						
196.24						
196.28						
196.32						
196.36						
196.40						
196.44						
196.48						
196.52						
196.56						
196.60						
196.64						
196.68						
196.72						
196.76						
196.80						
196.84						
196.88						
196.92						
196.96						
197.00						
197.04						
197.08						
197.12						
197.16						
197.20						
197.24						
197.28						
197.32						
197.36						
197.40						
197.44						
197.48						
197.52						
197.56						
197.60						
197.64						
197.68						
197.72						
197.76						
197.80						
197.84						
197.88						
197.92						
197.96						
198.00						
198.04						
198.08						
198.12						
198.16						
198.20						
198.24						
198.28						
198.32						
198.36						
198.40						
198.44						
198.48						
198.52						
198.56						
198.60						
198.64						
198.68						
198.72						
198.76						
198.80						
198.84						
198.88						
198.92						
198.96						
199.00						
199.04						
199.08						
199.12						
199.16						
199.20						
199.24						
199.28						
199.32						
199.36						
199.40						
199.44						
199.48						
199.52						
199.56						
199.60						
199.64						
199.68						
199.72						
199.76						
199.80						
199.84						
199.88						
199.92						
199.96						
200.00						
200.04						
200.08						
200.12						
200.16						
200.20						
200.24						
200.28						
200.32						
200.36						
200.40						
200.44						
200.48						
200.52						
200.56						
200.60						
200.64						
200.68						
200.72						
200.76						
200.80						
200.84						
200.88						
200.92						
200.96						
201.00						
201.04						
201.08						
201.12						
201.16						
201.20						
201.24						
201.28						
201.32						
201.36						
201.40						
201.44						
201.48						
201.52						
201.56						
201.60						
201.64						
201.68						
201.72						
201.76						
201.80						
201.84						
201.88						
201.92						
201.96						
202.00						
202.04						
202.08						
202.12						
202.16						
202.20						
202.24						
202.28						
202.32						
202.36						
202.40						
202.44						
202.48						
202.52						
202.56						
202.60						
202.64						
202.68						
202.72						
202.76						
202.80						
202.84						
202.88						
202.92						
202.96						
203.00						
203.04						
203.08						
203.12						
203.16						
203.20						
203.24						
203.28						
203.32						
203.36						
203.40						
203.44						
203.48						
203.52						
203.56						
203.60						
203.64						
203.68						
203.72						
203.76						
203.80						
203.84						
203.88						
203.92						
203.96						
204.00						
204.04						
204.08						
204.12						
204.16						
204.20						
204.24						
204.28						
204.32						
204.36						
204.40						
204.44						
204.48						
204.52						
204.56						
204.60						
204.64						
204.68						
204.72						
204.76						
204.80						
204.84						
204.88						
204.92						
204.96						
205.00						
205.04						
205.08						
205.12						
205.16						
205.20						
205.24						
205.28						
205.32						
205.36						
205.40						
205.44						
205.48						
205.52						
205.56						
205.60						
205.64						
205.68						
205.72						
205.76						
205.80						
205.84						
205.88						
205.92						
205.96						
206.00						
206.04						
206.08						
206.12						
206.16						
206.20						
206.24						
206.28						
206.32						
206.36						
206.40						
206.44						
206.48						
206.52						
206.56						
206.60						
206.64						
206.68						
206.72						
206.76						
206.80						
206.84						
206.88						
206.92						
206.96						
207.00						
207.04						
207.08						
207.12						
207.16						
207.20						
207.24						
207.28						
207.32						
207.36						
207.40						
207.44						
207.48						
207.52						
207.56						
207.60						
207.64						
207.68						
207.72						
207.76						
207.80						
207.84						
207.88						
207.92						
207.96						
208.00						
208.04						
208.08						
208.12						
208.16						
208.20						
208.24						
208.28						
208.32						
208.36						
208.40						
208.44						
208.48						
208.52						
208.56						
208.60						
208.64						
208.68						
208.72						
208.76						
208.80						
208.84						
208.88						
208.92						
208.96						
209.00						
209.04						
209.08						
209.12						
209.16						
209.20						
209.24						
209.28						
209.32						
209.36						
209.40						
209.44						
209.48						
209.52						
209.56						
209.60						
209.64						
209.68						
209.72						
209.76						
209.80						
209.84						
209.88						
209.92						
209.96						
210.00						
210.04						
210.08						
210.12						
210.16						
210.20						
210.24						
210.28						
210.32						
210.36						
210.40						
210.44						
210.48						
210.52						
210.56						
210.60						
210.64						
210.68						
210.72						
210.76						
210.80						
210.84						
210.88						
210.92						
210.96						
211.00						
211.04						
211.08						
211.12						
211.16						
211.20						
211.24						
211.28						
211.32						
211.36						
211.40						
211.44						
211.48						
211.52						
211.56						
211.60						
211.64						
211.68						
211.72						
211.76						
211.80						
211.84						
211.88						
211.92						
211.96						
212.00						
212.04						
212.08						
212.12						
212.16						
212.20						
212.24						
212.28						
212.32						
212.36						
212.40						
212.44						
212.48						
212.52						
212.56						
212.60						
212.64						
212.68						
212.72						
212.76						
212.80						
212.84						
212.88						
212.92						
212.96						
213.00						
213.04						
213.08						
213.12						
213.16						
213.20						
213.24						
213.28						
213.32						
213.36						
213.40						
213.44						
213.48						
213.52						
213.56						
213.60						
213.64						
213.68						
213.72						
213.76						
213.80						
213.84						
213.88						
213.92						
213.96						
214.00						
214.04						
214.08						
214.12						
214.16						
214.20						
214.24						
214.28						
214.32						
214.36						
214.40						
214.44						
214.48						
214.52						
214.56						
214.60						
214.64						
214.68						
214.72						
214.76						
214.80						
214.84						
214.88						
214.92						
214.96						
215.00						
215.04						
215.08						
215.12						
215.16						
215.20						
215.24						
215.28						
215.32						
215.36						
215.40						
215.44						
215.48						
215.52						
215.56						
215.60						
215.64						
215.68						
215.72						
215.76						
215.80						
215.84						
215.88						
215.92						
215.96						
216.00						
216.04						
216.08						
216.12						
216.16						
216.20						
216.24						
216.28						
216.32						
216.36						
216.40						
216.44						
216.48						
216.52						
216.56						
216.60						
216.64						
216.68						
216.72						
216.76						
216.80						
216.84						
216.88						
216.92						
216.96						
217.00						
217.04						
217.08						
217.12						
217.16						
217.20						
217.24						
217.28						
217.32						
217.36						
217.40						
217.44						
217.48						
217.52						
217.56						
217.60						
217.64						
217.68						
217.72						
217.76						
217.80						
217.84						
217.88						
217.92						
217.96						
218.00						
218.04						
218.08						
218.12						
218.16						
218.20						
218.24						
218.28						
218.32						
218.36						
218.40						
218.44						
218.48						
218.52						
218.56						
218.60						
218.64						
218.68						
218.72						
218.76						
218.80						
218.84						
218.88						
218.92						
218.96						
219.00						
219.04						
219.08						
219.12						
219.16						
219.20						
219.24						
219.28						
219.32						
219.36						
219.40						
219.44						
219.48						
219.52						
219.56						
219.60						
219.64						
219.68						
219.72						
219.76						
219.80						
219.84						
219.88						
219.92						
219.96						
220.00						
220.04						
220.08						
220.12						
220.16						
220.20						
220.24						
220.28						
220.32						
220.36						
220.40						
220.44						
220.48						
220.52						
220.56						
220.60						
220.64						
220.68						
220.72						
220.76						
220.80						
220.84						
220.88						
220.92						
220.96						
221.00						
221.04						
221.08						
221.12						
221.16						
221.20						
221.24						
221.28						
221.32						
221.36						
221.40						
221.44						
221.48						
221.52						
221.56						
221.60						
221.64						
221.68						
221.72						
221.76						
221.80						
221.84						
221.88						
221.92						
221.96						
222.00						
222.04						
222.08						
222.12						
222.16						
222.20						
222.24						
222.28						
222.32						
222.36						
222.40						
222.44						
222.48						
222.52						
222.56						
222.60						
222.64						
222.68						
222.72						
222.76						
222.80						
222.84						
222.88						
222.92						
222.96						
223.00						
223.04						
223.08						
223.12						
223.16						
223.20						
223.24						
223.28						
223.32						
223.36						
223.40						
223.44						
223.48						
223.52						
223.56						
223.60						
223.64						
223.68						
223.72						
223.76						
223.80						
223.84						
223.88						
223.92						
223.96						
224.00						
224.04						
224.08						
224.12						
224.16						
224.20						
224.24						
224.28						
224.32						
224.36						
224.40						
224.44						
224.48						
224.52						
224.56						
224.60						
224.64						
224.68						
224.72						
224.76						
224.80						
224.84						
224.88						
224.92						
224.96						
225.00						
225.04						
225.08						
225.12						
225.16						
225.20						
225.24						
225.28						
225.32						
225.36						
225.40						
225.44						
225.48						
225.52						
225.56						
225.60						
225.64						
225.68						
225.72						
225.76						
225.80						
225.84						
225.88						
225.92						
225.96						
226.00						
226.04						
226.08						
226.12						
226.16						
226.20						
226.24						
226.28						
226.32						
226.36						
226.40						
226.44						
226.48						
226.52						
226.56						
226.60						
226.64						
226.68						
226.72						
226.76						
226.80						
226.84						
226.88						
226.92						
226.96						
227.00						
227.04						
227.08						
227.12						
227.16						
227.20						
227.24						
227.28						
227.32						
227.36						
227.40						
227.44						
227.48						
227.52						
227.56						
227.60						
227.64						
227.68						
227.72						
227.76						
227.80						
227.84						
227.88						
227.92						
227.96						
228.00						
228.04						
228.08						
228.12						
228.16						
228.20						
228.24						
228.28						
228.32						
228.36						
228.40						
228.44						
228.48						
228.52						
228.56						
228.60						
228.64						
228.68						
228.72						
228.76						
228.80						
228.84						
228.88						
228.92						
228.96						
229.00						
229.04						
229.08						
229.12						
229.16						
229.20						
229.24						
229.28						
229.32						
229.36						
229.40						
229.44						
229.48						
229.52						
229.56						
229.60						
229.64						
229.68						
229.72						
229.76						
229.80						
229.84						
229.88						
229.92						
229.96						
230.00						
230.04						
230.08						
230.12						
230.16						
230.20						
230.24						
230.28						
230.32						
230.36						
230.40						
230.44						
230.48						
230.52						
230.56						
230.60						
230.64						
230.68						
230.72						
230.76						
230.80						
230.84						
230.88						
230.92						
230.96						
231.00						
231.04						
231.08						
231.12						
231.16						
231.20						
231.24						
231.28						
231.32						
231.36						
231.40						
231.44						
231.48						
231.52						
231.56						
231.60						
231.64						
231.68						
231.72						
231.76						
231.80						
231.84						
231.88						
231.92						
231.96						
232.00						
232.04						
232.08						
232.12						
232.16						
232.20						
232.24						
232.28						
232.32						
232.36						
232.40						
232.44						
232.48						
232.52						
232.56						
232.60						
232.64						
232.68						
232.72						
232.76						
232.80						
232.84						
232.88						
232.92						
232.96						
233.00						
233.04						
233.08						
233.12						
233.16						
233.20						
233.24						
233.28						
233.32						
233.36						
233.40						
233.44						
233.48						
233.52						
233.56						
233.60						
233.64						
233.68						
233.72						
233.76						
233.80						
233.84						
233.88						
233.92						
233.96						
234.00						
234.04						
234.08						
234.12						
234.16						
234.20						
234.24						
234.28						
234.32						
234.36						
234.40						
234.44						
234.48						
234.52						
234.56						
234.60						
234.64						
234.68						
234.72						
234.76						
234.80						
234.84						
234.88						
234.92						
234.96						
235.00						
235.04						
235.08						
235.12						
235.16						
235.20						
235.24						
235.28						
235.32						
235.36						
235.40						
235.44						
235.48						
235.52						
235.56						
235.60						
235.64						
235.68						
235.72						
235.76						
235.80						
235.84						
235.88						
235.92						
235.96						
236.00						
236.04						
236.08						
236.12						
236.16						
236.20						
236.24						
236.28						
236.32						
236.36						
236.40						
236.44						
236.48						
236.52						
236.56						
236.60						
236.64						
236.68						
236.72						
236.76						
236.80						
236.84						
236.88						
236.92						
236.96						
237.00						
237.04						
237.08						
237.12						
237.16						
237.20						
237.24						
237.28						
237.32						
237.36						
237.40						
237.44						
237.48						
237.52						
237.56						
237.60						
237.64						
237.68						
237.72						
237.76						
237.80						
237.84						
237.88						
237.92						
237.96						
238.00						
238.04						
238.08						
238.12						
238.16						
238.20						
238.24						
238.28						
238.32						
238.36						
238.40						
238.44						
238.48						
238.52						
238.56						
238.60						
238.64						
238.68						
238.72						
238.76						
238.80						
238.84						
238.88						
238.92						
238.96						
239.00						
239.04						
239.08						
239.12						
239.16						
239.20						
239.24						
239.28						
239.32						
239.36						
239.40						
239.44						
239.48						
239.52						
239.56						
239.60						
239.64						
239.68						
239.72						
239.76						
239.80						
239.84						
239.88						
239.92						
239.96						
240.00						
240.04						
240.08						
240.12						
240.16						
240.20						
240.24						
240.28						
240.32						
240.36						
240.40						
240.44						
240.48						
240.52						
240.56						
240.60						
240.64						
240.68						
240.72						
240.76						
240.80						
240.84						
240.88						
240.92						
240.96						
241.00						
241.04						
241.08						
241.12						
241.16						
241.20						
241.24						
241.28						
241.32						
241.36						
241.40						
241.44						
241.48						
241.52						
241.56						
241.60						
241.64						
241.68						
241.72						
241.76						
241.80						
241.84						
241.88						
241.92						
241.96						
242.00						
242.04						
242.08						
242.12						
242.16						
242.20						
242.24						
242.28						
242.32						
242.36						
242.40						
242.44						
242.48						
242.52						
242.56						
242.60						
242.64						
242.68						
242.72						
242.76						
242.80						
242.84						
242.88						
242.92						
242.96						
243.00						
243.04						
243.08						
243.12						
243.16						
243.20						
243.24						
243.28						
243.32						
243.36						
243.40						
243.44						
243.48						
243.52						
243.56						
243.60						
243.64						
243.68						
243.72						
243.76						
243.80						
243.84						
243.88						
243.92						
243.96						
244.00						
244.04						
244.08						
244.12						
244.16						
244.20						
244.24						
244.28						
244.32						
244.36						
244.40						
244.44						
244.48						
244.52						
244.56						
244.60						
244.64						
244.68						
244.72						
244.76						
244.80						
244.84						
244.88						
244.92						
244.96						
245.00						
245.04						
245.08						
245.12						
245.16						
245.20						
245.24						
245.28						
245.32						
245.36						
245.40						
245.44						
245.48						
245.52						
245.56						
245.60						
245.64						
245.68						
245.72						
245.76						
245.80						
245.84						
245.88						
245.92						
245.96						
246.00						
246.04						
246.08						
246.12						
246.16						
246.20						
246.24						
246.28						
246.32						
246.36						
246.40						
246.44						
246.48						
246.52						
246.56						
246.60						
246.64						
246.68						
246.72						
246.76						
246.80						
246.84						
246.88						
246.92						
246.96						
247.00						
247.04						
247.08						
247.12						
247.16						
247.20						
247.24						
247.28						
247.32						
247.36						
247.40						
247.44						
247.48						
247.52						
247.56						
247.60						
247.64						
247.68						
247.72						
247.76						
247.80						
247.84						
247.88						
247.92						
247.96						
248.00						
248.04						
248.08						
248.12						
248.16						
248.20						
248.24						
248.28						
248.32						
248.36						
248.40						
248.44						
248.48						
248.52						
248.56						
248.60						
248.64						
248.68						
248.72						
248.76						
248.80						
248.84						
248.88						
248.92						
248.96						
249.00						
249.04						
249.08						
249.12						
249.16						
249.20						
249.24						
249.28						
249.32						
249.36						
249.40						
249.44						
249.48						
249.52						
249.56						
249.60						
249.64						
249.68						
249.72						
249.76						
249.80						
249.84						
249.88						
249.92						
249.96						
250.00						
250.04						
250.08						
250.12						
250.16						
250.20						
250.24						
250.28						
250.32						
250.36						
250.40						
250.44						
250.48						
250.52						
250.56						
250.60						
250.64						
250.68						
250.72						
250.76						
250.80						
250.84						
250.88						
250.92						
250.96						
251.00						
251.04						
251.08						
251.12						
251.16						
251.20						
251.24						
251.28						
251.32						
251.36						
251.40						
251.44						
251.48						
251.52						
251.56						
251.60						
251.64						
251.68						
251.72						
251.76						
251.80						
251.84						
251.88						
251.92						
251.96						
252.00						
252.04						
252.08						
252.12						
252.16						
252.20						
252.24						
252.28						
252.32						
252.36						
252.40						
252.44						
252.48						
252.52						
252.56						
252.60						
252.64						
252.68						
252.72						
252.76						
252.80						
252.84						
252.88						
252.92						
252.96						
253.00						
253.04						
253.08						
253.12						
253.16						
253.20						
253.24						
253.28						
253.32						
253.36						
253.40						
253.44						
253.48						
253.52						
253.56						
253.60						
253.64						
253.68						
253.72						
253.76						
253.80						
253.84						
253.88						
253.92						
253.96						
254.00						
254.04						
254.08						
254.12						
254.16						
254.20						
254.24						
254.28						
254.32						
254.36						
254.40						
254.44						
254.48						
254.52						
254.56						
254.60						
254.64						
254.68						
254.72						
254.76						
254.80						
254.84						
254.88						
254.92						
254.96						
255.00						
255.04						
255.08						
255.12						
255.16						
255.20						
255.24						
255.28						
255.32						
255.36						
255.40						
255.44						
255.48						
255.52						
255.56						
255.60						
255.64						
255.68						
255.72						
255.76						
255.80						
255.84						
255.88						
255.92						
255.96						
256.00						
256.04						
256.08						
256.12						
256.16						
256.20						
256.24						
256.28						
256.32						
256.36						
256.40						
256.44						
256.48						
256.52						
256.56						
256.60						
256.64						
256.68						
256.72						
256.76						
256.80						
256.84						
256.88						
256.92						
256.96						
257.00						
257.04						
257.08						
257.12						
257.16						
257.20						
257.24						
257.28						
257.32						
257.36						
257.40						
257.44						
257.48						
257.52						
257.56						
257.60						
257.64						
257.68						
257.72						
257.76						
257.80						
257.84						
257.88						
257.92						
257.96						
258.00						
258.04						
258.08						
258.12						
258.16						
258.20						
258.24						
258.28						
258.32						
258.36						
258.40						
258.44						
258.48						
258.52						
258.56						
258.60						
258.64						
258.68						
258.72						
258.76						
258.80						
258.84						
258.88						
258.92						
258.96						
259.00						
259.04						
259.08						
259.12						
259.16						
259.20						
259.24						
259.28						
259.32						
259.36						
259.40						
259.44						
259.48						
259.52						
259.56						
259.60						
259.64						
259.68						
259.72						
259.76						
259.80						
259.84						
259.88						
259.92						
259.96						
260.00						
260.04						
260.08						
260.12						
260.16						
260.20						
260.24						
260.28						
260.32						
260.36						
260.40						
260.44						
260.48						
260.52						
260.56						
260.60						
260.64						
260.68						
260.72						
260.76						
260.80						
260.84						
260.88						
260.92						
260.96						
261.00						
261.04						
261.08						
261.12						
261.16						
261.20						
261.24						
261.28						
261.32						
261.36						
261.40						
261.44						
261.48						
261.52						
261.56						
261.60						
261.64						
261.68						
261.72						
261.76						
261.80						
261.84						
261.88						
261.92						
261.96						
262.00						
262.04						
262.08						
262.12						
262.16						
262.20						
262.24						
262.28						
262.32						
262.36						
262.40						
262.44						
262.48						
262.52						
262.56						
262.60						
262.64						
262.68						
262.72						
262.76						
262.80						
262.84						
262.88						
262.92						
262.96						
263.00						
263.04						
263.08						
263.12						
263.16						
263.20						
263.24						
263.28						
263.32						
263.36						
263.40						
263.44						
263.48						
263.52						
263.56						
263.60						
263.64						
263.68						
263.72						
263.76						
263.80						
263.84						
263.88						
263.92						
263.96						
264.00						
264.04						
264.08						
264.12						
264.16						
264.20						
264.24						
264.28						
264.32						
264.36						
264.40						
264.44						
264.48						
264.52						
264.56						
264.60						
264.64						
264.68						
264.72						
264.76						
264.80						
264.84						
264.88						
264.92						
264.96						
265.00						
265.04						
265.08						
265.12						
265.16						
265.20						
265.24						
265.28						
265.32						
265.36						
265.40						
265.44						
265.48						
265.52						
265.56						
265.60						
265.64						
265.68						
265.72						
265.76						
265.80						
265.84						
265.88						
265.92						
265.96						
266.00						
266.04						
266.08						
266.12						
266.16						
266.20						
266.24						
266.28						
266.32						
266.36						
266.40						
266.44						
266.48						
266.52						
266.56						
266.60						
266.64						
266.68						
266.72						
266.76						
266.80						
266.84						
266.88						
266.92						
266.96						
267.00						
267.04						
267.08						
267.12						
267.16						
267.20						
267.24						
267.28						
267.32						
267.36						
267.40						
267.44						
267.48						
267.52						
267.56						
267.60						
267.64						
267.68						
267.72						
267.76						
267.80						
267.84						
267.88						
267.92						
267.96						
268.00						
268.04						
268.08						
268.12						
268.16						
268.20						
268.24						
268.28						
268.32						
268.36						
268.40						
268.44						
268.48						
268.52						
268.56						
268.60						
268.64						
268.68						
268.72						
268.76						
268.80						
268.84						
268.88						
268.92						
268.96						
269.00						
269.04						
269.08						
269.12						
269.16						
269.20						
269.24						
269.28						
269.32						
269.36						
269.40						
269.44						
269.48						
269.52						
269.56						
269.60						
269.64						
269.68						
269.72						
269.76						
269.80						
269.84						
269.88						
269.92						
269.96						
270.00						
270.04						
270.08						
270.12						
270.16						
270.20						
270.24						
270.28						
270.32						
270.36						
270.40						
270.44						
270.48						
270.52						
270.56						
270.60						
270.64						
270.68						
270.72						
270.76						
270.80						
270.84						
270.88						
270.92						
270.96						
271.00						
271.04						
271.08						
271.12						
271.16						
271.20						
271.24						
271.28						
271.32						
271.36						
271.40						
271.44						
271.48						
271.52						
271.56						
271.60						
271.64						
271.68						
271.72						
271.76						
271.80						
271.84						
271.88						
271.92						
271.96						
272.00						
272.04						
272.08						
272.12						
272.16						
272.20						
272.24						
272.28						
272.32						
272.36						
272.40						
272.44						
272.48						
272.52						
272.56						
272.60						
272.64						
272.68						
272.72						
272.76						
272.80						
272.84						
272.88						
272.92						
272.96						
273.00						
273.04						
273.08						
273.12						
273.16						
273.20						
273.24						
273.28						
273.32						
273.36						
273.40						
273.44						
273.48						
273.52						
273.56						
273.60						
273.64						
273.68						
273.72						
273.76						
273.80						
273.84						
273.88						
273.92						
273.96						
274.00						
274.04						
274.08						
274.12						
274.16						
274.20						
274.24						
274.28						
274.32						
274.36						
274.40						
274.44						
274.48						
274.52						
274.56						
274.60						
274.64						
274.68						
274.72						
274.76						
274.80						
274.84						
274.88						
274.92						
274.96						
275.00						
275.04						
275.08						
275.12						
275.16						
275.20						
275.24						
275.28						
275.32						
275.36						
275.40						
275.44						
275.48						
275.52						
275.56						
275.60						
275.64						
275.68						
275.72						
275.76						
275.80						
275.84						
275.88						
275.92						
275.96						
276.00						
276.04						
276.08						
276.12						
276.16						
276.20						
276.24						
276.28						
276.32						
276.36						
276.40						
276.44						
276.48						
276.52						
276.56						
276.60						
276.64						
276.68						
276.72						
276.76						
276.80						
276.84						
276.88						
276.92						
276.96						
277.00						
277.04						
277.08						
277.12						
277.16						
277.20						
277.24						
277.28						
277.32						
277.36						
277.40						
277.44						
277.48						
277.52						
277.56						
277.60						
277.64						
277.68						
277.72						
277.76						
277.80						
277.84						
277.88						
277.92						
277.96						
278.00						
278.04						
278.08						
278.12						
278.16						
278.20						
278.24						
278.28						
278.32						
278.36						
278.40						
278.44						
278.48						
278.52						
278.56						
278.60						
278.64						
278.68						
278.72						
278.76						
278.80						
278.84						
278.88						
278.92						
278.96						
279.00						
279.04						
279.08						
279.12						
279.16						
279.20						
279.24						
279.28						
279.32						
279.36						
279.40						
279.44						
279.48						
279.52						
279.56						
279.60						
279.64						
279.68						
279.72						
279.76						
279.80						
279.84						
279.88						
279.92						
279.96						
280.00						
280.04						
280.08						
280.12						
280.16						
280.20						
280.24						
280.28						
280.32						
280.36						
280.40						
280.44						
280.48						
280.52						
280.56						
280.60						
280.64						
280.68						
280.72						
280.76						
280.80						
280.84						
280.88						
280.92						
280.96						
281.00						
281.04						
281.08						
281.12						
281.16						
281.20						
281.24						
281.28						
281.32						
281.36						
281.40						
281.44						
281.48						
281.52						
281.56						
281.60						
281.64						
281.68						
281.72						
281.76						
281.80						
281.84						
281.88						
281.92						
281.96						
282.00						
282.04						
282.08						
282.12						
282.16						
282.20						
282.24						
282.28						
282.32						
282.36						
282.40						
282.44						
282.48						
282.52						
282.56						
282.60						
282.64						
282.68						
282.72						
282.76						
282.80						
282.84						
282.88						
282.92						
282.96						
283.00						
283.04						
283.08						
283.12						
283.16						
283.20						
283.24						
283.28						
283.32						
283.36						
283.40						
283.44						
283.48						
283.52						
283.56						
283.60						
283.64						
283.68						
283.72						
283.76						
283.80						
283.84						
283.88						
283.92						
283.96						
284.00						
284.04						
284.08						
284.12						
284.16						
284.20						
284.24						
284.28						
284.32						
284.36						
284.40						
284.44						
284.48						
284.52						
284.56						
284.60						
284.64						
284.68						
284.72						
284.76						
284.80						
284.84						
284.88						
284.92						
284.96						
285.00						
285.04						
285.08						
285.12						
285.16						
285.20						
285.24						
285.28						
285.32						
285.36						
285.40						
285.44						
285.48						
285.52						
285.56						
285.60						
285.64						
285.68						
285.72						
285.76						
285.80						
285.84						
285.88						
285.92						
285.96						
286.00						
286.04						
286.08						
286.12						
286.16						
286.20						
286.24						
286.28						
286.32						
286.36						
286.40						
286.44						
286.48						
286.52						
286.56						
286.60						
286.64						
286.68						
286.72						
286.76						
286.80						
286.84						
286.88						
286.92						
286.96						
287.00						
287.04						
287.08						
287.12						
287.16						
287.20						
287.24						
287.28						
287.32						
287.36						
287.40						
287.44						
287.48						
287.52						
287.56						
287.60						
287.64						
287.68						
287.72						
287.76						
287.80						
287.84						
287.88						
287.92						
287.96						
288.00						
288.04						
288.08						
288.12						
288.16						
288.20						
288.24						
288.28						
288.32						
288.36						
288.40						
288.44						
288.48						
288.52						
288.56						
288.60						
288.64						
288.68						
288.72						
288.76						
288.80						
288.84						
288.88						
288.92						
288.96						
289.00						
289.04						
289.08						
289.12						
289.16						
289.20						
289.24						
289.28						
289.32						
289.36						
289.40						
289.44						
289.48						
289.52						
289.56						
289.60						
289.64						
289.68						
289.72						
289.76						
289.80						
289.84						
289.88						
289.92						
289.96						
290.00						
290.04						
290.08						
290.12						
290.16						
290.20						
290.24						
290.28						
290.32						
290.36						
290.40						
290.44						
290.48						
290.52						
290.56						
290.60						
290.64						
290.68						
290.72						
290.76						
290.80						
290.84						
290.88						
290.92						
290.96						
291.00						
291.04						
291.08						
291.12						
291.16						
291.20						
291.24						
291.28						
291.32						
291.36						
291.40						
291.44						
291.48						
291.52						
291.56						
291.60						
291.64						
291.68						
291.72						
291.76						
291.80						
291.84						
291.88						
291.92						
291.96						
292.00						
292.04						
292.08						
292.12						
292.16						
292.20						
292.24						
292.28						
292.32						
292.36						
292.40						
292.44						
292.48						
292.52						
292.56						
292.60						
292.64						
292.68						
292.72						
292.76						
292.80						
292.84						
292.88						
292.92						
292.96						
293.00						
293.04						
293.08						
293.12						
293.16						
293.20						
293.24						
293.28						
293.32						
293.36						
293.40						
293.44						
293.48						
293.52						
293.56						
293.60						
293.64						
293.68						
293.72						
293.76						
293.80						
293.84						
293.88						
293.92						
293.96						
294.00						
294.04						
294.08						
294.12						
294.16						
294.20						
294.24						
294.28						
294.32						
294.36						
294.40						
294.44						
294.48						
294.52						
294.56						
294.60						
294.64						
294.68						
294.72						
294.76						
294.80						
294.84						
294.88						
294.92						
294.96						
295.00						
295.04						
295.08						
295.12						
295.16						
295.20						
295.24						
295.28						
295.32						
295.36						
295.40						
295.44						
295.48						
295.52						
295.56						
295.60						
295.64						
295.68						
295.72						
295.76						
295.80						
295.84						
295.88						
295.92						
295.96						
296.00						
296.04						
296.08						
296.12						
296.16						
296.20						
296.24						
296.28						
296.32						
296.36						
296.40						
296.44						
296.48						
296.52						
296.56						
296.60						
296.64						
296.68						
296.72						
296.76						
296.80						
296.84						
296.88						
296.92						
296.96						
297.00						
297.04						
297.08						
297.12						
297.16						
297.20						
297.24						
297.28						
297.32						
297.36						
297.40						
297.44						
297.48						
297.52						
297.56						
297.60						
297.64						
297.68						
297.72						
297.76						
297.80						
297.84						
297.88						
297.92						
297.96						
298.00						
298.04						
298.08						
298.12						
298.16						
298.20						
298.24						
298.28						
298.32						
298.36						
298.40						
298.44						
298.48						
298.52						
298.56						
298.60						
298.64						
298.68						
298.72						
298.76						
298.80						
298.84						
298.88						
298.92						
298.96						
299.00						
299.04						
299.08						
299.12						
299.16						
299.20						
299.24						
299.28						
299.32						
299.36						
299.40						
299.44						
299.48						
299.52						
299.56						
299.60						
299.64						
299.68						
299.72						
299.76						
299.80						
299.84						
299.88						
299.92						
299.96						
300.00						
300.04						
300.08						
300.12						
300.16						
300.20						
300.24						
300.28						
300.32						
300.36						
300.40						
300.44						
300.48						
300.52						
300.56						
300.60						
300.64						
300.68						
300.72						
300.76						
300.80						
300.84						
300.88						
300.92						
300.96						
301.00						
301.04						
301.08						
301.12						
301.16						
301.20						
301.24						
301.28						
301.32						
301.36						
301.40						
301.44						
301.48						
301.52						
301.56						
301.60						
301.64						
301.68						
301.72						
301.76						
301.80						
301.84						
301.88						
301.92						
301.96						
302.00						
302.04						
302.08						
302.12						
302.16						
302.20						
302.24						
302.28						
302.32						
302.36						
302.40						
302.44						
302.48						
302.52						
302.56						
302.60						
302.64						
302.68						
302.72						
302.76						
302.80						
302.84						
302.88						
302.92						
302.96						
303.00						
303.04						
303.08						
303.12						
303.16						
303.20						
303.24						
303.28						
303.32						
303.36						
303.40						
303.44						
303.48						
303.52						
303.56						
303.60						
303.64						
303.68						
303.72						
303.76						
303.80						
303.84						
303.88						
303.92						
303.96						
304.00						
304.04						
304.08						
304.12						
304.16						
304.20						
304.24						
304.28						
304.32						
304.36						
304.40						
304.44						
304.48						
304.52						
304.56						
304.60						
304.64						
304.68						
304.72						
304.76						
304.80						
304.84						
304.88						
304.92						
304.96						
305.00						
305.04						
305.08						
305.12						
305.16						
305.20						
305.24						
305.28						
305.32						
305.36						
305.40						
305.44						
305.48						
305.52						
305.56						
305.60						
305.64						
305.68						
305.72						
305.76						
305.80						
305.84						
305.88						
305.92						
305.96						
306.00						
306.04						
306.08						
306.12						
306.16						
306.20						
306.24						
306.28						
306.32						
306.36						
306.40						
306.44						
306.48						
306.52						
306.56						
306.60						
306.64						
306.68						
306.72						
306.76						
306.80						
306.84						
306.88						
306.92						
306.96						
307.00						
307.04						
307.08						
307.12						
307.16						
307.20						
307.24						
307.28						
307.32						
307.36						
307.40						
307.44						
307.48						
307.52						
307.56						
307.60						
307.64						
307.68						
307.72						
307.76						
307.80						
307.84						
307.88						
307.92						
307.96						
308.00						
308.04						
308.08						
308.12						
308.16						
308.20						
308.24						
308.28						
308.32						
308.36						
308.40						
308.44						
308.48						
308.52						
308.56						
308.60						
308.64						
308.68						
308.72						
308.76						
308.80						
308.84						
308.88						
308.92						
308.96						
309.00						
309.04						
309.08						
309.12						
309.16						
309.20						
309.24						
309.28						
309.32						
309.36						
309.40						
309.44						
309.48						
309.52						
309.56						
309.60						
309.64						
309.68						
309.72						
309.76						
309.80						
309.84						
309.88						
309.92						
309.96						
310.00						
310.04						
310.08						
310.12						
310.16						
310.20						
310.24						
310.28						
310.32						
310.36						
310.40						
310.44						
310.48						
310.52						
310.56						
310.60						
310.64						
310.68						
310.72						
310.76						
310.80						
310.84						
310.88						
310.92						
310.96						
311.00						
311.04						
311.08						
311.12						
311.16						
311.20						
311.24						
311.28						
311.32						
311.36						
311.40						
311.44						
311.48						
311.52						
311.56						
311.60						
311.64						
311.68						
311.72						
311.76						
311.80						
311.84						
311.88						
311.92						
311.96						
312.00						
312.04						
312.08						
312.12						
312.16						
312.20						
312.24						
312.28						
312.32						
312.36						
312.40						
312.44						
312.48						
312.52						
312.56						
312.60						
312.64						
312.68						
312.72						
312.76						
312.80						
312.84						
312.88						
312.92						
312.96						
313.00						
313.04						
313.08						
313.12						
313.16						
313.20						
313.24						
313.28						
313.32						
313.36						
313.40						
313.44						
313.48						
313.52						
313.56						
313.60						
313.64						
313.68						
313.72						
313.76						
313.80						
313.84						
313.88						
313.92						
313.96						
314.00						
314.04						
314.08						
314.12						
314.16						
314.20						
314.24						
314.28						
314.32						
314.36						
314.40						
314.44						
314.48						
314.52						
314.56						
314.60						
314.64						
314.68						
314.72						
314.76						
314.80						
314.84						
314.88						
314.92						
314.96						
315.00						
315.04						
315.08						
315.12						
315.16						
315.20						
315.24						
315.28						
315.32						
315.36						
315.40						
315.44						
315.48						
315.52						
315.56						
315.60						
315.64						
315.68						
315.72						
315.76						
315.80						
315.84						
315.88						
315.92						
315.96						
316.00						
316.04						
316.08						
316.12						
316.16						
316.20						
316.24						
316.28						
316.32						
316.36						
316.40						
316.44						
316.48						
316.52						
316.56						
316.60						
316.64						
316.68						
316.72						
316.76						
316.80						
316.84						
316.88						
316.92						
316.96						
317.00						
317.04						
317.08						
317.12						
317.16						
317.20						
317.24						
317.28						
317.32						
317.36						
317.40						
317.44						
317.48						
317.52						
317.56						
317.60						
317.64						
317.68						
317.72						
317.76						
317.80						
317.84						
317.88						
317.92						
317.96						
318.00						
318.04						
318.08						
318.12						
318.16						
318.20						
318.24						
318.28						
318.32						
318.36						
318.40						
318.44						
318.48						
318.52						
318.56						
318.60						
318.64						
318.68						
318.72						
318.76						
318.80						
318.84						
318.88						
318.92						
318.96						
319.00						
319.04						
319.08						
319.12						
319.16						
319.20						
319.24						
319.28						
319.32						
319.36						
319.40						
319.44						
319.48						
319.52						
319.56						
319.60						
319.64						
319.68						
319.72						
319.76						
319.80						
319.84						
319.88						
319.92						
319.96						
320.00						
320.04						
320.08						
320.12						
320.16						
320.20						
320.24						
320.28						
320.32						
320.36						
320.40						
320.44						
320.48						
320.52						
320.56						
320.60						
320.64						
320.68						
320.72						
320.76						
320.80						
320.84						
320.88						
320.92						
320.96						
321.00						
321.04						
321.08						
321.12						
321.16						
321.20						
321.24						
321.28						
321.32						
321.36						
321.40						
321.44						
321.48						
321.52						
321.56						
321.60						
321.64						
321.68						
321.72						
321.76						
321.80						
321.84						
321.88						
321.92						
321.96						
322.00						
322.04						
322.08						
322.12						
322.16						
322.20						
322.24						
322.28						
322.32						
322.36						
322.40						
322.44						
322.48						
322.52						
322.56						
322.60						
322.64						
322.68						
322.72						
322.76						
322.80						
322.84						
322.88						
322.92						
322.96						
323.00						
323.04						
323.08						
323.12						
323.16						
323.20						
323.24						
323.28						
323.32						
323.36						
323.40						
323.44						
323.48						
323.52						
323.56						
323.60						
323.64						
323.68						
323.72						
323.76						
323.80						
323.84						
323.88						
323.92						
323.96						
324.00						
324.04						
324.08						
324.12						
324.16						
324.20						
324.24						
324.28						
324.32						
324.36						
324.40						
324.44						
324.48						
324.52						
324.56						
324.60						
324.64						
324.68						
324.72						
324.76						
324.80						
324.84						
324.88						
324.92						
324.96						
325.00						
325.04						
325.08						
325.12						
325.16						
325.20						
325.24						
325.28						
325.32						
325.36						
325.40						
325.44						
325.48						
325.52						
325.56						
325.60						
325.64						
325.68						
325.72						
325.76						
325.80						
325.84						
325.88						
325.92						
325.96						
326.00						
326.04						
326.08						
326.12						
326.16						
326.20						
326.24						
326.28						
326.32						
326.36						
326.40						
326.44						
326.48						
326.52						
326.56						
326.60						
326.64						
326.68						
326.72						
326.76						
326.80						
326.84						
326.88						
326.92						
326.96						
327.00						
327.04						
327.08						
327.12						
327.16						
327.20						
327.24						
327.28						
327.32						
327.36						
327.40						
327.44						
327.48						
327.52						
327.56						
327.60						
327.64						
327.68						
327.72						
327.76						
327.80						
327.84						
327.88						
327.92						
327.96						
328.00						
328.04						
328.08						
328.12						
328.16						
328.20						
328.24						
328.28						
328.32						
328.36						
328.40						
328.44						
328.48						
328.52						
328.56						
328.60						
328.64						
328.68						
328.72						
328.76						
328.80						
328.84						
328.88						
328.92						
328.96						
329.00						
329.04						
329.08						
329.12						
329.16						
329.20						
329.24						
329.28						
329.32						
329.36						
329.40						
329.44						
329.48						
329.52						
329.56						
329.60						
329.64						
329.68						
329.72						
329.76						
329.80						
329.84						
329.88						
329.92						
329.96						
330.00						
330.04						
330.08						
330.12						
330.16						
330.20						
330.24						
330.28						
330.32						
330.36						
330.40						
330.44						
330.48						
330.52						
330.56						
330.60						
330.64						
330.68						
330.72						
330.76						
330.80						
330.84						
330.88						
330.92						
330.96						
331.00						
331.04						
331.08						
331.12						
331.16						
331.20						
331.24						
331.28						
331.32						
331.36						
331.40						
331.44						
331.48						
331.52						
331.56						
331.60						
331.64						
331.68						
331.72						
331.76						
331.80						
331.84						
331.88						
331.92						
331.96						
332.00						
332.04			Start of Projection			
332.08						
332.12						
332.16						
332.20						
332.24						
332.28						
332.32						
332.36						
332.40						
332.44						
332.48		Chasing				
332.52		Chasing				
332.56		Chasing				
332.60		Chasing				
332.64		Chasing				
332.68		Chasing				
332.72		Chasing				
332.76		Chasing				
332.80		Chasing				
332.84		Chasing				
332.88		Chasing				
332.92		Chasing				
332.96		Chasing				
333.00		Chasing				
333.04		Chasing				
333.08		Chasing				
333.12		Chasing				
333.16		Chasing				
333.20		Chasing				
333.24		Chasing				
333.28		Chasing				
333.32		Chasing				
333.36		Chasing				
333.40		Chasing				
333.44		Chasing				
333.48						
333.52		Independent				
333.56		Independent				
333.60		Independent				
333.64		Independent				
333.68		Independent				
333.72		Independent				
333.76		Independent				
333.80		Independent				
333.84		Independent				
333.88		Independent				
333.92		Independent				
333.96		Independent				
334.00		Independent				
334.04		Independent				
334.08		Independent				
334.12						
334.16		Chasing				
334.20		Chasing				
334.24		Chasing				
334.28		Chasing				
334.32		Chasing				
334.36		Chasing				
334.40		Chasing				
334.44		Chasing				
334.48		Chasing				
334.52		Chasing				
334.56		Chasing				
334.60		Chasing				
334.64		Chasing				
334.68		Chasing				
334.72		Chasing				
334.76		Chasing				
334.80		Chasing				
334.84		Chasing				
334.88		Chasing				
334.92		Chasing				
334.96		Chasing				
335.00		Chasing				
335.04		Chasing				
335.08		Chasing				
335.12		Chasing				
335.16		Chasing				
335.20		Chasing				
335.24		Chasing				
335.28		Chasing				
335.32		Chasing				
335.36		Chasing				
335.40		Chasing				
335.44		Chasing				
335.48		Chasing				
335.52		Chasing				
335.56		Chasing				
335.60		Chasing				
335.64		Chasing				
335.68		Chasing				
335.72		Chasing				
335.76		Chasing				
335.80		Chasing				
335.84		Chasing				
335.88		Chasing				
335.92		Chasing				
335.96		Chasing				
336.00		Chasing				
336.04		Chasing				
336.08		Chasing				
336.12		Chasing				
336.16		Chasing				
336.20		Chasing				
336.24						
336.28						
336.32		Independent				
336.36		Independent				
336.40		Independent				
336.44		Independent				
336.48		Independent				
336.52		Independent				
336.56		Independent				
336.60		Independent				
336.64		Independent				
336.68		Independent				
336.72		Independent				
336.76		Independent				
336.80		Independent				
336.84		Independent				
336.88		Independent				
336.92		Independent				
336.96		Independent				
337.00		Independent				
337.04		Independent				
337.08		Independent				
337.12		Independent				
337.16		Independent				
337.20		Independent				
337.24		Independent				
337.28		Independent				
337.32		Independent				
337.36		Independent				
337.40		Independent				
337.44		Independent				
337.48		Independent				
337.52		Independent				
337.56		Independent				
337.60		Independent				
337.64		Independent				
337.68		Independent				
337.72		Independent				
337.76		Independent				
337.80		Independent				
337.84		Independent				
337.88		Independent				
337.92		Independent				
337.96		Independent				
338.00		Independent				
338.04		Independent				
338.08		Independent				
338.12		Independent				
338.16		Independent				
338.20		Independent				
338.24		Independent				
338.28		Independent				
338.32		Independent				
338.36		Independent				
338.40		Independent				
338.44		Independent				
338.48		Independent				
338.52		Independent				
338.56						
338.60						
338.64		Chasing				
338.68		Chasing				
338.72		Chasing				
338.76		Chasing				
338.80		Chasing				
338.84		Chasing				
338.88		Chasing				
338.92		Chasing				
338.96		Chasing				
339.00		Chasing				
339.04		Chasing				
339.08		Chasing				
339.12		Chasing				
339.16		Chasing				
339.20		Chasing				
339.24		Chasing				
339.28		Chasing				
339.32		Chasing				
339.36		Chasing				
339.40		Chasing				
339.44		Chasing				
339.48		Chasing				
339.52		Chasing				
339.56		Chasing				
339.60		Chasing				
339.64		Chasing				
339.68		Chasing				
339.72		Chasing				
339.76		Chasing				
339.80		Chasing				
339.84		Chasing				
339.88		Chasing				
339.92		Chasing				
339.96		Chasing				
340.00		Chasing				
340.04		Chasing				
340.08		Chasing				
340.12		Chasing				
340.16		Chasing				
340.20						
340.24		Independent				
340.28		Independent				
340.32		Independent				
340.36		Independent				
340.40		Independent				
340.44		Independent				
340.48		Independent				
340.52		Independent				
340.56		Independent				
340.60		Independent				
340.64		Independent				
340.68		Independent				
340.72		Independent				
340.76		Independent				
340.80		Independent				
340.84		Independent				
340.88		Independent				
340.92		Independent				
340.96		Independent				
341.00		Independent				
341.04		Independent				
341.08		Independent				
341.12		Independent				
341.16		Independent				
341.20		Independent				
341.24		Independent				
341.28		Independent				
341.32		Independent				
341.36		Independent				
341.40		Independent				
341.44		Independent				
341.48		Independent				
341.52		Independent				
341.56						
341.60						
341.64						
341.68		Independent				
341.72		Independent				
341.76		Independent				
341.80		Independent				
341.84		Independent				
341.88						
341.92		Chasing				
341.96		Chasing				
342.00		Chasing				
342.04			End of Projection			
342.08						
342.12						
342.16						
342.20						
342.24						
342.28						
342.32						
342.36						
342.40						
342.44						
342.48						
342.52						
342.56						
342.60						
342.64						
342.68						
342.72						
342.76						
342.80						
342.84						
342.88						
342.92						
342.96						
343.00						
343.04						
343.08						
343.12						
343.16						
343.20						
343.24						
343.28						
343.32						
343.36						
343.40						
343.44						
343.48						
343.52						
343.56						
343.60						
343.64						
343.68						
343.72						
343.76						
343.80						
343.84						
343.88						
343.92						
343.96						
344.00						
344.04						
344.08						
344.12						
344.16						
344.20						
344.24						
344.28						
344.32						
344.36						
344.40						
344.44						
344.48						
344.52						
344.56						
344.60						
344.64						
344.68						
344.72						
344.76						
344.80						
344.84						
344.88						
344.92						
344.96						
345.00						
345.04						
345.08						
345.12						
345.16						
345.20						
345.24						
345.28						
345.32						
345.36						
345.40						
345.44						
345.48						
345.52						
345.56						
345.60						
345.64						
345.68						
345.72						
345.76						
345.80						
345.84						
345.88						
345.92						
345.96						
346.00						
346.04						
346.08						
346.12						
346.16						
346.20						
346.24						
346.28						
346.32						
346.36						
346.40						
346.44						
346.48						
346.52						
346.56						
346.60						
346.64						
346.68						
346.72						
346.76						
346.80						
346.84						
346.88						
346.92						
346.96						
347.00						
347.04						
347.08						
347.12						
347.16						
347.20						
347.24						
347.28						
347.32			Start of Projection			
347.36						
347.40						
347.44						
347.48						
347.52						
347.56						
347.60						
347.64						
347.68						
347.72						
347.76						
347.80						
347.84						
347.88						
347.92						
347.96						
348.00						
348.04						
348.08						
348.12						
348.16						
348.20						
348.24						
348.28						
348.32						
348.36						
348.40						
348.44						
348.48						
348.52						
348.56						
348.60						
348.64						
348.68						
348.72						
348.76		Independent				
348.80		Independent				
348.84		Independent				
348.88		Independent				
348.92		Independent				
348.96		Independent				
349.00		Independent				
349.04		Independent				
349.08		Independent				
349.12		Independent				
349.16		Independent				
349.20		Independent				
349.24		Independent				
349.28		Independent				
349.32		Independent				
349.36		Independent				
349.40		Independent				
349.44		Independent				
349.48		Independent				
349.52		Independent				
349.56		Independent				
349.60		Independent				
349.64		Independent				
349.68						
349.72						
349.76						
349.80						
349.84						
349.88						
349.92						
349.96						
350.00						
350.04		Chasing				
350.08		Chasing				
350.12		Chasing				
350.16		Chasing				
350.20		Chasing				
350.24		Chasing				
350.28		Chasing				
350.32		Chasing				
350.36		Chasing				
350.40		Chasing				
350.44		Chasing				
350.48		Chasing				
350.52		Chasing				
350.56		Chasing				
350.60		Chasing				
350.64		Chasing				
350.68		Chasing				
350.72		Chasing				
350.76		Chasing				
350.80		Chasing				
350.84		Chasing				
350.88		Chasing				
350.92		Chasing				
350.96		Chasing				
351.00		Chasing				
351.04		Chasing				
351.08		Chasing				
351.12		Chasing				
351.16		Chasing				
351.20		Chasing				
351.24		Chasing				
351.28		Chasing				
351.32		Chasing				
351.36		Chasing				
351.40		Chasing				
351.44		Chasing				
351.48		Chasing				
351.52		Chasing				
351.56		Chasing				
351.60		Chasing				
351.64		Chasing				
351.68		Chasing				
351.72		Chasing				
351.76		Chasing				
351.80		Chasing				
351.84		Chasing				
351.88		Chasing				
351.92		Chasing				
351.96		Chasing				
352.00		Chasing				
352.04		Chasing				
352.08		Chasing				
352.12		Chasing				
352.16		Chasing				
352.20		Chasing				
352.24		Chasing				
352.28		Chasing				
352.32		Chasing				
352.36		Chasing				
352.40		Chasing				
352.44		Chasing				
352.48		Chasing				
352.52						
352.56						
352.60		Independent				
352.64		Independent				
352.68		Independent				
352.72		Independent				
352.76		Independent				
352.80		Independent				
352.84		Independent				
352.88		Independent				
352.92		Independent				
352.96						
353.00						
353.04						
353.08						
353.12						
353.16						
353.20						
353.24						
353.28						
353.32						
353.36						
353.40						
353.44						
353.48						
353.52						
353.56						
353.60						
353.64						
353.68						
353.72						
353.76						
353.80						
353.84						
353.88						
353.92						
353.96						
354.00						
354.04						
354.08						
354.12						
354.16						
354.20						
354.24						
354.28						
354.32						
354.36						
354.40						
354.44						
354.48						
354.52						
354.56						
354.60						
354.64						
354.68						
354.72						
354.76						
354.80						
354.84						
354.88						
354.92						
354.96						
355.00						
355.04						
355.08						
355.12						
355.16						
355.20						
355.24						
355.28						
355.32						
355.36						
355.40						
355.44						
355.48						
355.52						
355.56		Independent				
355.60		Independent				
355.64		Independent				
355.68		Independent				
355.72		Independent				
355.76		Independent				
355.80		Independent				
355.84		Independent				
355.88		Independent				
355.92		Independent				
355.96		Independent				
356.00		Independent				
356.04		Independent				
356.08		Independent				
356.12		Independent				
356.16		Independent				
356.20		Independent				
356.24		Independent				
356.28		Independent				
356.32		Independent				
356.36		Independent				
356.40		Independent				
356.44		Independent				
356.48		Independent				
356.52		Independent				
356.56		Independent				
356.60		Independent				
356.64		Independent				
356.68		Independent				
356.72		Independent				
356.76		Independent				
356.80		Independent				
356.84		Independent				
356.88		Independent				
356.92		Independent				
356.96		Independent				
357.00		Independent				
357.04		Independent				
357.08		Independent				
357.12		Independent				
357.16		Independent				
357.20		Independent				
357.24		Independent				
357.28		Independent				
357.32			End of Projection			

ID34_1_055tri_LR.arch

Time		Looking	Marker			
0.00						
0.04						
0.08						
0.12						
0.16						
0.20						
0.24						
0.28						
0.32						
0.36						
0.40						
0.44						
0.48						
0.52						
0.56						
0.60						
0.64						
0.68						
0.72						
0.76						
0.80						
0.84						
0.88						
0.92						
0.96						
1.00						
1.04						
1.08						
1.12						
1.16						
1.20						
1.24						
1.28						
1.32						
1.36						
1.40						
1.44						
1.48						
1.52						
1.56						
1.60						
1.64						
1.68						
1.72						
1.76						
1.80						
1.84						
1.88						
1.92						
1.96						
2.00						
2.04						
2.08						
2.12						
2.16						
2.20						
2.24						
2.28						
2.32						
2.36						
2.40						
2.44						
2.48						
2.52						
2.56						
2.60						
2.64						
2.68						
2.72						
2.76						
2.80						
2.84						
2.88						
2.92						
2.96						
3.00						
3.04						
3.08						
3.12						
3.16						
3.20						
3.24						
3.28						
3.32						
3.36						
3.40						
3.44						
3.48						
3.52						
3.56						
3.60						
3.64						
3.68						
3.72						
3.76						
3.80						
3.84						
3.88						
3.92						
3.96						
4.00						
4.04						
4.08						
4.12						
4.16						
4.20						
4.24						
4.28						
4.32						
4.36						
4.40						
4.44						
4.48						
4.52						
4.56						
4.60						
4.64						
4.68						
4.72						
4.76						
4.80						
4.84						
4.88						
4.92						
4.96						
5.00						
5.04						
5.08						
5.12						
5.16						
5.20						
5.24						
5.28						
5.32						
5.36						
5.40						
5.44						
5.48						
5.52						
5.56						
5.60						
5.64						
5.68						
5.72						
5.76						
5.80						
5.84						
5.88						
5.92						
5.96						
6.00						
6.04						
6.08						
6.12						
6.16						
6.20						
6.24						
6.28						
6.32						
6.36						
6.40						
6.44						
6.48						
6.52						
6.56						
6.60						
6.64						
6.68						
6.72						
6.76						
6.80						
6.84						
6.88						
6.92						
6.96						
7.00						
7.04						
7.08						
7.12						
7.16						
7.20						
7.24						
7.28						
7.32						
7.36						
7.40						
7.44						
7.48						
7.52						
7.56						
7.60						
7.64						
7.68						
7.72						
7.76						
7.80						
7.84						
7.88						
7.92						
7.96						
8.00						
8.04						
8.08						
8.12						
8.16						
8.20						
8.24						
8.28						
8.32						
8.36						
8.40						
8.44						
8.48						
8.52						
8.56						
8.60						
8.64						
8.68						
8.72						
8.76						
8.80						
8.84						
8.88						
8.92						
8.96						
9.00						
9.04						
9.08						
9.12						
9.16						
9.20						
9.24						
9.28						
9.32						
9.36						
9.40						
9.44						
9.48						
9.52						
9.56						
9.60						
9.64						
9.68						
9.72						
9.76						
9.80						
9.84						
9.88						
9.92						
9.96						
10.00						
10.04						
10.08						
10.12						
10.16						
10.20						
10.24						
10.28						
10.32						
10.36						
10.40						
10.44						
10.48						
10.52						
10.56						
10.60						
10.64						
10.68						
10.72						
10.76						
10.80						
10.84						
10.88						
10.92						
10.96						
11.00						
11.04						
11.08						
11.12						
11.16						
11.20						
11.24						
11.28						
11.32						
11.36						
11.40						
11.44						
11.48						
11.52						
11.56						
11.60						
11.64						
11.68						
11.72						
11.76						
11.80						
11.84						
11.88						
11.92						
11.96						
12.00						
12.04						
12.08						
12.12						
12.16						
12.20						
12.24						
12.28						
12.32						
12.36						
12.40						
12.44						
12.48						
12.52						
12.56						
12.60						
12.64						
12.68						
12.72						
12.76						
12.80						
12.84						
12.88						
12.92						
12.96						
13.00						
13.04						
13.08						
13.12						
13.16						
13.20						
13.24						
13.28						
13.32						
13.36						
13.40						
13.44						
13.48						
13.52						
13.56						
13.60						
13.64						
13.68						
13.72						
13.76						
13.80						
13.84						
13.88						
13.92						
13.96						
14.00						
14.04						
14.08						
14.12						
14.16						
14.20						
14.24						
14.28						
14.32						
14.36						
14.40						
14.44						
14.48						
14.52						
14.56						
14.60						
14.64						
14.68						
14.72						
14.76						
14.80						
14.84						
14.88						
14.92						
14.96						
15.00						
15.04						
15.08						
15.12						
15.16						
15.20						
15.24						
15.28						
15.32						
15.36						
15.40						
15.44						
15.48						
15.52						
15.56						
15.60						
15.64						
15.68						
15.72						
15.76						
15.80						
15.84						
15.88						
15.92						
15.96						
16.00						
16.04						
16.08						
16.12						
16.16						
16.20						
16.24						
16.28						
16.32						
16.36						
16.40						
16.44						
16.48						
16.52						
16.56						
16.60						
16.64						
16.68						
16.72						
16.76						
16.80						
16.84						
16.88						
16.92						
16.96						
17.00						
17.04						
17.08						
17.12						
17.16						
17.20						
17.24						
17.28						
17.32						
17.36						
17.40						
17.44						
17.48						
17.52						
17.56						
17.60						
17.64						
17.68						
17.72						
17.76						
17.80						
17.84						
17.88						
17.92						
17.96						
18.00						
18.04						
18.08						
18.12						
18.16						
18.20						
18.24						
18.28						
18.32						
18.36						
18.40						
18.44						
18.48						
18.52						
18.56						
18.60						
18.64						
18.68						
18.72						
18.76						
18.80						
18.84						
18.88						
18.92						
18.96						
19.00						
19.04						
19.08						
19.12						
19.16						
19.20						
19.24						
19.28						
19.32						
19.36						
19.40						
19.44						
19.48						
19.52						
19.56						
19.60						
19.64						
19.68						
19.72						
19.76						
19.80						
19.84						
19.88						
19.92						
19.96						
20.00						
20.04						
20.08						
20.12						
20.16						
20.20						
20.24						
20.28						
20.32						
20.36						
20.40						
20.44						
20.48						
20.52						
20.56						
20.60						
20.64						
20.68						
20.72						
20.76						
20.80						
20.84						
20.88						
20.92						
20.96						
21.00						
21.04						
21.08						
21.12						
21.16						
21.20						
21.24						
21.28						
21.32						
21.36						
21.40						
21.44						
21.48						
21.52						
21.56						
21.60						
21.64						
21.68						
21.72						
21.76						
21.80						
21.84						
21.88						
21.92						
21.96						
22.00						
22.04						
22.08						
22.12						
22.16						
22.20						
22.24						
22.28						
22.32						
22.36						
22.40						
22.44						
22.48						
22.52						
22.56						
22.60						
22.64						
22.68						
22.72						
22.76						
22.80						
22.84						
22.88						
22.92						
22.96						
23.00						
23.04						
23.08						
23.12						
23.16						
23.20						
23.24						
23.28						
23.32						
23.36						
23.40						
23.44						
23.48						
23.52						
23.56						
23.60						
23.64						
23.68						
23.72						
23.76						
23.80						
23.84						
23.88						
23.92						
23.96						
24.00						
24.04						
24.08						
24.12						
24.16						
24.20						
24.24						
24.28						
24.32						
24.36						
24.40						
24.44						
24.48						
24.52						
24.56						
24.60						
24.64						
24.68						
24.72						
24.76						
24.80						
24.84						
24.88						
24.92						
24.96						
25.00						
25.04						
25.08						
25.12						
25.16						
25.20						
25.24						
25.28						
25.32						
25.36						
25.40						
25.44						
25.48						
25.52						
25.56						
25.60						
25.64						
25.68						
25.72						
25.76						
25.80						
25.84						
25.88						
25.92						
25.96						
26.00						
26.04						
26.08						
26.12						
26.16						
26.20						
26.24						
26.28						
26.32						
26.36						
26.40						
26.44						
26.48						
26.52						
26.56						
26.60						
26.64						
26.68						
26.72						
26.76						
26.80						
26.84						
26.88						
26.92						
26.96						
27.00						
27.04						
27.08						
27.12						
27.16						
27.20						
27.24						
27.28						
27.32						
27.36						
27.40						
27.44						
27.48						
27.52						
27.56						
27.60						
27.64						
27.68						
27.72						
27.76						
27.80						
27.84						
27.88						
27.92						
27.96						
28.00						
28.04						
28.08						
28.12						
28.16						
28.20						
28.24						
28.28						
28.32						
28.36						
28.40						
28.44						
28.48						
28.52						
28.56						
28.60						
28.64						
28.68						
28.72						
28.76						
28.80						
28.84						
28.88						
28.92						
28.96						
29.00						
29.04						
29.08						
29.12						
29.16						
29.20						
29.24						
29.28						
29.32						
29.36						
29.40						
29.44						
29.48						
29.52						
29.56						
29.60						
29.64						
29.68						
29.72						
29.76						
29.80						
29.84						
29.88						
29.92						
29.96						
30.00						
30.04						
30.08						
30.12						
30.16						
30.20						
30.24						
30.28						
30.32						
30.36						
30.40						
30.44						
30.48						
30.52						
30.56						
30.60						
30.64						
30.68						
30.72						
30.76						
30.80						
30.84						
30.88						
30.92						
30.96						
31.00						
31.04						
31.08						
31.12						
31.16						
31.20						
31.24						
31.28						
31.32						
31.36						
31.40						
31.44						
31.48						
31.52						
31.56						
31.60						
31.64						
31.68						
31.72						
31.76						
31.80						
31.84						
31.88						
31.92						
31.96						
32.00						
32.04						
32.08						
32.12						
32.16						
32.20						
32.24						
32.28						
32.32						
32.36						
32.40						
32.44						
32.48						
32.52						
32.56						
32.60						
32.64						
32.68						
32.72						
32.76						
32.80						
32.84						
32.88						
32.92						
32.96						
33.00						
33.04						
33.08						
33.12						
33.16						
33.20						
33.24						
33.28						
33.32						
33.36						
33.40						
33.44						
33.48						
33.52						
33.56						
33.60						
33.64						
33.68						
33.72						
33.76						
33.80						
33.84						
33.88						
33.92						
33.96						
34.00						
34.04						
34.08						
34.12						
34.16						
34.20						
34.24						
34.28						
34.32						
34.36						
34.40						
34.44						
34.48						
34.52						
34.56						
34.60						
34.64						
34.68						
34.72						
34.76						
34.80						
34.84						
34.88						
34.92						
34.96						
35.00						
35.04						
35.08						
35.12						
35.16						
35.20						
35.24						
35.28						
35.32						
35.36						
35.40						
35.44						
35.48						
35.52						
35.56						
35.60						
35.64						
35.68						
35.72						
35.76						
35.80						
35.84						
35.88						
35.92						
35.96						
36.00						
36.04						
36.08						
36.12						
36.16						
36.20						
36.24						
36.28						
36.32						
36.36						
36.40						
36.44						
36.48						
36.52						
36.56						
36.60						
36.64						
36.68						
36.72						
36.76						
36.80						
36.84						
36.88						
36.92						
36.96						
37.00						
37.04						
37.08						
37.12						
37.16						
37.20						
37.24						
37.28						
37.32						
37.36						
37.40						
37.44						
37.48						
37.52						
37.56						
37.60						
37.64						
37.68						
37.72						
37.76						
37.80						
37.84						
37.88						
37.92						
37.96						
38.00						
38.04						
38.08						
38.12						
38.16						
38.20						
38.24						
38.28						
38.32						
38.36						
38.40						
38.44						
38.48						
38.52						
38.56						
38.60						
38.64						
38.68						
38.72						
38.76						
38.80						
38.84						
38.88						
38.92						
38.96						
39.00						
39.04						
39.08						
39.12						
39.16						
39.20						
39.24						
39.28						
39.32						
39.36						
39.40						
39.44						
39.48						
39.52						
39.56						
39.60						
39.64						
39.68						
39.72						
39.76						
39.80						
39.84						
39.88						
39.92						
39.96						
40.00						
40.04						
40.08						
40.12						
40.16						
40.20						
40.24						
40.28						
40.32						
40.36						
40.40						
40.44						
40.48						
40.52						
40.56						
40.60						
40.64						
40.68						
40.72						
40.76						
40.80						
40.84						
40.88						
40.92						
40.96						
41.00						
41.04						
41.08						
41.12						
41.16						
41.20						
41.24						
41.28						
41.32						
41.36						
41.40						
41.44						
41.48						
41.52						
41.56						
41.60						
41.64						
41.68						
41.72						
41.76						
41.80						
41.84						
41.88						
41.92						
41.96						
42.00						
42.04						
42.08						
42.12						
42.16						
42.20						
42.24						
42.28						
42.32						
42.36						
42.40						
42.44						
42.48						
42.52						
42.56						
42.60						
42.64						
42.68						
42.72						
42.76			Start of Projection			
42.80						
42.84						
42.88						
42.92						
42.96						
43.00						
43.04						
43.08						
43.12						
43.16						
43.20						
43.24		Chasing				
43.28		Chasing				
43.32		Chasing				
43.36		Chasing				
43.40		Chasing				
43.44		Chasing				
43.48		Chasing				
43.52		Chasing				
43.56		Chasing				
43.60		Chasing				
43.64		Chasing				
43.68		Chasing				
43.72		Chasing				
43.76		Chasing				
43.80		Chasing				
43.84		Chasing				
43.88		Chasing				
43.92		Chasing				
43.96		Chasing				
44.00		Chasing				
44.04		Chasing				
44.08		Chasing				
44.12						
44.16						
44.20		Independent				
44.24		Independent				
44.28		Independent				
44.32		Independent				
44.36						
44.40		Chasing				
44.44		Chasing				
44.48		Chasing				
44.52		Chasing				
44.56		Chasing				
44.60		Chasing				
44.64		Chasing				
44.68		Chasing				
44.72		Chasing				
44.76		Chasing				
44.80		Chasing				
44.84		Chasing				
44.88		Chasing				
44.92		Chasing				
44.96		Chasing				
45.00		Chasing				
45.04		Chasing				
45.08		Chasing				
45.12						
45.16						
45.20		Independent				
45.24		Independent				
45.28		Independent				
45.32		Independent				
45.36		Independent				
45.40		Independent				
45.44		Independent				
45.48		Independent				
45.52		Independent				
45.56		Independent				
45.60		Independent				
45.64		Independent				
45.68		Independent				
45.72						
45.76						
45.80						
45.84		Chasing				
45.88		Chasing				
45.92		Chasing				
45.96		Chasing				
46.00		Chasing				
46.04		Chasing				
46.08		Chasing				
46.12		Chasing				
46.16		Chasing				
46.20		Chasing				
46.24		Chasing				
46.28		Chasing				
46.32		Chasing				
46.36		Chasing				
46.40						
46.44						
46.48		Independent				
46.52		Independent				
46.56		Independent				
46.60		Independent				
46.64		Independent				
46.68		Independent				
46.72		Independent				
46.76		Independent				
46.80		Independent				
46.84		Independent				
46.88		Independent				
46.92		Independent				
46.96		Independent				
47.00		Independent				
47.04		Independent				
47.08		Independent				
47.12		Independent				
47.16		Independent				
47.20		Independent				
47.24		Independent				
47.28		Independent				
47.32		Independent				
47.36		Independent				
47.40		Independent				
47.44		Independent				
47.48		Independent				
47.52		Independent				
47.56		Independent				
47.60		Independent				
47.64		Independent				
47.68		Independent				
47.72		Independent				
47.76		Independent				
47.80		Independent				
47.84		Independent				
47.88		Independent				
47.92		Independent				
47.96		Independent				
48.00		Independent				
48.04		Independent				
48.08		Independent				
48.12		Independent				
48.16		Independent				
48.20		Independent				
48.24		Independent				
48.28		Independent				
48.32		Independent				
48.36		Independent				
48.40						
48.44		Chasing				
48.48		Chasing				
48.52		Chasing				
48.56		Chasing				
48.60		Chasing				
48.64		Chasing				
48.68		Chasing				
48.72		Chasing				
48.76		Chasing				
48.80		Chasing				
48.84		Chasing				
48.88		Chasing				
48.92		Chasing				
48.96		Chasing				
49.00		Chasing				
49.04		Chasing				
49.08		Chasing				
49.12		Chasing				
49.16		Chasing				
49.20		Chasing				
49.24						
49.28						
49.32		Independent				
49.36		Independent				
49.40		Independent				
49.44		Independent				
49.48		Independent				
49.52		Independent				
49.56		Independent				
49.60		Independent				
49.64		Independent				
49.68		Independent				
49.72		Independent				
49.76		Independent				
49.80		Independent				
49.84		Independent				
49.88		Independent				
49.92		Independent				
49.96		Independent				
50.00		Independent				
50.04		Independent				
50.08		Independent				
50.12		Independent				
50.16		Independent				
50.20		Independent				
50.24		Independent				
50.28		Independent				
50.32		Independent				
50.36		Independent				
50.40		Independent				
50.44		Independent				
50.48		Independent				
50.52		Independent				
50.56		Independent				
50.60		Independent				
50.64		Independent				
50.68		Independent				
50.72		Independent				
50.76		Independent				
50.80		Independent				
50.84		Independent				
50.88		Independent				
50.92		Independent				
50.96		Independent				
51.00		Independent				
51.04		Independent				
51.08		Independent				
51.12		Independent				
51.16		Independent				
51.20		Independent				
51.24		Independent				
51.28		Independent				
51.32		Independent				
51.36		Independent				
51.40		Independent				
51.44		Independent				
51.48		Independent				
51.52		Independent				
51.56		Independent				
51.60		Independent				
51.64		Independent				
51.68		Independent				
51.72		Independent				
51.76		Independent				
51.80		Independent				
51.84		Independent				
51.88		Independent				
51.92		Independent				
51.96		Independent				
52.00		Independent				
52.04		Independent				
52.08		Independent				
52.12		Independent				
52.16		Independent				
52.20		Independent				
52.24		Independent				
52.28		Independent				
52.32		Independent				
52.36		Independent				
52.40		Independent				
52.44		Independent				
52.48		Independent				
52.52		Independent				
52.56		Independent				
52.60		Independent				
52.64		Independent				
52.68		Independent				
52.72		Independent				
52.76			End of Projection			
52.80						
52.84						
52.88						
52.92						
52.96						
53.00						
53.04						
53.08						
53.12						
53.16						
53.20						
53.24						
53.28						
53.32						
53.36						
53.40						
53.44						
53.48						
53.52						
53.56						
53.60						
53.64						
53.68						
53.72						
53.76						
53.80						
53.84						
53.88						
53.92						
53.96						
54.00						
54.04						
54.08						
54.12						
54.16						
54.20						
54.24						
54.28						
54.32						
54.36						
54.40						
54.44						
54.48						
54.52						
54.56						
54.60						
54.64						
54.68						
54.72						
54.76						
54.80						
54.84						
54.88						
54.92						
54.96						
55.00						
55.04						
55.08						
55.12						
55.16						
55.20						
55.24						
55.28						
55.32						
55.36						
55.40						
55.44						
55.48						
55.52						
55.56						
55.60						
55.64						
55.68						
55.72						
55.76						
55.80						
55.84						
55.88						
55.92						
55.96						
56.00						
56.04						
56.08						
56.12						
56.16						
56.20						
56.24						
56.28						
56.32						
56.36						
56.40						
56.44						
56.48						
56.52						
56.56						
56.60						
56.64						
56.68						
56.72						
56.76						
56.80						
56.84						
56.88						
56.92						
56.96						
57.00						
57.04						
57.08						
57.12						
57.16						
57.20						
57.24						
57.28						
57.32						
57.36						
57.40						
57.44						
57.48						
57.52						
57.56						
57.60						
57.64						
57.68						
57.72						
57.76						
57.80						
57.84						
57.88						
57.92						
57.96						
58.00						
58.04			Start of Projection			
58.08						
58.12						
58.16						
58.20						
58.24						
58.28						
58.32						
58.36						
58.40						
58.44						
58.48						
58.52						
58.56						
58.60						
58.64						
58.68						
58.72						
58.76						
58.80						
58.84						
58.88						
58.92						
58.96						
59.00						
59.04						
59.08						
59.12						
59.16						
59.20						
59.24						
59.28						
59.32						
59.36						
59.40						
59.44						
59.48						
59.52						
59.56						
59.60						
59.64						
59.68						
59.72						
59.76						
59.80						
59.84						
59.88						
59.92						
59.96						
60.00						
60.04						
60.08						
60.12						
60.16						
60.20						
60.24						
60.28						
60.32						
60.36						
60.40						
60.44						
60.48						
60.52						
60.56						
60.60						
60.64						
60.68						
60.72						
60.76						
60.80						
60.84						
60.88						
60.92						
60.96						
61.00						
61.04						
61.08						
61.12						
61.16						
61.20		Chasing				
61.24		Chasing				
61.28		Chasing				
61.32		Chasing				
61.36		Chasing				
61.40		Chasing				
61.44		Chasing				
61.48		Chasing				
61.52		Chasing				
61.56		Chasing				
61.60		Chasing				
61.64		Chasing				
61.68		Chasing				
61.72		Chasing				
61.76		Chasing				
61.80		Chasing				
61.84		Chasing				
61.88		Chasing				
61.92		Chasing				
61.96		Chasing				
62.00		Chasing				
62.04		Chasing				
62.08		Chasing				
62.12		Chasing				
62.16		Chasing				
62.20		Chasing				
62.24		Chasing				
62.28		Chasing				
62.32		Chasing				
62.36		Chasing				
62.40		Chasing				
62.44		Chasing				
62.48		Independent				
62.52		Independent				
62.56		Independent				
62.60		Independent				
62.64		Independent				
62.68						
62.72						
62.76						
62.80						
62.84						
62.88						
62.92						
62.96						
63.00						
63.04						
63.08						
63.12						
63.16						
63.20						
63.24						
63.28						
63.32						
63.36						
63.40						
63.44						
63.48						
63.52						
63.56						
63.60						
63.64						
63.68						
63.72						
63.76						
63.80						
63.84						
63.88						
63.92						
63.96						
64.00						
64.04						
64.08						
64.12						
64.16						
64.20						
64.24						
64.28						
64.32						
64.36						
64.40						
64.44						
64.48						
64.52						
64.56						
64.60						
64.64						
64.68						
64.72						
64.76						
64.80						
64.84						
64.88						
64.92						
64.96						
65.00						
65.04						
65.08						
65.12						
65.16						
65.20						
65.24						
65.28						
65.32						
65.36						
65.40						
65.44						
65.48						
65.52						
65.56						
65.60						
65.64						
65.68						
65.72						
65.76						
65.80						
65.84						
65.88						
65.92						
65.96						
66.00						
66.04						
66.08						
66.12						
66.16						
66.20						
66.24						
66.28						
66.32						
66.36						
66.40						
66.44						
66.48						
66.52		Chasing				
66.56		Chasing				
66.60		Chasing				
66.64		Chasing				
66.68		Chasing				
66.72		Chasing				
66.76		Chasing				
66.80		Chasing				
66.84		Chasing				
66.88		Chasing				
66.92		Chasing				
66.96		Chasing				
67.00		Chasing				
67.04		Chasing				
67.08		Chasing				
67.12		Chasing				
67.16		Chasing				
67.20		Chasing				
67.24		Chasing				
67.28		Chasing				
67.32		Chasing				
67.36		Chasing				
67.40		Chasing				
67.44		Chasing				
67.48		Chasing				
67.52		Chasing				
67.56		Chasing				
67.60		Chasing				
67.64		Chasing				
67.68		Chasing				
67.72		Chasing				
67.76		Chasing				
67.80		Chasing				
67.84		Chasing				
67.88		Chasing				
67.92		Chasing				
67.96		Chasing				
68.00		Chasing				
68.04			End of Projection			

ID35_1_053tri_RL.arch

Time		Looking	Marker			
0.00						
0.04						
0.08						
0.12						
0.16						
0.20						
0.24						
0.28						
0.32						
0.36						
0.40						
0.44						
0.48						
0.52						
0.56						
0.60						
0.64						
0.68						
0.72						
0.76						
0.80						
0.84						
0.88						
0.92						
0.96						
1.00						
1.04						
1.08						
1.12						
1.16						
1.20						
1.24						
1.28						
1.32						
1.36						
1.40						
1.44						
1.48						
1.52						
1.56						
1.60						
1.64						
1.68						
1.72						
1.76						
1.80						
1.84						
1.88						
1.92						
1.96						
2.00						
2.04						
2.08						
2.12						
2.16						
2.20						
2.24						
2.28						
2.32						
2.36						
2.40						
2.44						
2.48						
2.52						
2.56						
2.60						
2.64						
2.68						
2.72						
2.76						
2.80						
2.84						
2.88						
2.92						
2.96						
3.00						
3.04						
3.08						
3.12						
3.16						
3.20						
3.24						
3.28						
3.32						
3.36						
3.40						
3.44						
3.48						
3.52						
3.56						
3.60						
3.64						
3.68						
3.72						
3.76						
3.80						
3.84						
3.88						
3.92						
3.96						
4.00						
4.04						
4.08						
4.12						
4.16						
4.20						
4.24						
4.28						
4.32						
4.36						
4.40						
4.44						
4.48						
4.52						
4.56						
4.60						
4.64						
4.68						
4.72						
4.76						
4.80						
4.84						
4.88						
4.92						
4.96						
5.00						
5.04						
5.08						
5.12						
5.16						
5.20						
5.24						
5.28						
5.32						
5.36						
5.40						
5.44						
5.48						
5.52						
5.56						
5.60						
5.64						
5.68						
5.72						
5.76						
5.80						
5.84						
5.88						
5.92						
5.96						
6.00						
6.04						
6.08						
6.12						
6.16						
6.20						
6.24						
6.28						
6.32						
6.36						
6.40						
6.44						
6.48						
6.52						
6.56						
6.60						
6.64						
6.68						
6.72						
6.76						
6.80						
6.84						
6.88						
6.92						
6.96						
7.00						
7.04						
7.08						
7.12						
7.16						
7.20						
7.24						
7.28						
7.32						
7.36						
7.40						
7.44						
7.48						
7.52						
7.56						
7.60						
7.64						
7.68						
7.72						
7.76						
7.80						
7.84						
7.88						
7.92						
7.96						
8.00						
8.04						
8.08						
8.12						
8.16						
8.20						
8.24						
8.28						
8.32						
8.36						
8.40						
8.44						
8.48						
8.52						
8.56						
8.60						
8.64						
8.68						
8.72						
8.76						
8.80						
8.84						
8.88						
8.92						
8.96						
9.00						
9.04						
9.08						
9.12						
9.16						
9.20						
9.24						
9.28						
9.32						
9.36						
9.40						
9.44						
9.48						
9.52						
9.56						
9.60						
9.64						
9.68						
9.72						
9.76						
9.80						
9.84						
9.88						
9.92						
9.96						
10.00						
10.04						
10.08						
10.12						
10.16						
10.20						
10.24						
10.28						
10.32						
10.36						
10.40						
10.44						
10.48						
10.52						
10.56						
10.60						
10.64						
10.68						
10.72						
10.76						
10.80						
10.84						
10.88						
10.92						
10.96						
11.00						
11.04						
11.08						
11.12						
11.16						
11.20						
11.24						
11.28						
11.32						
11.36						
11.40						
11.44						
11.48						
11.52						
11.56						
11.60						
11.64						
11.68						
11.72						
11.76						
11.80						
11.84						
11.88						
11.92						
11.96						
12.00						
12.04						
12.08						
12.12						
12.16						
12.20						
12.24						
12.28						
12.32						
12.36						
12.40						
12.44						
12.48						
12.52						
12.56						
12.60						
12.64						
12.68						
12.72						
12.76						
12.80						
12.84						
12.88						
12.92						
12.96						
13.00						
13.04						
13.08						
13.12						
13.16						
13.20						
13.24						
13.28						
13.32						
13.36						
13.40						
13.44						
13.48						
13.52						
13.56						
13.60						
13.64						
13.68						
13.72						
13.76						
13.80						
13.84						
13.88						
13.92						
13.96						
14.00						
14.04						
14.08						
14.12						
14.16						
14.20						
14.24						
14.28						
14.32						
14.36						
14.40						
14.44						
14.48						
14.52						
14.56						
14.60						
14.64						
14.68						
14.72						
14.76						
14.80						
14.84						
14.88						
14.92						
14.96						
15.00						
15.04						
15.08						
15.12						
15.16						
15.20						
15.24						
15.28						
15.32						
15.36						
15.40						
15.44						
15.48						
15.52						
15.56						
15.60						
15.64						
15.68						
15.72						
15.76						
15.80						
15.84						
15.88						
15.92						
15.96						
16.00						
16.04						
16.08						
16.12						
16.16						
16.20						
16.24						
16.28						
16.32						
16.36						
16.40						
16.44						
16.48						
16.52						
16.56						
16.60						
16.64						
16.68						
16.72						
16.76						
16.80						
16.84						
16.88						
16.92						
16.96						
17.00						
17.04						
17.08						
17.12						
17.16						
17.20						
17.24						
17.28						
17.32						
17.36						
17.40						
17.44						
17.48						
17.52						
17.56						
17.60						
17.64						
17.68						
17.72						
17.76						
17.80						
17.84						
17.88						
17.92						
17.96						
18.00						
18.04						
18.08						
18.12						
18.16						
18.20						
18.24						
18.28						
18.32						
18.36						
18.40						
18.44						
18.48						
18.52						
18.56						
18.60						
18.64						
18.68						
18.72						
18.76						
18.80						
18.84						
18.88						
18.92						
18.96						
19.00						
19.04						
19.08						
19.12						
19.16						
19.20						
19.24						
19.28						
19.32						
19.36						
19.40						
19.44						
19.48						
19.52						
19.56						
19.60						
19.64						
19.68						
19.72						
19.76						
19.80						
19.84						
19.88						
19.92						
19.96						
20.00						
20.04						
20.08						
20.12						
20.16						
20.20						
20.24						
20.28						
20.32						
20.36						
20.40						
20.44						
20.48						
20.52						
20.56						
20.60						
20.64						
20.68						
20.72						
20.76						
20.80						
20.84						
20.88						
20.92						
20.96						
21.00						
21.04						
21.08						
21.12						
21.16						
21.20						
21.24						
21.28						
21.32						
21.36						
21.40						
21.44						
21.48						
21.52						
21.56						
21.60						
21.64						
21.68						
21.72						
21.76						
21.80						
21.84						
21.88						
21.92						
21.96						
22.00						
22.04						
22.08						
22.12						
22.16						
22.20						
22.24						
22.28						
22.32						
22.36						
22.40						
22.44						
22.48						
22.52						
22.56						
22.60						
22.64						
22.68						
22.72						
22.76						
22.80						
22.84						
22.88						
22.92						
22.96						
23.00						
23.04						
23.08						
23.12						
23.16						
23.20						
23.24						
23.28						
23.32						
23.36						
23.40						
23.44						
23.48						
23.52						
23.56						
23.60						
23.64						
23.68						
23.72						
23.76						
23.80						
23.84						
23.88						
23.92						
23.96						
24.00						
24.04						
24.08						
24.12						
24.16						
24.20						
24.24						
24.28						
24.32						
24.36						
24.40						
24.44						
24.48						
24.52						
24.56						
24.60						
24.64						
24.68						
24.72						
24.76						
24.80						
24.84						
24.88						
24.92						
24.96						
25.00						
25.04						
25.08						
25.12						
25.16						
25.20						
25.24						
25.28						
25.32						
25.36						
25.40						
25.44						
25.48						
25.52						
25.56						
25.60						
25.64						
25.68						
25.72						
25.76						
25.80						
25.84						
25.88						
25.92						
25.96						
26.00						
26.04						
26.08						
26.12						
26.16						
26.20						
26.24						
26.28						
26.32						
26.36						
26.40						
26.44						
26.48						
26.52						
26.56						
26.60						
26.64						
26.68						
26.72						
26.76						
26.80						
26.84						
26.88						
26.92						
26.96						
27.00						
27.04						
27.08						
27.12						
27.16						
27.20						
27.24						
27.28						
27.32						
27.36						
27.40						
27.44						
27.48						
27.52						
27.56						
27.60						
27.64						
27.68						
27.72						
27.76						
27.80						
27.84						
27.88						
27.92						
27.96						
28.00						
28.04						
28.08						
28.12						
28.16						
28.20						
28.24						
28.28						
28.32						
28.36						
28.40						
28.44						
28.48						
28.52						
28.56						
28.60						
28.64						
28.68						
28.72						
28.76						
28.80						
28.84						
28.88						
28.92						
28.96						
29.00						
29.04						
29.08						
29.12						
29.16						
29.20						
29.24						
29.28						
29.32						
29.36						
29.40						
29.44						
29.48						
29.52						
29.56						
29.60						
29.64						
29.68						
29.72						
29.76						
29.80						
29.84						
29.88						
29.92						
29.96						
30.00						
30.04						
30.08						
30.12						
30.16						
30.20						
30.24						
30.28						
30.32						
30.36						
30.40						
30.44						
30.48						
30.52						
30.56						
30.60						
30.64						
30.68						
30.72						
30.76						
30.80						
30.84						
30.88						
30.92						
30.96						
31.00						
31.04						
31.08						
31.12						
31.16						
31.20						
31.24						
31.28						
31.32						
31.36						
31.40						
31.44						
31.48						
31.52						
31.56						
31.60						
31.64						
31.68						
31.72						
31.76						
31.80						
31.84						
31.88						
31.92						
31.96						
32.00						
32.04						
32.08						
32.12						
32.16						
32.20						
32.24						
32.28						
32.32						
32.36						
32.40						
32.44						
32.48						
32.52						
32.56						
32.60						
32.64						
32.68						
32.72						
32.76						
32.80						
32.84						
32.88						
32.92						
32.96						
33.00						
33.04						
33.08						
33.12						
33.16						
33.20						
33.24						
33.28						
33.32						
33.36						
33.40						
33.44						
33.48						
33.52						
33.56						
33.60						
33.64						
33.68						
33.72						
33.76						
33.80						
33.84						
33.88						
33.92						
33.96						
34.00						
34.04						
34.08						
34.12						
34.16						
34.20						
34.24						
34.28						
34.32						
34.36						
34.40						
34.44						
34.48						
34.52						
34.56						
34.60						
34.64						
34.68						
34.72						
34.76			Start of Projection			
34.80						
34.84						
34.88						
34.92						
34.96						
35.00						
35.04						
35.08						
35.12						
35.16						
35.20						
35.24						
35.28						
35.32						
35.36						
35.40						
35.44						
35.48						
35.52						
35.56						
35.60						
35.64						
35.68						
35.72						
35.76						
35.80						
35.84						
35.88						
35.92						
35.96						
36.00						
36.04						
36.08						
36.12						
36.16						
36.20						
36.24						
36.28						
36.32						
36.36						
36.40						
36.44						
36.48						
36.52						
36.56						
36.60						
36.64						
36.68						
36.72						
36.76						
36.80						
36.84						
36.88						
36.92						
36.96						
37.00						
37.04						
37.08						
37.12						
37.16						
37.20		Chasing				
37.24		Chasing				
37.28		Chasing				
37.32		Chasing				
37.36		Chasing				
37.40		Chasing				
37.44		Chasing				
37.48		Chasing				
37.52		Chasing				
37.56		Chasing				
37.60		Chasing				
37.64		Chasing				
37.68		Chasing				
37.72		Chasing				
37.76		Chasing				
37.80		Chasing				
37.84		Chasing				
37.88						
37.92						
37.96						
38.00		Independent				
38.04		Independent				
38.08		Independent				
38.12		Independent				
38.16		Independent				
38.20		Independent				
38.24		Independent				
38.28		Independent				
38.32		Independent				
38.36		Independent				
38.40		Independent				
38.44		Independent				
38.48		Independent				
38.52		Independent				
38.56		Independent				
38.60		Independent				
38.64						
38.68		Chasing				
38.72		Chasing				
38.76		Chasing				
38.80		Chasing				
38.84		Chasing				
38.88		Chasing				
38.92		Chasing				
38.96		Chasing				
39.00		Chasing				
39.04		Chasing				
39.08		Chasing				
39.12		Chasing				
39.16		Chasing				
39.20		Chasing				
39.24		Chasing				
39.28						
39.32						
39.36		Independent				
39.40		Independent				
39.44		Independent				
39.48		Independent				
39.52		Independent				
39.56		Independent				
39.60		Independent				
39.64		Independent				
39.68		Independent				
39.72						
39.76						
39.80						
39.84						
39.88						
39.92						
39.96						
40.00						
40.04						
40.08						
40.12						
40.16						
40.20						
40.24						
40.28						
40.32						
40.36						
40.40						
40.44						
40.48						
40.52						
40.56						
40.60						
40.64						
40.68						
40.72						
40.76						
40.80						
40.84						
40.88						
40.92						
40.96						
41.00						
41.04						
41.08						
41.12						
41.16						
41.20						
41.24						
41.28						
41.32						
41.36						
41.40		Chasing				
41.44		Chasing				
41.48		Chasing				
41.52		Chasing				
41.56		Chasing				
41.60		Chasing				
41.64		Chasing				
41.68		Chasing				
41.72		Chasing				
41.76		Chasing				
41.80		Chasing				
41.84		Chasing				
41.88		Chasing				
41.92		Chasing				
41.96		Chasing				
42.00		Chasing				
42.04		Chasing				
42.08		Chasing				
42.12		Chasing				
42.16		Chasing				
42.20		Chasing				
42.24		Chasing				
42.28		Chasing				
42.32		Chasing				
42.36		Chasing				
42.40		Chasing				
42.44		Chasing				
42.48		Chasing				
42.52		Chasing				
42.56		Chasing				
42.60		Chasing				
42.64		Chasing				
42.68		Chasing				
42.72		Chasing				
42.76		Chasing				
42.80		Chasing				
42.84		Chasing				
42.88		Chasing				
42.92		Chasing				
42.96		Chasing				
43.00		Chasing				
43.04		Chasing				
43.08		Chasing				
43.12		Chasing				
43.16		Chasing				
43.20		Chasing				
43.24		Chasing				
43.28		Chasing				
43.32		Chasing				
43.36		Chasing				
43.40		Chasing				
43.44		Chasing				
43.48		Chasing				
43.52		Chasing				
43.56		Chasing				
43.60		Chasing				
43.64		Chasing				
43.68		Chasing				
43.72		Chasing				
43.76		Chasing				
43.80		Chasing				
43.84		Independent				
43.88		Independent				
43.92		Independent				
43.96		Independent				
44.00		Independent				
44.04		Independent				
44.08		Independent				
44.12		Independent				
44.16		Independent				
44.20		Independent				
44.24		Independent				
44.28		Independent				
44.32		Independent				
44.36		Independent				
44.40		Independent				
44.44		Independent				
44.48		Independent				
44.52		Independent				
44.56		Independent				
44.60		Independent				
44.64		Independent				
44.68		Independent				
44.72		Independent				
44.76			End of Projection			
44.80						
44.84						
44.88						
44.92						
44.96						
45.00						
45.04						
45.08						
45.12						
45.16						
45.20						
45.24						
45.28						
45.32						
45.36						
45.40						
45.44						
45.48						
45.52						
45.56						
45.60						
45.64						
45.68						
45.72						
45.76						
45.80						
45.84						
45.88						
45.92						
45.96						
46.00						
46.04						
46.08						
46.12						
46.16						
46.20						
46.24						
46.28						
46.32						
46.36						
46.40						
46.44						
46.48						
46.52						
46.56						
46.60						
46.64						
46.68						
46.72						
46.76						
46.80						
46.84						
46.88						
46.92						
46.96						
47.00						
47.04						
47.08						
47.12						
47.16						
47.20						
47.24						
47.28						
47.32						
47.36						
47.40						
47.44						
47.48						
47.52						
47.56						
47.60						
47.64						
47.68						
47.72						
47.76						
47.80						
47.84						
47.88						
47.92						
47.96						
48.00						
48.04						
48.08						
48.12						
48.16						
48.20						
48.24						
48.28						
48.32						
48.36						
48.40						
48.44						
48.48						
48.52						
48.56						
48.60						
48.64						
48.68						
48.72						
48.76						
48.80						
48.84						
48.88						
48.92						
48.96						
49.00						
49.04						
49.08						
49.12						
49.16						
49.20						
49.24						
49.28						
49.32						
49.36						
49.40						
49.44						
49.48						
49.52						
49.56						
49.60						
49.64						
49.68						
49.72						
49.76						
49.80						
49.84						
49.88						
49.92						
49.96						
50.00			Start of Projection			
50.04						
50.08						
50.12						
50.16						
50.20						
50.24						
50.28						
50.32						
50.36						
50.40						
50.44						
50.48						
50.52						
50.56						
50.60						
50.64						
50.68						
50.72						
50.76						
50.80		Independent				
50.84		Independent				
50.88		Independent				
50.92		Independent				
50.96		Independent				
51.00		Independent				
51.04		Independent				
51.08		Independent				
51.12		Independent				
51.16		Independent				
51.20		Independent				
51.24		Independent				
51.28		Independent				
51.32		Independent				
51.36		Independent				
51.40		Independent				
51.44		Independent				
51.48		Independent				
51.52		Independent				
51.56		Independent				
51.60		Independent				
51.64		Independent				
51.68		Independent				
51.72		Independent				
51.76		Independent				
51.80		Independent				
51.84		Independent				
51.88		Independent				
51.92		Independent				
51.96		Independent				
52.00		Independent				
52.04		Independent				
52.08		Independent				
52.12		Independent				
52.16		Independent				
52.20		Independent				
52.24		Independent				
52.28		Independent				
52.32		Independent				
52.36		Independent				
52.40						
52.44						
52.48		Chasing				
52.52		Chasing				
52.56		Chasing				
52.60		Chasing				
52.64		Chasing				
52.68		Chasing				
52.72		Chasing				
52.76		Chasing				
52.80		Chasing				
52.84		Chasing				
52.88		Chasing				
52.92		Chasing				
52.96		Chasing				
53.00		Chasing				
53.04		Chasing				
53.08		Chasing				
53.12		Chasing				
53.16		Chasing				
53.20		Chasing				
53.24		Chasing				
53.28		Chasing				
53.32		Chasing				
53.36		Independent				
53.40		Independent				
53.44		Independent				
53.48		Independent				
53.52		Independent				
53.56		Independent				
53.60		Independent				
53.64		Independent				
53.68		Independent				
53.72		Independent				
53.76		Independent				
53.80		Independent				
53.84		Independent				
53.88		Independent				
53.92		Independent				
53.96		Independent				
54.00						
54.04						
54.08						
54.12						
54.16						
54.20						
54.24						
54.28						
54.32						
54.36						
54.40						
54.44						
54.48						
54.52						
54.56						
54.60						
54.64						
54.68						
54.72						
54.76						
54.80						
54.84						
54.88						
54.92						
54.96						
55.00						
55.04						
55.08						
55.12						
55.16						
55.20						
55.24						
55.28						
55.32						
55.36						
55.40						
55.44						
55.48						
55.52						
55.56						
55.60						
55.64						
55.68						
55.72						
55.76						
55.80						
55.84						
55.88						
55.92						
55.96						
56.00						
56.04						
56.08						
56.12						
56.16						
56.20						
56.24						
56.28						
56.32						
56.36						
56.40						
56.44						
56.48						
56.52						
56.56						
56.60						
56.64						
56.68						
56.72						
56.76						
56.80						
56.84						
56.88						
56.92						
56.96						
57.00						
57.04						
57.08						
57.12						
57.16						
57.20						
57.24						
57.28						
57.32						
57.36						
57.40						
57.44						
57.48						
57.52						
57.56						
57.60						
57.64						
57.68		Chasing				
57.72		Chasing				
57.76		Chasing				
57.80		Chasing				
57.84		Chasing				
57.88		Chasing				
57.92		Chasing				
57.96		Independent				
58.00		Independent				
58.04		Independent				
58.08		Independent				
58.12		Independent				
58.16		Independent				
58.20		Independent				
58.24		Independent				
58.28		Independent				
58.32		Independent				
58.36		Independent				
58.40		Independent				
58.44		Independent				
58.48		Independent				
58.52		Independent				
58.56		Independent				
58.60		Independent				
58.64		Independent				
58.68		Independent				
58.72		Independent				
58.76		Independent				
58.80		Independent				
58.84		Independent				
58.88		Independent				
58.92		Independent				
58.96		Independent				
59.00		Independent				
59.04		Independent				
59.08		Independent				
59.12		Independent				
59.16		Chasing				
59.20		Chasing				
59.24		Chasing				
59.28		Chasing				
59.32		Chasing				
59.36		Chasing				
59.40		Chasing				
59.44		Chasing				
59.48		Chasing				
59.52		Chasing				
59.56		Chasing				
59.60		Chasing				
59.64		Chasing				
59.68		Chasing				
59.72		Chasing				
59.76		Chasing				
59.80		Chasing				
59.84		Chasing				
59.88						
59.92						
59.96						
60.00			End of Projection			

ID36_1_009tri_LR.arch

Time		Looking	Marker			
0.00						
0.04						
0.08						
0.12						
0.16						
0.20						
0.24						
0.28						
0.32						
0.36						
0.40						
0.44						
0.48						
0.52						
0.56						
0.60						
0.64						
0.68						
0.72						
0.76						
0.80						
0.84						
0.88						
0.92						
0.96						
1.00						
1.04						
1.08						
1.12						
1.16						
1.20						
1.24						
1.28						
1.32						
1.36						
1.40						
1.44						
1.48						
1.52						
1.56						
1.60						
1.64						
1.68						
1.72						
1.76						
1.80						
1.84						
1.88						
1.92						
1.96						
2.00						
2.04						
2.08						
2.12						
2.16						
2.20						
2.24						
2.28						
2.32						
2.36						
2.40						
2.44						
2.48						
2.52						
2.56						
2.60						
2.64						
2.68						
2.72						
2.76						
2.80						
2.84						
2.88						
2.92						
2.96						
3.00						
3.04						
3.08						
3.12						
3.16						
3.20						
3.24						
3.28						
3.32						
3.36						
3.40						
3.44						
3.48						
3.52						
3.56						
3.60						
3.64						
3.68						
3.72						
3.76						
3.80						
3.84						
3.88						
3.92						
3.96						
4.00						
4.04						
4.08						
4.12						
4.16						
4.20						
4.24						
4.28						
4.32						
4.36						
4.40						
4.44						
4.48						
4.52						
4.56						
4.60						
4.64						
4.68						
4.72						
4.76						
4.80						
4.84						
4.88						
4.92						
4.96						
5.00						
5.04						
5.08						
5.12						
5.16						
5.20						
5.24						
5.28						
5.32						
5.36						
5.40						
5.44						
5.48						
5.52						
5.56						
5.60						
5.64						
5.68						
5.72						
5.76						
5.80						
5.84						
5.88						
5.92						
5.96						
6.00						
6.04						
6.08						
6.12						
6.16						
6.20						
6.24						
6.28						
6.32						
6.36						
6.40						
6.44						
6.48						
6.52						
6.56						
6.60						
6.64						
6.68						
6.72						
6.76						
6.80						
6.84						
6.88						
6.92						
6.96						
7.00						
7.04						
7.08						
7.12						
7.16						
7.20						
7.24						
7.28						
7.32						
7.36						
7.40						
7.44						
7.48						
7.52						
7.56						
7.60						
7.64						
7.68						
7.72						
7.76						
7.80						
7.84						
7.88						
7.92						
7.96						
8.00						
8.04						
8.08						
8.12						
8.16						
8.20						
8.24						
8.28						
8.32						
8.36						
8.40						
8.44						
8.48						
8.52						
8.56						
8.60						
8.64						
8.68						
8.72						
8.76						
8.80						
8.84						
8.88						
8.92						
8.96						
9.00						
9.04						
9.08						
9.12						
9.16						
9.20						
9.24						
9.28						
9.32						
9.36						
9.40						
9.44						
9.48						
9.52						
9.56						
9.60						
9.64						
9.68						
9.72						
9.76						
9.80						
9.84						
9.88						
9.92						
9.96						
10.00						
10.04						
10.08						
10.12						
10.16						
10.20						
10.24						
10.28						
10.32						
10.36						
10.40						
10.44						
10.48						
10.52						
10.56						
10.60						
10.64						
10.68						
10.72						
10.76						
10.80						
10.84						
10.88						
10.92						
10.96						
11.00						
11.04						
11.08						
11.12						
11.16						
11.20						
11.24						
11.28						
11.32						
11.36						
11.40						
11.44						
11.48						
11.52						
11.56						
11.60						
11.64						
11.68						
11.72						
11.76						
11.80						
11.84						
11.88						
11.92						
11.96						
12.00						
12.04						
12.08						
12.12						
12.16						
12.20						
12.24						
12.28						
12.32						
12.36						
12.40						
12.44						
12.48						
12.52						
12.56						
12.60						
12.64						
12.68						
12.72						
12.76						
12.80						
12.84						
12.88						
12.92						
12.96						
13.00						
13.04						
13.08						
13.12						
13.16						
13.20						
13.24						
13.28						
13.32						
13.36						
13.40						
13.44						
13.48						
13.52						
13.56						
13.60						
13.64						
13.68						
13.72						
13.76						
13.80						
13.84						
13.88						
13.92						
13.96						
14.00						
14.04						
14.08						
14.12						
14.16						
14.20						
14.24						
14.28						
14.32						
14.36						
14.40						
14.44						
14.48						
14.52						
14.56						
14.60						
14.64						
14.68						
14.72						
14.76						
14.80						
14.84						
14.88						
14.92						
14.96						
15.00						
15.04						
15.08						
15.12						
15.16						
15.20						
15.24						
15.28						
15.32						
15.36						
15.40						
15.44						
15.48						
15.52						
15.56						
15.60						
15.64						
15.68						
15.72						
15.76						
15.80						
15.84						
15.88						
15.92						
15.96						
16.00						
16.04						
16.08						
16.12						
16.16						
16.20						
16.24						
16.28						
16.32						
16.36						
16.40						
16.44						
16.48						
16.52						
16.56						
16.60						
16.64						
16.68						
16.72						
16.76						
16.80						
16.84						
16.88						
16.92						
16.96						
17.00						
17.04						
17.08						
17.12						
17.16						
17.20						
17.24						
17.28						
17.32						
17.36						
17.40						
17.44						
17.48						
17.52						
17.56						
17.60						
17.64						
17.68						
17.72						
17.76						
17.80						
17.84						
17.88						
17.92						
17.96						
18.00						
18.04						
18.08						
18.12						
18.16						
18.20						
18.24						
18.28						
18.32						
18.36						
18.40						
18.44						
18.48						
18.52						
18.56						
18.60						
18.64						
18.68						
18.72						
18.76						
18.80						
18.84						
18.88						
18.92						
18.96						
19.00						
19.04						
19.08						
19.12						
19.16						
19.20						
19.24						
19.28						
19.32						
19.36						
19.40						
19.44						
19.48						
19.52						
19.56						
19.60						
19.64						
19.68						
19.72						
19.76						
19.80						
19.84						
19.88						
19.92						
19.96						
20.00						
20.04						
20.08						
20.12						
20.16						
20.20						
20.24						
20.28						
20.32						
20.36						
20.40						
20.44						
20.48						
20.52						
20.56						
20.60						
20.64						
20.68						
20.72						
20.76						
20.80						
20.84						
20.88						
20.92						
20.96						
21.00						
21.04						
21.08						
21.12						
21.16						
21.20						
21.24						
21.28						
21.32						
21.36						
21.40						
21.44						
21.48						
21.52						
21.56						
21.60						
21.64						
21.68						
21.72						
21.76						
21.80						
21.84						
21.88						
21.92						
21.96						
22.00						
22.04						
22.08						
22.12						
22.16						
22.20						
22.24						
22.28						
22.32						
22.36						
22.40						
22.44						
22.48						
22.52						
22.56						
22.60						
22.64						
22.68						
22.72						
22.76						
22.80						
22.84						
22.88						
22.92						
22.96						
23.00						
23.04						
23.08						
23.12						
23.16						
23.20						
23.24						
23.28						
23.32						
23.36						
23.40						
23.44						
23.48						
23.52						
23.56						
23.60						
23.64						
23.68						
23.72						
23.76						
23.80						
23.84						
23.88						
23.92						
23.96						
24.00						
24.04						
24.08						
24.12						
24.16						
24.20						
24.24						
24.28						
24.32						
24.36						
24.40						
24.44						
24.48						
24.52						
24.56						
24.60						
24.64						
24.68						
24.72						
24.76						
24.80						
24.84						
24.88						
24.92						
24.96						
25.00						
25.04						
25.08						
25.12						
25.16						
25.20						
25.24						
25.28						
25.32						
25.36						
25.40						
25.44						
25.48						
25.52						
25.56						
25.60						
25.64						
25.68						
25.72						
25.76						
25.80						
25.84						
25.88						
25.92						
25.96						
26.00						
26.04						
26.08						
26.12						
26.16						
26.20						
26.24						
26.28						
26.32						
26.36						
26.40						
26.44						
26.48						
26.52						
26.56						
26.60						
26.64						
26.68						
26.72						
26.76						
26.80						
26.84						
26.88						
26.92						
26.96						
27.00						
27.04						
27.08						
27.12						
27.16						
27.20						
27.24						
27.28						
27.32						
27.36						
27.40						
27.44						
27.48						
27.52						
27.56						
27.60						
27.64						
27.68						
27.72						
27.76						
27.80						
27.84						
27.88						
27.92						
27.96						
28.00						
28.04						
28.08						
28.12						
28.16						
28.20						
28.24						
28.28						
28.32						
28.36						
28.40						
28.44						
28.48						
28.52						
28.56						
28.60						
28.64						
28.68						
28.72						
28.76						
28.80						
28.84						
28.88						
28.92						
28.96						
29.00						
29.04						
29.08						
29.12						
29.16						
29.20						
29.24						
29.28						
29.32						
29.36						
29.40						
29.44						
29.48						
29.52						
29.56						
29.60						
29.64						
29.68						
29.72						
29.76						
29.80						
29.84						
29.88						
29.92						
29.96						
30.00						
30.04						
30.08						
30.12						
30.16						
30.20						
30.24						
30.28						
30.32						
30.36						
30.40						
30.44						
30.48						
30.52						
30.56						
30.60						
30.64						
30.68						
30.72						
30.76						
30.80						
30.84						
30.88						
30.92						
30.96						
31.00						
31.04						
31.08						
31.12						
31.16						
31.20						
31.24						
31.28						
31.32						
31.36						
31.40						
31.44						
31.48						
31.52						
31.56						
31.60						
31.64						
31.68						
31.72						
31.76						
31.80						
31.84						
31.88						
31.92						
31.96						
32.00						
32.04						
32.08						
32.12						
32.16						
32.20						
32.24						
32.28						
32.32						
32.36						
32.40						
32.44						
32.48						
32.52						
32.56						
32.60						
32.64						
32.68						
32.72						
32.76						
32.80						
32.84						
32.88						
32.92						
32.96						
33.00						
33.04						
33.08						
33.12						
33.16						
33.20						
33.24						
33.28						
33.32						
33.36						
33.40						
33.44						
33.48						
33.52						
33.56						
33.60						
33.64						
33.68						
33.72						
33.76						
33.80						
33.84						
33.88						
33.92						
33.96						
34.00						
34.04						
34.08						
34.12						
34.16						
34.20						
34.24						
34.28						
34.32						
34.36						
34.40						
34.44						
34.48						
34.52						
34.56						
34.60						
34.64						
34.68						
34.72						
34.76						
34.80						
34.84						
34.88						
34.92						
34.96						
35.00						
35.04						
35.08						
35.12						
35.16						
35.20						
35.24						
35.28						
35.32						
35.36						
35.40						
35.44						
35.48						
35.52						
35.56						
35.60						
35.64						
35.68						
35.72						
35.76						
35.80						
35.84						
35.88						
35.92						
35.96						
36.00						
36.04						
36.08						
36.12						
36.16						
36.20						
36.24						
36.28						
36.32						
36.36						
36.40						
36.44						
36.48						
36.52						
36.56						
36.60						
36.64						
36.68						
36.72						
36.76						
36.80						
36.84						
36.88						
36.92						
36.96						
37.00						
37.04						
37.08						
37.12						
37.16						
37.20						
37.24						
37.28						
37.32						
37.36						
37.40						
37.44						
37.48						
37.52						
37.56						
37.60						
37.64						
37.68						
37.72						
37.76						
37.80						
37.84						
37.88						
37.92						
37.96						
38.00						
38.04						
38.08						
38.12						
38.16						
38.20						
38.24						
38.28						
38.32						
38.36						
38.40						
38.44						
38.48						
38.52						
38.56						
38.60						
38.64						
38.68						
38.72						
38.76						
38.80						
38.84						
38.88						
38.92						
38.96						
39.00						
39.04						
39.08						
39.12						
39.16						
39.20						
39.24						
39.28						
39.32						
39.36						
39.40						
39.44						
39.48						
39.52						
39.56						
39.60						
39.64						
39.68						
39.72						
39.76						
39.80						
39.84						
39.88						
39.92						
39.96						
40.00						
40.04						
40.08						
40.12						
40.16						
40.20						
40.24						
40.28						
40.32						
40.36						
40.40						
40.44						
40.48						
40.52						
40.56						
40.60						
40.64						
40.68						
40.72						
40.76						
40.80						
40.84						
40.88						
40.92						
40.96						
41.00						
41.04						
41.08						
41.12						
41.16						
41.20						
41.24						
41.28						
41.32						
41.36						
41.40						
41.44						
41.48						
41.52						
41.56						
41.60						
41.64						
41.68						
41.72						
41.76						
41.80						
41.84						
41.88						
41.92						
41.96						
42.00						
42.04						
42.08						
42.12						
42.16						
42.20						
42.24						
42.28						
42.32						
42.36						
42.40						
42.44						
42.48						
42.52						
42.56						
42.60						
42.64						
42.68						
42.72						
42.76						
42.80						
42.84						
42.88						
42.92						
42.96						
43.00						
43.04						
43.08						
43.12						
43.16						
43.20						
43.24						
43.28						
43.32						
43.36						
43.40						
43.44						
43.48						
43.52						
43.56						
43.60						
43.64						
43.68						
43.72						
43.76						
43.80						
43.84						
43.88						
43.92						
43.96						
44.00						
44.04						
44.08						
44.12						
44.16						
44.20						
44.24						
44.28						
44.32						
44.36						
44.40						
44.44						
44.48						
44.52						
44.56						
44.60						
44.64						
44.68						
44.72						
44.76						
44.80						
44.84						
44.88						
44.92						
44.96						
45.00						
45.04						
45.08						
45.12						
45.16						
45.20						
45.24						
45.28						
45.32						
45.36						
45.40						
45.44						
45.48						
45.52						
45.56						
45.60						
45.64						
45.68						
45.72						
45.76						
45.80						
45.84						
45.88						
45.92						
45.96						
46.00						
46.04						
46.08						
46.12						
46.16						
46.20						
46.24						
46.28						
46.32						
46.36						
46.40						
46.44						
46.48						
46.52						
46.56						
46.60						
46.64						
46.68						
46.72						
46.76						
46.80						
46.84						
46.88						
46.92						
46.96						
47.00						
47.04						
47.08						
47.12						
47.16						
47.20						
47.24						
47.28						
47.32						
47.36						
47.40						
47.44						
47.48						
47.52						
47.56						
47.60						
47.64						
47.68						
47.72						
47.76						
47.80						
47.84						
47.88						
47.92						
47.96						
48.00						
48.04						
48.08						
48.12						
48.16						
48.20						
48.24						
48.28						
48.32						
48.36						
48.40						
48.44						
48.48						
48.52						
48.56						
48.60						
48.64						
48.68						
48.72						
48.76						
48.80						
48.84						
48.88						
48.92						
48.96						
49.00						
49.04						
49.08						
49.12						
49.16						
49.20						
49.24						
49.28						
49.32						
49.36						
49.40						
49.44						
49.48						
49.52						
49.56						
49.60						
49.64						
49.68						
49.72						
49.76						
49.80						
49.84						
49.88						
49.92						
49.96						
50.00						
50.04						
50.08						
50.12						
50.16						
50.20						
50.24						
50.28						
50.32						
50.36						
50.40						
50.44						
50.48						
50.52						
50.56						
50.60						
50.64						
50.68						
50.72						
50.76						
50.80						
50.84						
50.88						
50.92						
50.96						
51.00						
51.04						
51.08						
51.12						
51.16						
51.20						
51.24						
51.28						
51.32						
51.36						
51.40						
51.44						
51.48						
51.52						
51.56						
51.60						
51.64						
51.68						
51.72						
51.76						
51.80						
51.84						
51.88						
51.92						
51.96						
52.00						
52.04						
52.08						
52.12						
52.16						
52.20						
52.24						
52.28						
52.32						
52.36						
52.40						
52.44						
52.48						
52.52						
52.56						
52.60						
52.64						
52.68						
52.72						
52.76						
52.80						
52.84						
52.88						
52.92						
52.96						
53.00						
53.04						
53.08						
53.12						
53.16						
53.20						
53.24						
53.28						
53.32						
53.36						
53.40						
53.44						
53.48						
53.52						
53.56						
53.60						
53.64						
53.68						
53.72						
53.76						
53.80						
53.84						
53.88						
53.92						
53.96						
54.00						
54.04						
54.08						
54.12						
54.16						
54.20						
54.24						
54.28						
54.32						
54.36						
54.40						
54.44						
54.48						
54.52						
54.56						
54.60						
54.64						
54.68						
54.72						
54.76						
54.80						
54.84						
54.88						
54.92						
54.96						
55.00						
55.04						
55.08						
55.12						
55.16						
55.20						
55.24						
55.28						
55.32						
55.36						
55.40						
55.44						
55.48						
55.52						
55.56						
55.60						
55.64						
55.68						
55.72						
55.76						
55.80						
55.84						
55.88						
55.92						
55.96						
56.00						
56.04						
56.08						
56.12						
56.16						
56.20						
56.24						
56.28						
56.32						
56.36						
56.40						
56.44						
56.48						
56.52						
56.56						
56.60						
56.64						
56.68						
56.72						
56.76						
56.80						
56.84						
56.88						
56.92						
56.96						
57.00						
57.04						
57.08						
57.12						
57.16						
57.20						
57.24						
57.28						
57.32						
57.36						
57.40						
57.44						
57.48						
57.52						
57.56						
57.60						
57.64						
57.68						
57.72						
57.76						
57.80						
57.84						
57.88						
57.92						
57.96						
58.00						
58.04						
58.08						
58.12						
58.16						
58.20						
58.24						
58.28						
58.32						
58.36						
58.40						
58.44						
58.48						
58.52						
58.56						
58.60						
58.64						
58.68						
58.72						
58.76						
58.80						
58.84						
58.88						
58.92						
58.96						
59.00						
59.04						
59.08						
59.12						
59.16						
59.20						
59.24						
59.28						
59.32						
59.36						
59.40						
59.44						
59.48						
59.52						
59.56						
59.60						
59.64						
59.68						
59.72						
59.76						
59.80						
59.84						
59.88						
59.92						
59.96						
60.00						
60.04						
60.08						
60.12						
60.16						
60.20						
60.24						
60.28						
60.32						
60.36						
60.40						
60.44						
60.48						
60.52						
60.56						
60.60						
60.64						
60.68						
60.72						
60.76						
60.80						
60.84						
60.88						
60.92						
60.96						
61.00						
61.04						
61.08						
61.12						
61.16						
61.20						
61.24						
61.28						
61.32						
61.36						
61.40						
61.44						
61.48						
61.52						
61.56						
61.60						
61.64						
61.68						
61.72						
61.76						
61.80						
61.84						
61.88						
61.92						
61.96						
62.00						
62.04						
62.08						
62.12						
62.16						
62.20						
62.24						
62.28						
62.32						
62.36						
62.40						
62.44						
62.48						
62.52						
62.56						
62.60						
62.64						
62.68						
62.72						
62.76						
62.80						
62.84						
62.88						
62.92						
62.96						
63.00						
63.04						
63.08						
63.12						
63.16						
63.20						
63.24						
63.28						
63.32						
63.36						
63.40						
63.44						
63.48						
63.52						
63.56						
63.60						
63.64						
63.68						
63.72						
63.76						
63.80						
63.84						
63.88						
63.92						
63.96						
64.00						
64.04						
64.08						
64.12						
64.16						
64.20						
64.24						
64.28						
64.32						
64.36						
64.40						
64.44						
64.48						
64.52						
64.56						
64.60						
64.64						
64.68						
64.72						
64.76						
64.80						
64.84						
64.88						
64.92						
64.96						
65.00						
65.04						
65.08						
65.12						
65.16						
65.20						
65.24						
65.28						
65.32						
65.36						
65.40						
65.44						
65.48						
65.52						
65.56						
65.60						
65.64						
65.68						
65.72						
65.76						
65.80						
65.84						
65.88						
65.92						
65.96						
66.00						
66.04						
66.08						
66.12						
66.16						
66.20						
66.24						
66.28						
66.32						
66.36						
66.40						
66.44						
66.48						
66.52						
66.56						
66.60						
66.64						
66.68						
66.72						
66.76						
66.80						
66.84						
66.88						
66.92						
66.96						
67.00						
67.04						
67.08						
67.12						
67.16						
67.20						
67.24						
67.28						
67.32						
67.36						
67.40						
67.44						
67.48						
67.52						
67.56						
67.60						
67.64						
67.68						
67.72						
67.76						
67.80						
67.84						
67.88						
67.92						
67.96						
68.00						
68.04						
68.08						
68.12						
68.16						
68.20						
68.24						
68.28						
68.32						
68.36						
68.40						
68.44						
68.48						
68.52						
68.56						
68.60						
68.64						
68.68						
68.72						
68.76						
68.80						
68.84						
68.88						
68.92						
68.96						
69.00						
69.04						
69.08						
69.12						
69.16						
69.20						
69.24						
69.28						
69.32						
69.36						
69.40						
69.44						
69.48						
69.52						
69.56						
69.60						
69.64						
69.68						
69.72						
69.76						
69.80						
69.84						
69.88						
69.92						
69.96						
70.00						
70.04						
70.08						
70.12						
70.16						
70.20						
70.24						
70.28						
70.32						
70.36						
70.40						
70.44						
70.48						
70.52						
70.56						
70.60						
70.64						
70.68						
70.72						
70.76						
70.80						
70.84						
70.88						
70.92						
70.96						
71.00						
71.04						
71.08						
71.12						
71.16						
71.20						
71.24						
71.28						
71.32						
71.36						
71.40						
71.44						
71.48						
71.52						
71.56						
71.60						
71.64						
71.68						
71.72						
71.76						
71.80						
71.84						
71.88						
71.92						
71.96						
72.00						
72.04						
72.08						
72.12						
72.16						
72.20						
72.24						
72.28						
72.32						
72.36						
72.40						
72.44						
72.48						
72.52						
72.56						
72.60						
72.64						
72.68						
72.72						
72.76						
72.80						
72.84						
72.88						
72.92						
72.96						
73.00						
73.04						
73.08						
73.12						
73.16						
73.20						
73.24						
73.28						
73.32						
73.36						
73.40						
73.44						
73.48						
73.52						
73.56						
73.60						
73.64						
73.68						
73.72						
73.76						
73.80						
73.84						
73.88						
73.92						
73.96						
74.00						
74.04						
74.08						
74.12						
74.16						
74.20						
74.24						
74.28						
74.32						
74.36						
74.40						
74.44						
74.48						
74.52						
74.56						
74.60						
74.64						
74.68						
74.72						
74.76						
74.80						
74.84						
74.88						
74.92						
74.96						
75.00						
75.04						
75.08						
75.12						
75.16						
75.20						
75.24						
75.28						
75.32						
75.36						
75.40						
75.44						
75.48						
75.52						
75.56						
75.60						
75.64						
75.68						
75.72						
75.76						
75.80						
75.84						
75.88						
75.92						
75.96						
76.00						
76.04						
76.08						
76.12						
76.16						
76.20						
76.24						
76.28						
76.32						
76.36						
76.40						
76.44						
76.48						
76.52						
76.56						
76.60						
76.64						
76.68						
76.72						
76.76						
76.80						
76.84						
76.88						
76.92						
76.96						
77.00						
77.04						
77.08						
77.12						
77.16						
77.20						
77.24						
77.28						
77.32						
77.36						
77.40						
77.44						
77.48						
77.52						
77.56						
77.60						
77.64						
77.68						
77.72						
77.76						
77.80						
77.84						
77.88						
77.92						
77.96						
78.00						
78.04						
78.08						
78.12						
78.16						
78.20						
78.24						
78.28						
78.32						
78.36						
78.40						
78.44						
78.48						
78.52						
78.56						
78.60						
78.64						
78.68						
78.72						
78.76						
78.80						
78.84						
78.88						
78.92						
78.96						
79.00						
79.04						
79.08						
79.12						
79.16						
79.20						
79.24						
79.28						
79.32						
79.36						
79.40						
79.44						
79.48						
79.52						
79.56						
79.60						
79.64						
79.68						
79.72						
79.76						
79.80						
79.84						
79.88						
79.92						
79.96						
80.00						
80.04						
80.08						
80.12						
80.16						
80.20						
80.24						
80.28						
80.32						
80.36						
80.40						
80.44						
80.48						
80.52						
80.56						
80.60						
80.64						
80.68						
80.72						
80.76						
80.80						
80.84						
80.88						
80.92						
80.96						
81.00						
81.04						
81.08						
81.12						
81.16						
81.20						
81.24						
81.28						
81.32						
81.36						
81.40						
81.44						
81.48						
81.52						
81.56						
81.60						
81.64						
81.68						
81.72						
81.76						
81.80						
81.84						
81.88						
81.92						
81.96						
82.00						
82.04						
82.08						
82.12						
82.16						
82.20						
82.24						
82.28						
82.32						
82.36						
82.40						
82.44						
82.48						
82.52						
82.56						
82.60						
82.64						
82.68						
82.72						
82.76						
82.80						
82.84						
82.88						
82.92						
82.96						
83.00						
83.04						
83.08						
83.12						
83.16						
83.20						
83.24						
83.28						
83.32						
83.36						
83.40						
83.44						
83.48						
83.52						
83.56						
83.60						
83.64						
83.68						
83.72						
83.76						
83.80						
83.84						
83.88						
83.92						
83.96						
84.00						
84.04						
84.08						
84.12						
84.16						
84.20						
84.24						
84.28						
84.32						
84.36						
84.40						
84.44						
84.48						
84.52						
84.56						
84.60						
84.64						
84.68						
84.72						
84.76						
84.80						
84.84						
84.88						
84.92						
84.96						
85.00						
85.04						
85.08						
85.12						
85.16						
85.20						
85.24						
85.28						
85.32						
85.36						
85.40						
85.44						
85.48						
85.52						
85.56						
85.60						
85.64						
85.68						
85.72						
85.76						
85.80						
85.84						
85.88						
85.92						
85.96						
86.00						
86.04						
86.08						
86.12						
86.16						
86.20						
86.24						
86.28						
86.32						
86.36						
86.40						
86.44						
86.48						
86.52						
86.56						
86.60						
86.64						
86.68						
86.72						
86.76						
86.80						
86.84						
86.88						
86.92						
86.96						
87.00						
87.04						
87.08						
87.12						
87.16						
87.20						
87.24						
87.28						
87.32						
87.36						
87.40						
87.44						
87.48						
87.52						
87.56						
87.60						
87.64						
87.68						
87.72						
87.76						
87.80						
87.84						
87.88						
87.92						
87.96						
88.00						
88.04						
88.08						
88.12						
88.16						
88.20						
88.24						
88.28						
88.32						
88.36						
88.40						
88.44						
88.48						
88.52						
88.56						
88.60						
88.64						
88.68						
88.72						
88.76						
88.80						
88.84						
88.88						
88.92						
88.96						
89.00						
89.04						
89.08						
89.12						
89.16						
89.20						
89.24						
89.28						
89.32						
89.36						
89.40						
89.44						
89.48						
89.52						
89.56						
89.60						
89.64						
89.68						
89.72						
89.76						
89.80						
89.84						
89.88						
89.92						
89.96						
90.00						
90.04						
90.08						
90.12						
90.16						
90.20						
90.24						
90.28						
90.32						
90.36						
90.40						
90.44						
90.48						
90.52						
90.56						
90.60						
90.64						
90.68						
90.72						
90.76						
90.80						
90.84						
90.88						
90.92						
90.96						
91.00						
91.04						
91.08						
91.12						
91.16						
91.20						
91.24						
91.28						
91.32						
91.36						
91.40						
91.44						
91.48						
91.52						
91.56						
91.60						
91.64						
91.68						
91.72						
91.76						
91.80						
91.84						
91.88						
91.92						
91.96						
92.00						
92.04						
92.08						
92.12						
92.16						
92.20						
92.24						
92.28						
92.32						
92.36						
92.40						
92.44						
92.48						
92.52						
92.56						
92.60						
92.64						
92.68						
92.72						
92.76						
92.80						
92.84						
92.88						
92.92						
92.96						
93.00						
93.04						
93.08						
93.12						
93.16						
93.20						
93.24						
93.28						
93.32						
93.36						
93.40						
93.44						
93.48						
93.52						
93.56						
93.60						
93.64						
93.68						
93.72						
93.76						
93.80						
93.84						
93.88						
93.92						
93.96						
94.00						
94.04						
94.08						
94.12						
94.16						
94.20						
94.24						
94.28						
94.32						
94.36						
94.40						
94.44						
94.48						
94.52						
94.56						
94.60						
94.64						
94.68						
94.72						
94.76						
94.80						
94.84						
94.88						
94.92						
94.96						
95.00						
95.04						
95.08						
95.12						
95.16						
95.20						
95.24						
95.28						
95.32						
95.36						
95.40						
95.44						
95.48						
95.52						
95.56						
95.60						
95.64						
95.68						
95.72						
95.76						
95.80						
95.84						
95.88						
95.92						
95.96						
96.00						
96.04						
96.08						
96.12						
96.16						
96.20						
96.24						
96.28						
96.32						
96.36						
96.40						
96.44						
96.48						
96.52						
96.56						
96.60						
96.64						
96.68						
96.72						
96.76						
96.80						
96.84						
96.88						
96.92						
96.96						
97.00						
97.04						
97.08						
97.12						
97.16						
97.20						
97.24						
97.28						
97.32						
97.36						
97.40						
97.44						
97.48						
97.52						
97.56						
97.60						
97.64						
97.68						
97.72						
97.76						
97.80						
97.84						
97.88						
97.92						
97.96						
98.00						
98.04						
98.08						
98.12						
98.16						
98.20						
98.24						
98.28						
98.32						
98.36						
98.40						
98.44						
98.48						
98.52						
98.56						
98.60						
98.64						
98.68						
98.72						
98.76						
98.80						
98.84						
98.88						
98.92						
98.96						
99.00						
99.04						
99.08						
99.12						
99.16						
99.20						
99.24						
99.28						
99.32						
99.36						
99.40						
99.44						
99.48						
99.52						
99.56						
99.60						
99.64						
99.68						
99.72						
99.76						
99.80						
99.84						
99.88						
99.92						
99.96						
100.00						
100.04						
100.08						
100.12						
100.16						
100.20						
100.24						
100.28						
100.32						
100.36						
100.40						
100.44						
100.48						
100.52						
100.56						
100.60						
100.64						
100.68						
100.72						
100.76						
100.80						
100.84						
100.88						
100.92						
100.96						
101.00						
101.04						
101.08						
101.12						
101.16						
101.20						
101.24						
101.28						
101.32						
101.36						
101.40						
101.44						
101.48						
101.52						
101.56						
101.60						
101.64						
101.68						
101.72						
101.76						
101.80						
101.84						
101.88						
101.92						
101.96						
102.00						
102.04						
102.08						
102.12						
102.16						
102.20						
102.24						
102.28						
102.32						
102.36						
102.40						
102.44						
102.48						
102.52						
102.56						
102.60						
102.64						
102.68						
102.72						
102.76						
102.80						
102.84						
102.88						
102.92						
102.96						
103.00						
103.04						
103.08						
103.12						
103.16						
103.20						
103.24						
103.28						
103.32						
103.36						
103.40						
103.44						
103.48						
103.52						
103.56						
103.60						
103.64						
103.68						
103.72						
103.76						
103.80						
103.84						
103.88						
103.92						
103.96						
104.00						
104.04						
104.08						
104.12						
104.16						
104.20						
104.24						
104.28						
104.32						
104.36						
104.40						
104.44						
104.48						
104.52						
104.56						
104.60						
104.64						
104.68						
104.72						
104.76						
104.80						
104.84						
104.88						
104.92						
104.96						
105.00						
105.04						
105.08						
105.12						
105.16						
105.20						
105.24						
105.28						
105.32						
105.36						
105.40						
105.44						
105.48						
105.52						
105.56						
105.60						
105.64						
105.68						
105.72						
105.76						
105.80						
105.84						
105.88						
105.92						
105.96						
106.00						
106.04						
106.08						
106.12						
106.16						
106.20						
106.24						
106.28						
106.32						
106.36						
106.40						
106.44						
106.48						
106.52						
106.56						
106.60						
106.64						
106.68						
106.72						
106.76						
106.80						
106.84						
106.88						
106.92						
106.96						
107.00						
107.04						
107.08						
107.12						
107.16						
107.20						
107.24						
107.28						
107.32						
107.36						
107.40						
107.44						
107.48						
107.52						
107.56						
107.60						
107.64						
107.68						
107.72						
107.76						
107.80						
107.84						
107.88						
107.92						
107.96						
108.00						
108.04						
108.08						
108.12						
108.16						
108.20						
108.24						
108.28						
108.32						
108.36						
108.40						
108.44						
108.48						
108.52						
108.56						
108.60						
108.64						
108.68						
108.72						
108.76						
108.80						
108.84						
108.88						
108.92						
108.96						
109.00						
109.04						
109.08						
109.12						
109.16						
109.20						
109.24						
109.28						
109.32						
109.36						
109.40						
109.44						
109.48						
109.52						
109.56						
109.60						
109.64						
109.68						
109.72						
109.76						
109.80						
109.84						
109.88						
109.92						
109.96						
110.00						
110.04						
110.08						
110.12						
110.16						
110.20						
110.24						
110.28						
110.32						
110.36						
110.40						
110.44						
110.48						
110.52						
110.56						
110.60						
110.64						
110.68						
110.72						
110.76						
110.80						
110.84						
110.88						
110.92						
110.96						
111.00						
111.04						
111.08						
111.12						
111.16						
111.20						
111.24						
111.28						
111.32						
111.36						
111.40						
111.44						
111.48						
111.52						
111.56						
111.60						
111.64						
111.68						
111.72						
111.76						
111.80						
111.84						
111.88						
111.92						
111.96						
112.00						
112.04						
112.08						
112.12						
112.16						
112.20						
112.24						
112.28						
112.32						
112.36						
112.40						
112.44						
112.48						
112.52						
112.56						
112.60						
112.64						
112.68						
112.72						
112.76						
112.80						
112.84						
112.88						
112.92						
112.96						
113.00						
113.04						
113.08						
113.12						
113.16						
113.20						
113.24						
113.28						
113.32						
113.36						
113.40						
113.44						
113.48						
113.52						
113.56						
113.60						
113.64						
113.68						
113.72						
113.76						
113.80						
113.84						
113.88						
113.92						
113.96						
114.00						
114.04						
114.08						
114.12						
114.16						
114.20						
114.24						
114.28						
114.32						
114.36						
114.40						
114.44						
114.48						
114.52						
114.56						
114.60						
114.64						
114.68						
114.72						
114.76						
114.80						
114.84						
114.88						
114.92						
114.96						
115.00						
115.04						
115.08						
115.12						
115.16						
115.20						
115.24						
115.28						
115.32						
115.36						
115.40						
115.44						
115.48						
115.52						
115.56						
115.60						
115.64						
115.68						
115.72						
115.76						
115.80						
115.84						
115.88						
115.92						
115.96						
116.00						
116.04						
116.08						
116.12						
116.16						
116.20						
116.24						
116.28						
116.32						
116.36						
116.40						
116.44						
116.48						
116.52						
116.56						
116.60						
116.64						
116.68						
116.72						
116.76						
116.80						
116.84						
116.88						
116.92						
116.96						
117.00						
117.04						
117.08						
117.12						
117.16						
117.20						
117.24						
117.28						
117.32						
117.36						
117.40						
117.44						
117.48						
117.52						
117.56						
117.60						
117.64						
117.68						
117.72						
117.76						
117.80						
117.84						
117.88						
117.92						
117.96						
118.00						
118.04						
118.08						
118.12						
118.16						
118.20						
118.24						
118.28						
118.32						
118.36						
118.40						
118.44						
118.48						
118.52						
118.56						
118.60						
118.64						
118.68						
118.72						
118.76						
118.80						
118.84						
118.88						
118.92						
118.96						
119.00						
119.04						
119.08						
119.12						
119.16						
119.20						
119.24						
119.28						
119.32						
119.36						
119.40						
119.44						
119.48						
119.52						
119.56						
119.60						
119.64						
119.68						
119.72						
119.76						
119.80						
119.84						
119.88						
119.92						
119.96						
120.00						
120.04						
120.08						
120.12						
120.16						
120.20						
120.24						
120.28						
120.32						
120.36						
120.40						
120.44						
120.48						
120.52						
120.56						
120.60						
120.64						
120.68						
120.72						
120.76						
120.80						
120.84						
120.88						
120.92						
120.96						
121.00						
121.04						
121.08						
121.12						
121.16						
121.20						
121.24						
121.28						
121.32						
121.36						
121.40						
121.44						
121.48						
121.52						
121.56						
121.60						
121.64						
121.68						
121.72						
121.76						
121.80						
121.84						
121.88						
121.92						
121.96						
122.00						
122.04						
122.08						
122.12						
122.16						
122.20						
122.24						
122.28						
122.32						
122.36						
122.40						
122.44						
122.48						
122.52						
122.56						
122.60						
122.64						
122.68						
122.72						
122.76						
122.80						
122.84						
122.88						
122.92						
122.96						
123.00						
123.04						
123.08						
123.12						
123.16						
123.20						
123.24						
123.28						
123.32						
123.36						
123.40						
123.44						
123.48						
123.52						
123.56						
123.60						
123.64						
123.68						
123.72						
123.76						
123.80						
123.84						
123.88						
123.92						
123.96						
124.00						
124.04						
124.08						
124.12						
124.16						
124.20						
124.24						
124.28						
124.32						
124.36						
124.40						
124.44						
124.48						
124.52						
124.56						
124.60						
124.64						
124.68						
124.72						
124.76						
124.80						
124.84						
124.88						
124.92						
124.96						
125.00						
125.04						
125.08						
125.12						
125.16						
125.20						
125.24						
125.28						
125.32						
125.36						
125.40						
125.44						
125.48						
125.52						
125.56						
125.60						
125.64						
125.68						
125.72						
125.76						
125.80						
125.84						
125.88						
125.92						
125.96						
126.00						
126.04						
126.08						
126.12						
126.16						
126.20						
126.24						
126.28						
126.32						
126.36						
126.40						
126.44						
126.48						
126.52						
126.56						
126.60						
126.64						
126.68						
126.72						
126.76						
126.80						
126.84						
126.88						
126.92						
126.96						
127.00						
127.04						
127.08						
127.12						
127.16						
127.20						
127.24						
127.28						
127.32						
127.36						
127.40						
127.44						
127.48						
127.52						
127.56						
127.60						
127.64						
127.68						
127.72						
127.76						
127.80						
127.84						
127.88						
127.92						
127.96						
128.00						
128.04						
128.08						
128.12						
128.16						
128.20						
128.24						
128.28						
128.32						
128.36						
128.40						
128.44						
128.48						
128.52						
128.56						
128.60						
128.64						
128.68						
128.72						
128.76						
128.80						
128.84						
128.88						
128.92						
128.96						
129.00						
129.04						
129.08						
129.12						
129.16						
129.20						
129.24						
129.28						
129.32						
129.36						
129.40						
129.44						
129.48						
129.52						
129.56						
129.60						
129.64						
129.68						
129.72						
129.76						
129.80						
129.84						
129.88						
129.92						
129.96						
130.00						
130.04						
130.08						
130.12						
130.16						
130.20						
130.24						
130.28						
130.32						
130.36						
130.40						
130.44						
130.48						
130.52						
130.56						
130.60						
130.64						
130.68						
130.72						
130.76						
130.80						
130.84						
130.88						
130.92						
130.96						
131.00						
131.04						
131.08						
131.12						
131.16						
131.20						
131.24						
131.28						
131.32						
131.36						
131.40						
131.44						
131.48						
131.52						
131.56						
131.60						
131.64						
131.68						
131.72						
131.76						
131.80						
131.84						
131.88						
131.92						
131.96						
132.00						
132.04						
132.08						
132.12						
132.16						
132.20						
132.24						
132.28						
132.32						
132.36						
132.40						
132.44						
132.48						
132.52						
132.56						
132.60						
132.64						
132.68						
132.72						
132.76						
132.80						
132.84						
132.88						
132.92						
132.96						
133.00						
133.04						
133.08						
133.12						
133.16						
133.20						
133.24						
133.28						
133.32						
133.36						
133.40						
133.44						
133.48						
133.52						
133.56						
133.60						
133.64						
133.68						
133.72						
133.76						
133.80						
133.84						
133.88						
133.92						
133.96						
134.00						
134.04						
134.08						
134.12						
134.16						
134.20						
134.24						
134.28						
134.32						
134.36						
134.40						
134.44						
134.48						
134.52						
134.56						
134.60						
134.64						
134.68						
134.72						
134.76						
134.80						
134.84						
134.88						
134.92						
134.96						
135.00						
135.04						
135.08						
135.12						
135.16						
135.20						
135.24						
135.28						
135.32						
135.36						
135.40						
135.44						
135.48						
135.52						
135.56						
135.60						
135.64						
135.68						
135.72						
135.76						
135.80						
135.84						
135.88						
135.92						
135.96						
136.00						
136.04						
136.08						
136.12						
136.16						
136.20						
136.24						
136.28						
136.32						
136.36						
136.40						
136.44						
136.48						
136.52						
136.56						
136.60						
136.64						
136.68						
136.72						
136.76						
136.80						
136.84						
136.88						
136.92						
136.96						
137.00						
137.04						
137.08						
137.12						
137.16						
137.20						
137.24						
137.28						
137.32						
137.36						
137.40						
137.44						
137.48						
137.52						
137.56						
137.60						
137.64						
137.68						
137.72						
137.76						
137.80						
137.84						
137.88						
137.92						
137.96						
138.00						
138.04						
138.08						
138.12						
138.16						
138.20						
138.24						
138.28						
138.32						
138.36						
138.40						
138.44						
138.48						
138.52						
138.56						
138.60						
138.64						
138.68						
138.72						
138.76						
138.80						
138.84						
138.88						
138.92						
138.96						
139.00						
139.04						
139.08						
139.12						
139.16						
139.20						
139.24						
139.28						
139.32						
139.36						
139.40						
139.44						
139.48						
139.52						
139.56						
139.60						
139.64						
139.68						
139.72						
139.76						
139.80						
139.84						
139.88						
139.92						
139.96						
140.00						
140.04						
140.08						
140.12						
140.16						
140.20						
140.24						
140.28						
140.32						
140.36						
140.40						
140.44						
140.48						
140.52						
140.56						
140.60						
140.64						
140.68						
140.72						
140.76						
140.80						
140.84						
140.88						
140.92						
140.96						
141.00						
141.04						
141.08						
141.12						
141.16						
141.20						
141.24						
141.28						
141.32						
141.36						
141.40						
141.44						
141.48						
141.52						
141.56						
141.60						
141.64						
141.68						
141.72						
141.76						
141.80						
141.84						
141.88						
141.92						
141.96						
142.00						
142.04						
142.08						
142.12						
142.16						
142.20						
142.24						
142.28						
142.32						
142.36						
142.40						
142.44						
142.48						
142.52						
142.56						
142.60						
142.64						
142.68						
142.72						
142.76						
142.80						
142.84						
142.88						
142.92						
142.96						
143.00						
143.04						
143.08						
143.12						
143.16						
143.20						
143.24						
143.28						
143.32						
143.36						
143.40						
143.44						
143.48						
143.52						
143.56						
143.60						
143.64						
143.68						
143.72						
143.76						
143.80						
143.84						
143.88						
143.92						
143.96						
144.00						
144.04						
144.08						
144.12						
144.16						
144.20						
144.24						
144.28						
144.32						
144.36						
144.40						
144.44						
144.48						
144.52						
144.56						
144.60						
144.64						
144.68						
144.72						
144.76						
144.80						
144.84						
144.88						
144.92						
144.96						
145.00						
145.04						
145.08						
145.12						
145.16						
145.20						
145.24						
145.28						
145.32						
145.36						
145.40						
145.44						
145.48						
145.52						
145.56						
145.60						
145.64						
145.68						
145.72						
145.76						
145.80						
145.84						
145.88						
145.92						
145.96						
146.00						
146.04						
146.08						
146.12						
146.16						
146.20						
146.24						
146.28						
146.32						
146.36						
146.40						
146.44						
146.48						
146.52						
146.56						
146.60						
146.64						
146.68						
146.72						
146.76						
146.80						
146.84						
146.88						
146.92						
146.96						
147.00						
147.04						
147.08						
147.12						
147.16						
147.20						
147.24						
147.28						
147.32						
147.36						
147.40						
147.44						
147.48						
147.52						
147.56						
147.60						
147.64						
147.68						
147.72						
147.76						
147.80						
147.84						
147.88						
147.92						
147.96						
148.00						
148.04						
148.08						
148.12						
148.16						
148.20						
148.24						
148.28						
148.32						
148.36						
148.40						
148.44						
148.48						
148.52						
148.56						
148.60						
148.64						
148.68						
148.72						
148.76						
148.80						
148.84						
148.88						
148.92						
148.96						
149.00						
149.04						
149.08						
149.12						
149.16						
149.20						
149.24						
149.28						
149.32						
149.36						
149.40						
149.44						
149.48						
149.52						
149.56						
149.60						
149.64						
149.68						
149.72						
149.76						
149.80						
149.84						
149.88						
149.92						
149.96						
150.00						
150.04						
150.08						
150.12						
150.16						
150.20						
150.24						
150.28						
150.32						
150.36						
150.40						
150.44						
150.48						
150.52						
150.56						
150.60						
150.64						
150.68						
150.72						
150.76						
150.80						
150.84						
150.88						
150.92						
150.96						
151.00						
151.04						
151.08						
151.12						
151.16						
151.20						
151.24						
151.28						
151.32						
151.36						
151.40						
151.44						
151.48						
151.52						
151.56						
151.60						
151.64						
151.68						
151.72						
151.76						
151.80						
151.84						
151.88						
151.92						
151.96						
152.00						
152.04						
152.08						
152.12						
152.16						
152.20						
152.24						
152.28						
152.32						
152.36						
152.40						
152.44						
152.48						
152.52						
152.56						
152.60						
152.64						
152.68						
152.72						
152.76						
152.80						
152.84						
152.88						
152.92						
152.96						
153.00						
153.04						
153.08						
153.12						
153.16						
153.20						
153.24						
153.28						
153.32						
153.36						
153.40						
153.44						
153.48						
153.52						
153.56						
153.60						
153.64						
153.68						
153.72						
153.76						
153.80						
153.84						
153.88						
153.92						
153.96						
154.00						
154.04						
154.08						
154.12						
154.16						
154.20						
154.24						
154.28						
154.32						
154.36						
154.40						
154.44						
154.48						
154.52						
154.56						
154.60						
154.64						
154.68						
154.72						
154.76						
154.80						
154.84						
154.88						
154.92						
154.96						
155.00						
155.04						
155.08						
155.12						
155.16						
155.20						
155.24						
155.28						
155.32						
155.36						
155.40						
155.44						
155.48						
155.52						
155.56						
155.60						
155.64						
155.68						
155.72						
155.76						
155.80						
155.84						
155.88						
155.92						
155.96						
156.00						
156.04						
156.08						
156.12						
156.16						
156.20						
156.24						
156.28						
156.32						
156.36						
156.40						
156.44						
156.48						
156.52						
156.56						
156.60						
156.64						
156.68						
156.72						
156.76						
156.80						
156.84						
156.88						
156.92						
156.96						
157.00						
157.04						
157.08						
157.12						
157.16						
157.20						
157.24						
157.28						
157.32						
157.36						
157.40						
157.44						
157.48						
157.52						
157.56						
157.60						
157.64						
157.68						
157.72						
157.76						
157.80						
157.84						
157.88						
157.92						
157.96						
158.00						
158.04						
158.08						
158.12						
158.16						
158.20						
158.24						
158.28						
158.32						
158.36						
158.40						
158.44						
158.48						
158.52						
158.56						
158.60						
158.64						
158.68						
158.72						
158.76						
158.80						
158.84						
158.88						
158.92						
158.96						
159.00						
159.04						
159.08						
159.12						
159.16						
159.20						
159.24						
159.28						
159.32						
159.36						
159.40						
159.44						
159.48						
159.52						
159.56						
159.60						
159.64						
159.68						
159.72						
159.76						
159.80						
159.84						
159.88						
159.92						
159.96						
160.00						
160.04						
160.08						
160.12						
160.16						
160.20						
160.24						
160.28						
160.32						
160.36						
160.40						
160.44						
160.48						
160.52						
160.56						
160.60						
160.64						
160.68						
160.72						
160.76						
160.80						
160.84						
160.88						
160.92						
160.96						
161.00						
161.04						
161.08						
161.12						
161.16						
161.20						
161.24						
161.28						
161.32						
161.36						
161.40						
161.44						
161.48						
161.52						
161.56						
161.60						
161.64						
161.68						
161.72						
161.76						
161.80						
161.84						
161.88						
161.92						
161.96						
162.00						
162.04						
162.08						
162.12						
162.16						
162.20						
162.24						
162.28						
162.32						
162.36						
162.40						
162.44						
162.48						
162.52						
162.56						
162.60						
162.64						
162.68						
162.72						
162.76						
162.80						
162.84						
162.88						
162.92						
162.96						
163.00						
163.04						
163.08						
163.12						
163.16						
163.20						
163.24						
163.28						
163.32						
163.36						
163.40						
163.44						
163.48						
163.52						
163.56						
163.60						
163.64						
163.68						
163.72						
163.76						
163.80						
163.84						
163.88						
163.92						
163.96						
164.00						
164.04						
164.08						
164.12						
164.16						
164.20						
164.24						
164.28						
164.32						
164.36						
164.40						
164.44						
164.48						
164.52						
164.56						
164.60						
164.64						
164.68						
164.72						
164.76						
164.80						
164.84						
164.88						
164.92						
164.96						
165.00						
165.04						
165.08						
165.12						
165.16						
165.20						
165.24						
165.28						
165.32						
165.36						
165.40						
165.44						
165.48						
165.52						
165.56						
165.60						
165.64						
165.68						
165.72						
165.76						
165.80						
165.84						
165.88						
165.92						
165.96						
166.00						
166.04						
166.08						
166.12						
166.16						
166.20						
166.24						
166.28						
166.32						
166.36						
166.40						
166.44						
166.48						
166.52						
166.56						
166.60						
166.64						
166.68						
166.72						
166.76						
166.80						
166.84						
166.88						
166.92						
166.96						
167.00						
167.04						
167.08						
167.12						
167.16						
167.20						
167.24						
167.28						
167.32						
167.36						
167.40						
167.44						
167.48						
167.52						
167.56						
167.60						
167.64						
167.68						
167.72						
167.76						
167.80						
167.84						
167.88						
167.92						
167.96						
168.00						
168.04						
168.08						
168.12						
168.16						
168.20						
168.24						
168.28						
168.32						
168.36						
168.40						
168.44						
168.48						
168.52						
168.56						
168.60						
168.64						
168.68						
168.72						
168.76						
168.80						
168.84						
168.88						
168.92						
168.96						
169.00						
169.04						
169.08						
169.12						
169.16						
169.20						
169.24						
169.28						
169.32						
169.36						
169.40						
169.44						
169.48						
169.52						
169.56						
169.60						
169.64						
169.68						
169.72						
169.76						
169.80						
169.84						
169.88						
169.92						
169.96						
170.00						
170.04						
170.08						
170.12						
170.16						
170.20						
170.24						
170.28						
170.32						
170.36						
170.40						
170.44						
170.48						
170.52						
170.56						
170.60						
170.64						
170.68						
170.72						
170.76						
170.80						
170.84						
170.88						
170.92						
170.96						
171.00						
171.04						
171.08						
171.12						
171.16						
171.20						
171.24						
171.28						
171.32						
171.36						
171.40						
171.44						
171.48						
171.52						
171.56						
171.60						
171.64						
171.68						
171.72						
171.76						
171.80						
171.84						
171.88						
171.92						
171.96						
172.00						
172.04						
172.08						
172.12						
172.16						
172.20						
172.24						
172.28						
172.32						
172.36						
172.40						
172.44						
172.48						
172.52						
172.56						
172.60						
172.64						
172.68						
172.72						
172.76						
172.80						
172.84						
172.88						
172.92						
172.96						
173.00						
173.04						
173.08						
173.12						
173.16						
173.20						
173.24						
173.28						
173.32						
173.36						
173.40						
173.44						
173.48						
173.52						
173.56						
173.60						
173.64						
173.68						
173.72						
173.76						
173.80						
173.84						
173.88						
173.92						
173.96						
174.00						
174.04						
174.08						
174.12						
174.16						
174.20						
174.24						
174.28						
174.32						
174.36						
174.40						
174.44						
174.48						
174.52						
174.56						
174.60						
174.64						
174.68						
174.72						
174.76						
174.80						
174.84						
174.88						
174.92						
174.96						
175.00						
175.04						
175.08						
175.12						
175.16						
175.20						
175.24						
175.28						
175.32						
175.36						
175.40						
175.44						
175.48						
175.52						
175.56						
175.60						
175.64						
175.68						
175.72						
175.76						
175.80						
175.84						
175.88						
175.92						
175.96						
176.00						
176.04						
176.08						
176.12						
176.16						
176.20						
176.24						
176.28						
176.32						
176.36						
176.40						
176.44						
176.48						
176.52						
176.56						
176.60						
176.64						
176.68						
176.72						
176.76						
176.80						
176.84						
176.88						
176.92						
176.96						
177.00						
177.04						
177.08						
177.12						
177.16						
177.20						
177.24						
177.28						
177.32						
177.36						
177.40						
177.44						
177.48						
177.52						
177.56						
177.60						
177.64						
177.68						
177.72						
177.76						
177.80						
177.84						
177.88						
177.92						
177.96						
178.00						
178.04						
178.08						
178.12						
178.16						
178.20						
178.24						
178.28						
178.32						
178.36						
178.40						
178.44						
178.48						
178.52						
178.56						
178.60						
178.64						
178.68						
178.72						
178.76						
178.80						
178.84						
178.88						
178.92						
178.96						
179.00						
179.04						
179.08						
179.12						
179.16						
179.20						
179.24						
179.28						
179.32						
179.36						
179.40						
179.44						
179.48						
179.52						
179.56						
179.60						
179.64						
179.68						
179.72						
179.76						
179.80						
179.84						
179.88						
179.92						
179.96						
180.00						
180.04						
180.08						
180.12						
180.16						
180.20						
180.24						
180.28						
180.32						
180.36						
180.40						
180.44						
180.48						
180.52						
180.56						
180.60						
180.64						
180.68						
180.72						
180.76						
180.80						
180.84						
180.88						
180.92						
180.96						
181.00						
181.04						
181.08						
181.12						
181.16						
181.20						
181.24						
181.28						
181.32						
181.36						
181.40						
181.44						
181.48						
181.52						
181.56						
181.60						
181.64						
181.68						
181.72						
181.76						
181.80						
181.84						
181.88						
181.92						
181.96						
182.00						
182.04						
182.08						
182.12						
182.16						
182.20						
182.24						
182.28						
182.32						
182.36						
182.40						
182.44						
182.48						
182.52						
182.56						
182.60						
182.64						
182.68						
182.72						
182.76						
182.80						
182.84						
182.88						
182.92						
182.96						
183.00						
183.04						
183.08						
183.12						
183.16						
183.20						
183.24						
183.28						
183.32						
183.36						
183.40						
183.44						
183.48						
183.52						
183.56						
183.60						
183.64						
183.68						
183.72						
183.76						
183.80						
183.84						
183.88						
183.92						
183.96						
184.00						
184.04						
184.08						
184.12						
184.16						
184.20						
184.24						
184.28						
184.32						
184.36						
184.40						
184.44						
184.48						
184.52						
184.56						
184.60						
184.64						
184.68						
184.72						
184.76						
184.80						
184.84						
184.88						
184.92						
184.96						
185.00						
185.04						
185.08						
185.12						
185.16						
185.20						
185.24						
185.28						
185.32						
185.36						
185.40						
185.44						
185.48						
185.52						
185.56						
185.60						
185.64						
185.68						
185.72						
185.76						
185.80						
185.84						
185.88						
185.92						
185.96						
186.00						
186.04						
186.08						
186.12						
186.16						
186.20						
186.24						
186.28						
186.32						
186.36						
186.40						
186.44						
186.48						
186.52						
186.56						
186.60						
186.64						
186.68						
186.72						
186.76						
186.80						
186.84						
186.88						
186.92						
186.96						
187.00						
187.04						
187.08						
187.12						
187.16						
187.20						
187.24						
187.28						
187.32						
187.36						
187.40						
187.44						
187.48						
187.52						
187.56						
187.60						
187.64						
187.68						
187.72						
187.76						
187.80						
187.84						
187.88						
187.92						
187.96						
188.00						
188.04						
188.08						
188.12						
188.16						
188.20						
188.24						
188.28						
188.32						
188.36						
188.40						
188.44						
188.48						
188.52						
188.56						
188.60						
188.64						
188.68						
188.72						
188.76						
188.80						
188.84						
188.88						
188.92						
188.96						
189.00						
189.04						
189.08						
189.12						
189.16						
189.20						
189.24						
189.28						
189.32						
189.36						
189.40						
189.44						
189.48						
189.52						
189.56						
189.60						
189.64						
189.68						
189.72						
189.76						
189.80						
189.84						
189.88						
189.92						
189.96						
190.00						
190.04						
190.08						
190.12						
190.16						
190.20						
190.24						
190.28						
190.32						
190.36						
190.40						
190.44						
190.48						
190.52						
190.56						
190.60						
190.64						
190.68						
190.72						
190.76						
190.80						
190.84						
190.88						
190.92						
190.96						
191.00						
191.04						
191.08						
191.12						
191.16						
191.20						
191.24						
191.28						
191.32						
191.36						
191.40						
191.44						
191.48						
191.52						
191.56						
191.60						
191.64						
191.68						
191.72						
191.76						
191.80						
191.84						
191.88						
191.92						
191.96						
192.00						
192.04						
192.08						
192.12						
192.16						
192.20						
192.24						
192.28						
192.32						
192.36						
192.40						
192.44						
192.48						
192.52						
192.56						
192.60						
192.64						
192.68						
192.72						
192.76						
192.80						
192.84						
192.88						
192.92						
192.96						
193.00						
193.04						
193.08						
193.12						
193.16						
193.20						
193.24						
193.28						
193.32						
193.36						
193.40						
193.44						
193.48						
193.52						
193.56						
193.60						
193.64						
193.68						
193.72						
193.76						
193.80						
193.84						
193.88						
193.92						
193.96						
194.00						
194.04						
194.08						
194.12						
194.16						
194.20						
194.24						
194.28						
194.32						
194.36						
194.40						
194.44						
194.48						
194.52						
194.56						
194.60						
194.64						
194.68						
194.72						
194.76						
194.80						
194.84						
194.88						
194.92						
194.96						
195.00						
195.04						
195.08						
195.12						
195.16						
195.20						
195.24						
195.28						
195.32						
195.36						
195.40						
195.44						
195.48						
195.52						
195.56						
195.60						
195.64						
195.68						
195.72						
195.76						
195.80						
195.84						
195.88						
195.92						
195.96						
196.00						
196.04						
196.08						
196.12						
196.16						
196.20						
196.24						
196.28						
196.32						
196.36						
196.40						
196.44						
196.48						
196.52						
196.56						
196.60						
196.64						
196.68						
196.72						
196.76						
196.80						
196.84						
196.88						
196.92						
196.96						
197.00						
197.04						
197.08						
197.12						
197.16						
197.20						
197.24						
197.28						
197.32						
197.36						
197.40						
197.44						
197.48						
197.52						
197.56						
197.60						
197.64						
197.68						
197.72						
197.76						
197.80						
197.84						
197.88						
197.92						
197.96						
198.00						
198.04						
198.08						
198.12						
198.16						
198.20						
198.24						
198.28						
198.32						
198.36						
198.40						
198.44						
198.48						
198.52						
198.56						
198.60						
198.64						
198.68						
198.72						
198.76						
198.80						
198.84						
198.88						
198.92						
198.96						
199.00						
199.04						
199.08						
199.12						
199.16						
199.20						
199.24						
199.28						
199.32						
199.36						
199.40						
199.44						
199.48						
199.52						
199.56						
199.60						
199.64						
199.68						
199.72						
199.76						
199.80						
199.84						
199.88						
199.92						
199.96						
200.00						
200.04						
200.08						
200.12						
200.16						
200.20						
200.24						
200.28						
200.32						
200.36						
200.40						
200.44						
200.48						
200.52						
200.56						
200.60						
200.64						
200.68						
200.72						
200.76						
200.80						
200.84						
200.88						
200.92						
200.96						
201.00						
201.04						
201.08						
201.12						
201.16						
201.20						
201.24						
201.28						
201.32						
201.36						
201.40						
201.44						
201.48						
201.52						
201.56						
201.60						
201.64						
201.68						
201.72						
201.76						
201.80						
201.84						
201.88						
201.92						
201.96						
202.00						
202.04						
202.08						
202.12						
202.16						
202.20						
202.24						
202.28						
202.32						
202.36						
202.40						
202.44						
202.48						
202.52						
202.56						
202.60						
202.64						
202.68						
202.72						
202.76						
202.80						
202.84						
202.88						
202.92						
202.96						
203.00						
203.04						
203.08						
203.12						
203.16						
203.20						
203.24						
203.28						
203.32						
203.36						
203.40						
203.44						
203.48						
203.52						
203.56						
203.60						
203.64						
203.68						
203.72						
203.76						
203.80						
203.84						
203.88						
203.92						
203.96						
204.00						
204.04						
204.08						
204.12						
204.16						
204.20						
204.24						
204.28						
204.32						
204.36						
204.40						
204.44						
204.48						
204.52						
204.56						
204.60						
204.64						
204.68						
204.72						
204.76						
204.80						
204.84						
204.88						
204.92						
204.96						
205.00						
205.04						
205.08						
205.12						
205.16						
205.20						
205.24						
205.28						
205.32						
205.36						
205.40						
205.44						
205.48						
205.52						
205.56						
205.60						
205.64						
205.68						
205.72						
205.76						
205.80						
205.84						
205.88						
205.92						
205.96						
206.00						
206.04						
206.08						
206.12						
206.16						
206.20						
206.24						
206.28						
206.32						
206.36						
206.40						
206.44						
206.48						
206.52						
206.56						
206.60						
206.64						
206.68						
206.72						
206.76						
206.80						
206.84						
206.88						
206.92						
206.96						
207.00						
207.04						
207.08						
207.12						
207.16						
207.20						
207.24						
207.28						
207.32						
207.36						
207.40						
207.44						
207.48						
207.52						
207.56						
207.60						
207.64						
207.68						
207.72						
207.76						
207.80						
207.84						
207.88						
207.92						
207.96						
208.00						
208.04						
208.08						
208.12						
208.16						
208.20						
208.24						
208.28						
208.32						
208.36						
208.40						
208.44						
208.48						
208.52						
208.56						
208.60						
208.64						
208.68						
208.72						
208.76						
208.80						
208.84						
208.88						
208.92						
208.96						
209.00						
209.04						
209.08						
209.12						
209.16						
209.20						
209.24						
209.28						
209.32						
209.36						
209.40						
209.44						
209.48						
209.52						
209.56						
209.60						
209.64						
209.68						
209.72						
209.76						
209.80						
209.84						
209.88						
209.92						
209.96						
210.00						
210.04						
210.08						
210.12						
210.16						
210.20						
210.24						
210.28						
210.32						
210.36						
210.40						
210.44						
210.48						
210.52						
210.56						
210.60						
210.64						
210.68						
210.72						
210.76						
210.80						
210.84						
210.88						
210.92						
210.96						
211.00						
211.04						
211.08						
211.12						
211.16						
211.20						
211.24						
211.28						
211.32						
211.36						
211.40						
211.44						
211.48						
211.52						
211.56						
211.60						
211.64						
211.68						
211.72						
211.76						
211.80						
211.84						
211.88						
211.92						
211.96						
212.00						
212.04						
212.08						
212.12						
212.16						
212.20						
212.24						
212.28						
212.32						
212.36						
212.40						
212.44						
212.48						
212.52						
212.56						
212.60						
212.64						
212.68						
212.72						
212.76						
212.80						
212.84						
212.88						
212.92						
212.96						
213.00						
213.04						
213.08						
213.12						
213.16						
213.20						
213.24						
213.28						
213.32						
213.36						
213.40						
213.44						
213.48						
213.52						
213.56						
213.60						
213.64						
213.68						
213.72						
213.76						
213.80						
213.84						
213.88						
213.92						
213.96						
214.00						
214.04						
214.08						
214.12						
214.16						
214.20						
214.24						
214.28						
214.32						
214.36						
214.40						
214.44						
214.48						
214.52						
214.56						
214.60						
214.64						
214.68						
214.72						
214.76						
214.80						
214.84						
214.88						
214.92						
214.96						
215.00						
215.04						
215.08						
215.12						
215.16						
215.20						
215.24						
215.28						
215.32						
215.36						
215.40						
215.44						
215.48						
215.52						
215.56						
215.60						
215.64						
215.68						
215.72						
215.76						
215.80						
215.84						
215.88						
215.92						
215.96						
216.00						
216.04						
216.08						
216.12						
216.16						
216.20						
216.24						
216.28						
216.32						
216.36						
216.40						
216.44						
216.48						
216.52						
216.56						
216.60						
216.64						
216.68						
216.72						
216.76						
216.80						
216.84						
216.88						
216.92						
216.96						
217.00						
217.04						
217.08						
217.12						
217.16						
217.20						
217.24						
217.28						
217.32						
217.36						
217.40						
217.44						
217.48						
217.52						
217.56						
217.60						
217.64						
217.68						
217.72						
217.76						
217.80						
217.84						
217.88						
217.92						
217.96						
218.00						
218.04						
218.08						
218.12						
218.16						
218.20						
218.24						
218.28						
218.32						
218.36						
218.40						
218.44						
218.48						
218.52						
218.56						
218.60						
218.64						
218.68						
218.72						
218.76						
218.80						
218.84						
218.88						
218.92						
218.96						
219.00						
219.04						
219.08						
219.12						
219.16						
219.20						
219.24						
219.28						
219.32						
219.36						
219.40						
219.44						
219.48						
219.52						
219.56						
219.60						
219.64						
219.68						
219.72						
219.76						
219.80						
219.84						
219.88						
219.92						
219.96						
220.00						
220.04						
220.08						
220.12						
220.16						
220.20						
220.24						
220.28						
220.32						
220.36						
220.40						
220.44						
220.48						
220.52						
220.56						
220.60						
220.64						
220.68						
220.72						
220.76						
220.80						
220.84						
220.88						
220.92						
220.96						
221.00						
221.04						
221.08						
221.12						
221.16						
221.20						
221.24						
221.28						
221.32						
221.36						
221.40						
221.44						
221.48						
221.52						
221.56						
221.60						
221.64						
221.68						
221.72						
221.76						
221.80						
221.84						
221.88						
221.92						
221.96						
222.00						
222.04						
222.08						
222.12						
222.16						
222.20						
222.24						
222.28						
222.32						
222.36						
222.40						
222.44						
222.48						
222.52						
222.56						
222.60						
222.64						
222.68						
222.72						
222.76						
222.80						
222.84						
222.88						
222.92						
222.96						
223.00						
223.04						
223.08						
223.12						
223.16						
223.20						
223.24						
223.28						
223.32						
223.36						
223.40						
223.44						
223.48						
223.52						
223.56						
223.60						
223.64						
223.68						
223.72						
223.76						
223.80						
223.84						
223.88						
223.92						
223.96						
224.00						
224.04						
224.08						
224.12						
224.16						
224.20						
224.24						
224.28						
224.32						
224.36						
224.40						
224.44						
224.48						
224.52						
224.56						
224.60						
224.64						
224.68						
224.72						
224.76						
224.80						
224.84						
224.88						
224.92						
224.96						
225.00						
225.04						
225.08						
225.12						
225.16						
225.20						
225.24						
225.28						
225.32						
225.36						
225.40						
225.44						
225.48						
225.52						
225.56						
225.60						
225.64						
225.68						
225.72						
225.76						
225.80						
225.84						
225.88						
225.92						
225.96						
226.00						
226.04						
226.08						
226.12						
226.16						
226.20						
226.24						
226.28						
226.32						
226.36						
226.40						
226.44						
226.48						
226.52						
226.56						
226.60						
226.64						
226.68						
226.72						
226.76						
226.80						
226.84						
226.88						
226.92						
226.96						
227.00						
227.04						
227.08						
227.12						
227.16						
227.20						
227.24						
227.28						
227.32						
227.36						
227.40						
227.44						
227.48						
227.52						
227.56						
227.60						
227.64						
227.68						
227.72						
227.76						
227.80						
227.84						
227.88						
227.92						
227.96						
228.00						
228.04						
228.08						
228.12						
228.16						
228.20						
228.24						
228.28						
228.32						
228.36						
228.40						
228.44						
228.48						
228.52						
228.56						
228.60						
228.64						
228.68						
228.72						
228.76						
228.80						
228.84						
228.88						
228.92						
228.96						
229.00						
229.04						
229.08						
229.12						
229.16						
229.20						
229.24						
229.28						
229.32						
229.36						
229.40						
229.44						
229.48						
229.52						
229.56						
229.60						
229.64						
229.68						
229.72						
229.76						
229.80						
229.84						
229.88						
229.92						
229.96						
230.00						
230.04						
230.08						
230.12						
230.16						
230.20						
230.24						
230.28						
230.32						
230.36						
230.40						
230.44						
230.48						
230.52						
230.56						
230.60						
230.64						
230.68						
230.72						
230.76						
230.80						
230.84						
230.88						
230.92						
230.96						
231.00						
231.04						
231.08						
231.12						
231.16						
231.20						
231.24						
231.28						
231.32						
231.36						
231.40						
231.44						
231.48						
231.52						
231.56						
231.60						
231.64						
231.68						
231.72						
231.76						
231.80						
231.84						
231.88						
231.92						
231.96						
232.00						
232.04						
232.08						
232.12						
232.16						
232.20						
232.24						
232.28						
232.32						
232.36						
232.40						
232.44						
232.48						
232.52						
232.56						
232.60						
232.64						
232.68						
232.72						
232.76						
232.80						
232.84						
232.88						
232.92						
232.96						
233.00						
233.04						
233.08						
233.12						
233.16						
233.20						
233.24						
233.28						
233.32						
233.36						
233.40						
233.44						
233.48						
233.52						
233.56						
233.60						
233.64						
233.68						
233.72						
233.76						
233.80						
233.84						
233.88						
233.92						
233.96						
234.00						
234.04						
234.08						
234.12						
234.16						
234.20						
234.24						
234.28						
234.32						
234.36						
234.40						
234.44						
234.48						
234.52						
234.56						
234.60						
234.64						
234.68						
234.72						
234.76						
234.80						
234.84						
234.88						
234.92						
234.96						
235.00						
235.04						
235.08						
235.12						
235.16						
235.20						
235.24						
235.28						
235.32						
235.36						
235.40						
235.44						
235.48						
235.52						
235.56						
235.60						
235.64						
235.68						
235.72						
235.76						
235.80						
235.84						
235.88						
235.92						
235.96						
236.00						
236.04						
236.08						
236.12						
236.16						
236.20						
236.24						
236.28						
236.32						
236.36						
236.40						
236.44						
236.48						
236.52			Start of Projection			
236.56						
236.60						
236.64						
236.68						
236.72						
236.76						
236.80						
236.84						
236.88						
236.92						
236.96						
237.00						
237.04						
237.08						
237.12						
237.16						
237.20						
237.24						
237.28						
237.32						
237.36						
237.40						
237.44						
237.48						
237.52						
237.56						
237.60						
237.64						
237.68						
237.72						
237.76						
237.80						
237.84						
237.88						
237.92						
237.96						
238.00						
238.04						
238.08						
238.12						
238.16						
238.20						
238.24						
238.28						
238.32						
238.36						
238.40						
238.44						
238.48						
238.52						
238.56						
238.60						
238.64						
238.68						
238.72						
238.76						
238.80						
238.84						
238.88						
238.92						
238.96						
239.00						
239.04						
239.08						
239.12						
239.16						
239.20						
239.24						
239.28						
239.32		Independent				
239.36		Independent				
239.40		Independent				
239.44		Independent				
239.48		Independent				
239.52						
239.56						
239.60						
239.64						
239.68						
239.72						
239.76						
239.80						
239.84						
239.88						
239.92						
239.96		Independent				
240.00		Independent				
240.04		Independent				
240.08		Independent				
240.12		Independent				
240.16		Independent				
240.20		Independent				
240.24		Independent				
240.28		Independent				
240.32		Independent				
240.36		Independent				
240.40		Independent				
240.44		Independent				
240.48		Independent				
240.52		Independent				
240.56		Independent				
240.60		Independent				
240.64		Chasing				
240.68		Chasing				
240.72		Chasing				
240.76		Chasing				
240.80		Chasing				
240.84		Chasing				
240.88		Chasing				
240.92		Chasing				
240.96		Chasing				
241.00		Independent				
241.04		Independent				
241.08		Independent				
241.12		Independent				
241.16		Independent				
241.20		Independent				
241.24		Independent				
241.28		Independent				
241.32		Independent				
241.36		Independent				
241.40		Independent				
241.44		Independent				
241.48		Independent				
241.52		Independent				
241.56		Chasing				
241.60		Chasing				
241.64		Chasing				
241.68		Chasing				
241.72		Chasing				
241.76		Chasing				
241.80		Chasing				
241.84		Chasing				
241.88		Chasing				
241.92		Chasing				
241.96		Chasing				
242.00		Chasing				
242.04		Chasing				
242.08						
242.12		Independent				
242.16		Independent				
242.20		Independent				
242.24		Independent				
242.28		Independent				
242.32		Independent				
242.36		Independent				
242.40		Independent				
242.44		Independent				
242.48		Independent				
242.52		Independent				
242.56						
242.60						
242.64						
242.68						
242.72						
242.76						
242.80						
242.84						
242.88						
242.92						
242.96						
243.00						
243.04						
243.08						
243.12						
243.16						
243.20						
243.24						
243.28						
243.32						
243.36						
243.40						
243.44						
243.48						
243.52						
243.56						
243.60						
243.64						
243.68						
243.72						
243.76						
243.80						
243.84						
243.88						
243.92						
243.96						
244.00						
244.04						
244.08						
244.12						
244.16						
244.20						
244.24						
244.28						
244.32						
244.36						
244.40						
244.44						
244.48						
244.52						
244.56						
244.60						
244.64						
244.68						
244.72						
244.76						
244.80						
244.84						
244.88						
244.92						
244.96						
245.00						
245.04						
245.08						
245.12						
245.16						
245.20						
245.24						
245.28						
245.32						
245.36						
245.40						
245.44						
245.48						
245.52						
245.56						
245.60						
245.64						
245.68						
245.72						
245.76						
245.80						
245.84						
245.88						
245.92						
245.96						
246.00						
246.04						
246.08						
246.12						
246.16						
246.20						
246.24						
246.28						
246.32						
246.36						
246.40						
246.44						
246.48						
246.52			End of Projection			
246.56						
246.60						
246.64						
246.68						
246.72						
246.76						
246.80						
246.84						
246.88						
246.92						
246.96						
247.00						
247.04						
247.08						
247.12						
247.16						
247.20						
247.24						
247.28						
247.32						
247.36						
247.40						
247.44						
247.48						
247.52						
247.56						
247.60						
247.64						
247.68						
247.72						
247.76						
247.80						
247.84						
247.88						
247.92						
247.96						
248.00						
248.04						
248.08						
248.12						
248.16						
248.20						
248.24						
248.28						
248.32						
248.36						
248.40						
248.44						
248.48						
248.52						
248.56						
248.60						
248.64						
248.68						
248.72						
248.76						
248.80						
248.84						
248.88						
248.92						
248.96						
249.00						
249.04						
249.08						
249.12						
249.16						
249.20						
249.24						
249.28						
249.32						
249.36						
249.40						
249.44						
249.48						
249.52						
249.56						
249.60						
249.64						
249.68						
249.72						
249.76						
249.80						
249.84						
249.88						
249.92						
249.96						
250.00						
250.04						
250.08						
250.12						
250.16						
250.20						
250.24						
250.28						
250.32						
250.36						
250.40						
250.44						
250.48						
250.52						
250.56						
250.60						
250.64						
250.68						
250.72						
250.76						
250.80						
250.84						
250.88						
250.92						
250.96						
251.00						
251.04						
251.08						
251.12						
251.16						
251.20						
251.24						
251.28						
251.32						
251.36						
251.40						
251.44						
251.48						
251.52						
251.56						
251.60						
251.64						
251.68						
251.72						
251.76						
251.80			Start of Projection			
251.84						
251.88						
251.92						
251.96						
252.00						
252.04		Independent				
252.08		Independent				
252.12		Independent				
252.16		Independent				
252.20		Independent				
252.24		Independent				
252.28		Independent				
252.32		Independent				
252.36		Independent				
252.40		Independent				
252.44		Independent				
252.48		Independent				
252.52		Independent				
252.56		Independent				
252.60		Independent				
252.64		Independent				
252.68		Independent				
252.72		Independent				
252.76		Independent				
252.80		Independent				
252.84		Independent				
252.88		Independent				
252.92		Independent				
252.96		Independent				
253.00		Independent				
253.04						
253.08						
253.12						
253.16						
253.20						
253.24						
253.28						
253.32						
253.36						
253.40						
253.44						
253.48						
253.52						
253.56						
253.60						
253.64						
253.68						
253.72						
253.76						
253.80						
253.84						
253.88						
253.92						
253.96						
254.00						
254.04						
254.08						
254.12						
254.16						
254.20						
254.24						
254.28						
254.32						
254.36						
254.40						
254.44						
254.48						
254.52						
254.56						
254.60						
254.64						
254.68						
254.72						
254.76						
254.80						
254.84						
254.88						
254.92						
254.96						
255.00						
255.04						
255.08						
255.12						
255.16						
255.20						
255.24						
255.28						
255.32						
255.36						
255.40						
255.44						
255.48						
255.52						
255.56						
255.60						
255.64						
255.68						
255.72						
255.76						
255.80						
255.84						
255.88						
255.92						
255.96						
256.00						
256.04						
256.08						
256.12						
256.16						
256.20						
256.24						
256.28						
256.32						
256.36						
256.40						
256.44						
256.48						
256.52						
256.56						
256.60						
256.64						
256.68						
256.72						
256.76						
256.80						
256.84						
256.88						
256.92						
256.96						
257.00						
257.04						
257.08						
257.12						
257.16						
257.20						
257.24						
257.28						
257.32						
257.36						
257.40						
257.44						
257.48						
257.52						
257.56		Independent				
257.60		Independent				
257.64		Independent				
257.68		Independent				
257.72		Independent				
257.76		Independent				
257.80		Independent				
257.84						
257.88		Chasing				
257.92		Chasing				
257.96		Chasing				
258.00		Chasing				
258.04		Chasing				
258.08		Chasing				
258.12		Chasing				
258.16		Chasing				
258.20		Chasing				
258.24		Chasing				
258.28		Chasing				
258.32		Chasing				
258.36		Chasing				
258.40		Chasing				
258.44		Chasing				
258.48		Chasing				
258.52		Chasing				
258.56		Chasing				
258.60		Chasing				
258.64		Chasing				
258.68		Chasing				
258.72		Chasing				
258.76		Chasing				
258.80		Chasing				
258.84		Chasing				
258.88		Chasing				
258.92		Chasing				
258.96		Chasing				
259.00		Chasing				
259.04		Chasing				
259.08		Chasing				
259.12		Chasing				
259.16		Chasing				
259.20		Chasing				
259.24		Chasing				
259.28		Chasing				
259.32		Chasing				
259.36		Chasing				
259.40		Chasing				
259.44		Chasing				
259.48		Chasing				
259.52		Chasing				
259.56		Chasing				
259.60		Chasing				
259.64						
259.68						
259.72						
259.76						
259.80						
259.84						
259.88						
259.92						
259.96						
260.00						
260.04						
260.08						
260.12						
260.16						
260.20						
260.24						
260.28						
260.32						
260.36						
260.40						
260.44						
260.48						
260.52						
260.56						
260.60						
260.64						
260.68						
260.72						
260.76						
260.80						
260.84						
260.88						
260.92						
260.96						
261.00						
261.04						
261.08						
261.12						
261.16						
261.20						
261.24						
261.28						
261.32						
261.36						
261.40						
261.44						
261.48						
261.52						
261.56						
261.60						
261.64						
261.68						
261.72						
261.76						
261.80			End of Projection			

ID37_1_053tri_LR.arch

Time		Looking	Marker			
0.00						
0.04						
0.08						
0.12						
0.16						
0.20						
0.24						
0.28						
0.32						
0.36						
0.40						
0.44						
0.48						
0.52						
0.56						
0.60						
0.64						
0.68						
0.72						
0.76						
0.80						
0.84						
0.88						
0.92						
0.96						
1.00						
1.04						
1.08						
1.12						
1.16						
1.20						
1.24						
1.28						
1.32						
1.36						
1.40						
1.44						
1.48						
1.52						
1.56						
1.60						
1.64						
1.68						
1.72						
1.76						
1.80						
1.84						
1.88						
1.92						
1.96						
2.00						
2.04						
2.08						
2.12						
2.16						
2.20						
2.24						
2.28						
2.32						
2.36						
2.40						
2.44						
2.48						
2.52						
2.56						
2.60						
2.64						
2.68						
2.72						
2.76						
2.80						
2.84						
2.88						
2.92						
2.96						
3.00						
3.04						
3.08						
3.12						
3.16						
3.20						
3.24						
3.28						
3.32						
3.36						
3.40						
3.44						
3.48						
3.52						
3.56						
3.60						
3.64						
3.68						
3.72						
3.76						
3.80						
3.84						
3.88						
3.92						
3.96						
4.00						
4.04						
4.08						
4.12						
4.16						
4.20						
4.24						
4.28						
4.32						
4.36						
4.40						
4.44						
4.48						
4.52						
4.56						
4.60						
4.64						
4.68						
4.72						
4.76						
4.80						
4.84						
4.88						
4.92						
4.96						
5.00						
5.04						
5.08						
5.12						
5.16						
5.20						
5.24						
5.28						
5.32						
5.36						
5.40						
5.44						
5.48						
5.52						
5.56						
5.60						
5.64						
5.68						
5.72						
5.76						
5.80						
5.84						
5.88						
5.92						
5.96						
6.00						
6.04						
6.08						
6.12						
6.16						
6.20						
6.24						
6.28						
6.32						
6.36						
6.40						
6.44						
6.48						
6.52						
6.56						
6.60						
6.64						
6.68						
6.72						
6.76						
6.80						
6.84						
6.88						
6.92						
6.96						
7.00						
7.04						
7.08						
7.12						
7.16						
7.20						
7.24						
7.28						
7.32						
7.36						
7.40						
7.44						
7.48						
7.52						
7.56						
7.60						
7.64						
7.68						
7.72						
7.76						
7.80						
7.84						
7.88						
7.92						
7.96						
8.00						
8.04						
8.08						
8.12						
8.16						
8.20						
8.24						
8.28						
8.32						
8.36						
8.40						
8.44						
8.48						
8.52						
8.56						
8.60						
8.64						
8.68						
8.72						
8.76						
8.80						
8.84						
8.88						
8.92						
8.96						
9.00						
9.04						
9.08						
9.12						
9.16						
9.20						
9.24						
9.28						
9.32						
9.36						
9.40						
9.44						
9.48						
9.52						
9.56						
9.60						
9.64						
9.68						
9.72						
9.76						
9.80						
9.84						
9.88						
9.92						
9.96						
10.00						
10.04						
10.08						
10.12						
10.16						
10.20						
10.24						
10.28						
10.32						
10.36						
10.40						
10.44						
10.48						
10.52						
10.56						
10.60						
10.64						
10.68						
10.72						
10.76						
10.80						
10.84						
10.88						
10.92						
10.96						
11.00						
11.04						
11.08						
11.12						
11.16						
11.20						
11.24						
11.28						
11.32						
11.36						
11.40						
11.44						
11.48						
11.52						
11.56						
11.60						
11.64						
11.68						
11.72						
11.76						
11.80						
11.84						
11.88						
11.92						
11.96						
12.00						
12.04						
12.08						
12.12						
12.16						
12.20						
12.24						
12.28						
12.32						
12.36						
12.40						
12.44						
12.48						
12.52						
12.56						
12.60						
12.64						
12.68						
12.72						
12.76						
12.80						
12.84						
12.88						
12.92						
12.96						
13.00						
13.04						
13.08						
13.12						
13.16						
13.20						
13.24						
13.28						
13.32						
13.36						
13.40						
13.44						
13.48						
13.52						
13.56						
13.60						
13.64						
13.68						
13.72						
13.76						
13.80						
13.84						
13.88						
13.92						
13.96						
14.00						
14.04						
14.08						
14.12						
14.16						
14.20						
14.24						
14.28						
14.32						
14.36						
14.40						
14.44						
14.48						
14.52						
14.56						
14.60						
14.64						
14.68						
14.72						
14.76						
14.80						
14.84						
14.88						
14.92						
14.96						
15.00						
15.04						
15.08						
15.12						
15.16						
15.20						
15.24						
15.28						
15.32						
15.36						
15.40						
15.44						
15.48						
15.52						
15.56						
15.60						
15.64						
15.68						
15.72						
15.76						
15.80						
15.84						
15.88						
15.92						
15.96						
16.00						
16.04						
16.08						
16.12						
16.16						
16.20						
16.24						
16.28						
16.32						
16.36						
16.40						
16.44						
16.48						
16.52						
16.56						
16.60						
16.64						
16.68						
16.72						
16.76						
16.80						
16.84						
16.88						
16.92						
16.96						
17.00						
17.04						
17.08						
17.12						
17.16						
17.20						
17.24						
17.28						
17.32						
17.36						
17.40						
17.44						
17.48						
17.52						
17.56						
17.60						
17.64						
17.68						
17.72						
17.76						
17.80						
17.84						
17.88						
17.92						
17.96						
18.00						
18.04						
18.08						
18.12						
18.16						
18.20						
18.24						
18.28						
18.32						
18.36						
18.40						
18.44						
18.48						
18.52						
18.56						
18.60						
18.64						
18.68						
18.72						
18.76						
18.80						
18.84						
18.88						
18.92						
18.96						
19.00						
19.04						
19.08						
19.12						
19.16						
19.20						
19.24						
19.28						
19.32						
19.36						
19.40						
19.44						
19.48						
19.52						
19.56						
19.60						
19.64						
19.68						
19.72						
19.76						
19.80						
19.84						
19.88						
19.92						
19.96						
20.00						
20.04						
20.08						
20.12						
20.16						
20.20						
20.24						
20.28						
20.32						
20.36						
20.40						
20.44						
20.48						
20.52						
20.56						
20.60						
20.64						
20.68						
20.72						
20.76						
20.80						
20.84						
20.88						
20.92						
20.96						
21.00						
21.04						
21.08						
21.12						
21.16						
21.20						
21.24						
21.28						
21.32						
21.36						
21.40						
21.44						
21.48						
21.52						
21.56						
21.60						
21.64						
21.68						
21.72						
21.76						
21.80						
21.84						
21.88						
21.92						
21.96						
22.00						
22.04						
22.08						
22.12						
22.16						
22.20						
22.24						
22.28						
22.32						
22.36						
22.40						
22.44						
22.48						
22.52						
22.56						
22.60						
22.64						
22.68						
22.72						
22.76						
22.80						
22.84						
22.88						
22.92						
22.96						
23.00						
23.04						
23.08						
23.12						
23.16						
23.20						
23.24						
23.28						
23.32						
23.36						
23.40						
23.44						
23.48						
23.52						
23.56						
23.60						
23.64						
23.68						
23.72						
23.76						
23.80						
23.84						
23.88						
23.92						
23.96						
24.00						
24.04						
24.08						
24.12						
24.16						
24.20						
24.24						
24.28						
24.32						
24.36						
24.40						
24.44						
24.48						
24.52						
24.56						
24.60						
24.64						
24.68						
24.72						
24.76						
24.80						
24.84						
24.88						
24.92						
24.96						
25.00						
25.04						
25.08						
25.12						
25.16						
25.20						
25.24						
25.28						
25.32						
25.36						
25.40						
25.44						
25.48						
25.52						
25.56						
25.60						
25.64						
25.68						
25.72						
25.76						
25.80						
25.84						
25.88						
25.92						
25.96						
26.00						
26.04						
26.08						
26.12						
26.16						
26.20						
26.24						
26.28						
26.32						
26.36						
26.40						
26.44						
26.48						
26.52						
26.56						
26.60						
26.64						
26.68						
26.72						
26.76						
26.80						
26.84						
26.88						
26.92						
26.96						
27.00						
27.04						
27.08						
27.12						
27.16						
27.20						
27.24						
27.28						
27.32						
27.36						
27.40						
27.44						
27.48						
27.52						
27.56						
27.60						
27.64						
27.68						
27.72						
27.76						
27.80						
27.84						
27.88						
27.92						
27.96						
28.00						
28.04						
28.08						
28.12						
28.16						
28.20						
28.24						
28.28						
28.32						
28.36						
28.40						
28.44						
28.48						
28.52						
28.56						
28.60						
28.64						
28.68						
28.72						
28.76						
28.80						
28.84						
28.88						
28.92						
28.96						
29.00						
29.04						
29.08						
29.12						
29.16						
29.20						
29.24						
29.28						
29.32						
29.36						
29.40						
29.44						
29.48						
29.52						
29.56						
29.60						
29.64						
29.68						
29.72						
29.76						
29.80						
29.84						
29.88						
29.92						
29.96						
30.00						
30.04						
30.08						
30.12						
30.16						
30.20						
30.24						
30.28						
30.32						
30.36						
30.40						
30.44						
30.48						
30.52						
30.56						
30.60						
30.64						
30.68						
30.72						
30.76						
30.80						
30.84						
30.88						
30.92						
30.96						
31.00						
31.04						
31.08						
31.12						
31.16						
31.20						
31.24						
31.28						
31.32						
31.36						
31.40						
31.44						
31.48						
31.52						
31.56						
31.60						
31.64						
31.68						
31.72						
31.76						
31.80						
31.84						
31.88						
31.92						
31.96						
32.00						
32.04						
32.08						
32.12						
32.16						
32.20						
32.24						
32.28						
32.32						
32.36						
32.40						
32.44						
32.48						
32.52						
32.56						
32.60						
32.64						
32.68						
32.72						
32.76						
32.80						
32.84						
32.88						
32.92						
32.96						
33.00						
33.04						
33.08						
33.12						
33.16						
33.20						
33.24						
33.28						
33.32						
33.36						
33.40						
33.44						
33.48						
33.52						
33.56						
33.60						
33.64						
33.68						
33.72						
33.76						
33.80						
33.84						
33.88						
33.92						
33.96						
34.00						
34.04						
34.08						
34.12						
34.16						
34.20						
34.24						
34.28						
34.32						
34.36						
34.40						
34.44						
34.48						
34.52						
34.56						
34.60						
34.64						
34.68						
34.72						
34.76						
34.80						
34.84						
34.88						
34.92						
34.96						
35.00						
35.04						
35.08						
35.12						
35.16						
35.20						
35.24						
35.28						
35.32						
35.36						
35.40						
35.44						
35.48						
35.52						
35.56						
35.60						
35.64						
35.68						
35.72						
35.76						
35.80						
35.84						
35.88						
35.92						
35.96						
36.00						
36.04						
36.08						
36.12						
36.16						
36.20						
36.24						
36.28						
36.32						
36.36						
36.40						
36.44						
36.48						
36.52						
36.56						
36.60						
36.64						
36.68						
36.72						
36.76						
36.80						
36.84						
36.88						
36.92						
36.96						
37.00						
37.04						
37.08						
37.12						
37.16						
37.20						
37.24						
37.28						
37.32						
37.36						
37.40						
37.44						
37.48						
37.52						
37.56						
37.60						
37.64						
37.68						
37.72						
37.76						
37.80						
37.84						
37.88						
37.92						
37.96						
38.00						
38.04						
38.08						
38.12						
38.16						
38.20						
38.24						
38.28						
38.32						
38.36						
38.40						
38.44						
38.48						
38.52						
38.56						
38.60						
38.64						
38.68						
38.72						
38.76						
38.80						
38.84						
38.88						
38.92						
38.96						
39.00						
39.04						
39.08						
39.12						
39.16						
39.20						
39.24						
39.28						
39.32						
39.36						
39.40						
39.44						
39.48						
39.52						
39.56						
39.60						
39.64						
39.68						
39.72						
39.76						
39.80						
39.84						
39.88						
39.92						
39.96						
40.00						
40.04						
40.08						
40.12						
40.16						
40.20						
40.24						
40.28						
40.32						
40.36						
40.40						
40.44						
40.48						
40.52						
40.56						
40.60						
40.64						
40.68						
40.72						
40.76						
40.80						
40.84						
40.88						
40.92						
40.96						
41.00						
41.04						
41.08						
41.12						
41.16						
41.20						
41.24						
41.28						
41.32						
41.36						
41.40						
41.44						
41.48						
41.52						
41.56						
41.60						
41.64						
41.68						
41.72						
41.76						
41.80						
41.84						
41.88						
41.92						
41.96						
42.00						
42.04						
42.08						
42.12						
42.16						
42.20						
42.24						
42.28						
42.32						
42.36						
42.40						
42.44						
42.48						
42.52						
42.56						
42.60						
42.64						
42.68						
42.72						
42.76						
42.80						
42.84						
42.88						
42.92						
42.96						
43.00						
43.04						
43.08						
43.12						
43.16						
43.20						
43.24						
43.28						
43.32						
43.36						
43.40						
43.44						
43.48						
43.52						
43.56						
43.60						
43.64						
43.68						
43.72						
43.76						
43.80						
43.84						
43.88						
43.92						
43.96						
44.00						
44.04						
44.08						
44.12						
44.16						
44.20						
44.24						
44.28						
44.32						
44.36						
44.40						
44.44						
44.48						
44.52						
44.56						
44.60						
44.64						
44.68						
44.72						
44.76						
44.80						
44.84						
44.88						
44.92						
44.96						
45.00						
45.04						
45.08						
45.12						
45.16						
45.20						
45.24						
45.28						
45.32						
45.36						
45.40						
45.44						
45.48						
45.52						
45.56						
45.60						
45.64						
45.68						
45.72						
45.76						
45.80						
45.84						
45.88						
45.92						
45.96						
46.00						
46.04						
46.08						
46.12						
46.16						
46.20						
46.24						
46.28						
46.32						
46.36						
46.40						
46.44						
46.48						
46.52						
46.56						
46.60						
46.64						
46.68						
46.72						
46.76						
46.80						
46.84						
46.88						
46.92						
46.96						
47.00						
47.04						
47.08						
47.12						
47.16						
47.20						
47.24						
47.28						
47.32						
47.36						
47.40						
47.44						
47.48						
47.52			Start of Projection			
47.56						
47.60						
47.64						
47.68						
47.72						
47.76						
47.80						
47.84						
47.88						
47.92						
47.96						
48.00		Chasing				
48.04		Chasing				
48.08		Chasing				
48.12		Chasing				
48.16		Chasing				
48.20		Chasing				
48.24		Chasing				
48.28		Chasing				
48.32		Chasing				
48.36		Chasing				
48.40		Chasing				
48.44		Chasing				
48.48		Chasing				
48.52		Chasing				
48.56		Chasing				
48.60		Independent				
48.64		Independent				
48.68		Independent				
48.72		Independent				
48.76		Independent				
48.80		Independent				
48.84		Independent				
48.88						
48.92						
48.96						
49.00		Chasing				
49.04		Chasing				
49.08		Chasing				
49.12		Chasing				
49.16						
49.20						
49.24		Independent				
49.28		Independent				
49.32		Independent				
49.36		Independent				
49.40		Independent				
49.44		Independent				
49.48		Independent				
49.52		Independent				
49.56		Independent				
49.60		Independent				
49.64		Independent				
49.68		Independent				
49.72		Independent				
49.76		Independent				
49.80		Independent				
49.84		Independent				
49.88		Independent				
49.92		Independent				
49.96		Independent				
50.00		Independent				
50.04		Independent				
50.08		Independent				
50.12		Independent				
50.16		Independent				
50.20		Independent				
50.24		Independent				
50.28		Independent				
50.32		Independent				
50.36		Independent				
50.40		Independent				
50.44		Independent				
50.48		Independent				
50.52		Independent				
50.56		Independent				
50.60		Independent				
50.64		Independent				
50.68		Independent				
50.72		Independent				
50.76		Independent				
50.80						
50.84						
50.88		Chasing				
50.92		Chasing				
50.96		Chasing				
51.00		Chasing				
51.04		Chasing				
51.08		Chasing				
51.12		Chasing				
51.16		Chasing				
51.20		Chasing				
51.24		Chasing				
51.28		Chasing				
51.32		Chasing				
51.36		Chasing				
51.40		Chasing				
51.44		Chasing				
51.48		Chasing				
51.52		Chasing				
51.56		Chasing				
51.60		Chasing				
51.64		Chasing				
51.68		Chasing				
51.72		Chasing				
51.76		Chasing				
51.80		Chasing				
51.84		Chasing				
51.88		Chasing				
51.92		Chasing				
51.96		Chasing				
52.00		Chasing				
52.04		Chasing				
52.08		Chasing				
52.12		Chasing				
52.16		Chasing				
52.20		Chasing				
52.24		Chasing				
52.28		Chasing				
52.32		Chasing				
52.36		Chasing				
52.40		Chasing				
52.44		Chasing				
52.48		Chasing				
52.52		Chasing				
52.56		Chasing				
52.60		Chasing				
52.64		Chasing				
52.68		Chasing				
52.72		Chasing				
52.76		Chasing				
52.80		Chasing				
52.84						
52.88		Independent				
52.92		Independent				
52.96		Independent				
53.00		Independent				
53.04		Independent				
53.08		Independent				
53.12		Independent				
53.16		Independent				
53.20		Independent				
53.24		Independent				
53.28		Independent				
53.32		Independent				
53.36		Independent				
53.40		Independent				
53.44		Independent				
53.48		Independent				
53.52		Independent				
53.56		Independent				
53.60		Independent				
53.64		Independent				
53.68		Independent				
53.72		Independent				
53.76		Independent				
53.80		Independent				
53.84		Independent				
53.88		Independent				
53.92		Independent				
53.96		Independent				
54.00		Independent				
54.04		Independent				
54.08		Independent				
54.12		Independent				
54.16		Independent				
54.20		Independent				
54.24		Independent				
54.28		Independent				
54.32		Independent				
54.36		Independent				
54.40		Independent				
54.44		Independent				
54.48		Independent				
54.52		Independent				
54.56		Independent				
54.60		Independent				
54.64		Independent				
54.68		Independent				
54.72		Independent				
54.76		Independent				
54.80		Independent				
54.84		Independent				
54.88		Independent				
54.92		Independent				
54.96		Independent				
55.00		Independent				
55.04		Independent				
55.08		Independent				
55.12		Independent				
55.16		Independent				
55.20		Independent				
55.24		Independent				
55.28		Independent				
55.32		Independent				
55.36		Independent				
55.40		Independent				
55.44		Independent				
55.48		Independent				
55.52		Independent				
55.56		Independent				
55.60		Independent				
55.64		Independent				
55.68		Independent				
55.72		Independent				
55.76		Independent				
55.80		Independent				
55.84		Independent				
55.88		Independent				
55.92		Independent				
55.96		Independent				
56.00		Independent				
56.04		Independent				
56.08		Independent				
56.12		Independent				
56.16		Independent				
56.20		Independent				
56.24		Chasing				
56.28		Chasing				
56.32		Chasing				
56.36		Chasing				
56.40		Chasing				
56.44		Chasing				
56.48		Chasing				
56.52		Chasing				
56.56		Chasing				
56.60						
56.64		Independent				
56.68		Independent				
56.72		Independent				
56.76		Independent				
56.80		Independent				
56.84		Independent				
56.88		Independent				
56.92		Independent				
56.96		Independent				
57.00		Independent				
57.04		Independent				
57.08		Independent				
57.12		Independent				
57.16		Independent				
57.20		Independent				
57.24		Independent				
57.28		Independent				
57.32		Independent				
57.36		Independent				
57.40		Independent				
57.44		Independent				
57.48		Independent				
57.52			End of Projection			
57.56						
57.60						
57.64						
57.68						
57.72						
57.76						
57.80						
57.84						
57.88						
57.92						
57.96						
58.00						
58.04						
58.08						
58.12						
58.16						
58.20						
58.24						
58.28						
58.32						
58.36						
58.40						
58.44						
58.48						
58.52						
58.56						
58.60						
58.64						
58.68						
58.72						
58.76						
58.80						
58.84						
58.88						
58.92						
58.96						
59.00						
59.04						
59.08						
59.12						
59.16						
59.20						
59.24						
59.28						
59.32						
59.36						
59.40						
59.44						
59.48						
59.52						
59.56						
59.60						
59.64						
59.68						
59.72						
59.76						
59.80						
59.84						
59.88						
59.92						
59.96						
60.00						
60.04						
60.08						
60.12						
60.16						
60.20						
60.24						
60.28						
60.32						
60.36						
60.40						
60.44						
60.48						
60.52						
60.56						
60.60						
60.64						
60.68						
60.72						
60.76						
60.80						
60.84						
60.88						
60.92						
60.96						
61.00						
61.04						
61.08						
61.12						
61.16						
61.20						
61.24						
61.28						
61.32						
61.36						
61.40						
61.44						
61.48						
61.52						
61.56						
61.60						
61.64						
61.68						
61.72						
61.76						
61.80						
61.84						
61.88						
61.92						
61.96						
62.00						
62.04						
62.08						
62.12						
62.16						
62.20						
62.24						
62.28						
62.32						
62.36						
62.40						
62.44						
62.48						
62.52						
62.56						
62.60						
62.64						
62.68						
62.72						
62.76						
62.80			Start of Projection			
62.84						
62.88						
62.92						
62.96						
63.00						
63.04						
63.08						
63.12						
63.16						
63.20						
63.24						
63.28						
63.32						
63.36						
63.40						
63.44						
63.48						
63.52						
63.56						
63.60						
63.64						
63.68						
63.72						
63.76						
63.80						
63.84						
63.88						
63.92						
63.96						
64.00						
64.04						
64.08						
64.12						
64.16						
64.20						
64.24						
64.28						
64.32						
64.36						
64.40						
64.44						
64.48						
64.52						
64.56						
64.60						
64.64						
64.68						
64.72						
64.76						
64.80						
64.84						
64.88						
64.92						
64.96						
65.00						
65.04						
65.08						
65.12						
65.16						
65.20						
65.24						
65.28						
65.32						
65.36						
65.40						
65.44						
65.48						
65.52						
65.56						
65.60						
65.64						
65.68						
65.72						
65.76						
65.80						
65.84						
65.88						
65.92						
65.96						
66.00						
66.04						
66.08						
66.12						
66.16						
66.20						
66.24						
66.28						
66.32						
66.36						
66.40						
66.44						
66.48						
66.52						
66.56						
66.60						
66.64						
66.68						
66.72						
66.76						
66.80						
66.84						
66.88						
66.92						
66.96						
67.00						
67.04						
67.08						
67.12						
67.16						
67.20						
67.24						
67.28						
67.32						
67.36						
67.40						
67.44						
67.48						
67.52						
67.56						
67.60						
67.64						
67.68						
67.72						
67.76						
67.80						
67.84						
67.88						
67.92						
67.96						
68.00						
68.04						
68.08						
68.12						
68.16						
68.20						
68.24						
68.28						
68.32						
68.36						
68.40						
68.44						
68.48						
68.52						
68.56						
68.60						
68.64						
68.68						
68.72						
68.76						
68.80						
68.84						
68.88						
68.92						
68.96						
69.00						
69.04						
69.08						
69.12		Chasing				
69.16		Chasing				
69.20		Chasing				
69.24		Chasing				
69.28		Chasing				
69.32		Chasing				
69.36		Chasing				
69.40		Chasing				
69.44		Chasing				
69.48		Independent				
69.52		Independent				
69.56		Independent				
69.60		Independent				
69.64		Independent				
69.68		Independent				
69.72		Independent				
69.76		Independent				
69.80		Independent				
69.84		Independent				
69.88		Independent				
69.92		Independent				
69.96		Independent				
70.00		Independent				
70.04		Independent				
70.08		Independent				
70.12		Independent				
70.16		Independent				
70.20		Independent				
70.24						
70.28						
70.32						
70.36						
70.40		Chasing				
70.44		Chasing				
70.48		Chasing				
70.52		Chasing				
70.56		Chasing				
70.60		Chasing				
70.64		Chasing				
70.68		Chasing				
70.72		Chasing				
70.76						
70.80						
70.84		Independent				
70.88		Independent				
70.92		Independent				
70.96		Independent				
71.00		Independent				
71.04		Independent				
71.08		Independent				
71.12		Independent				
71.16		Independent				
71.20		Independent				
71.24		Independent				
71.28		Independent				
71.32		Independent				
71.36		Independent				
71.40		Independent				
71.44		Independent				
71.48		Independent				
71.52		Independent				
71.56		Independent				
71.60		Independent				
71.64		Independent				
71.68		Independent				
71.72		Independent				
71.76		Independent				
71.80		Independent				
71.84						
71.88						
71.92						
71.96						
72.00						
72.04						
72.08						
72.12						
72.16						
72.20						
72.24						
72.28						
72.32						
72.36						
72.40						
72.44						
72.48						
72.52						
72.56						
72.60						
72.64						
72.68						
72.72						
72.76						
72.80			End of Projection			

ID38_1_068tri_LR.arch

Time		Looking	Marker			
0.00						
0.04						
0.08						
0.12						
0.16						
0.20						
0.24						
0.28						
0.32						
0.36						
0.40						
0.44						
0.48						
0.52						
0.56						
0.60						
0.64						
0.68						
0.72						
0.76						
0.80						
0.84						
0.88						
0.92						
0.96						
1.00						
1.04						
1.08						
1.12						
1.16						
1.20						
1.24						
1.28						
1.32						
1.36						
1.40						
1.44						
1.48						
1.52						
1.56						
1.60						
1.64						
1.68						
1.72						
1.76						
1.80						
1.84						
1.88						
1.92						
1.96						
2.00						
2.04						
2.08						
2.12						
2.16						
2.20						
2.24						
2.28						
2.32						
2.36						
2.40						
2.44						
2.48						
2.52						
2.56						
2.60						
2.64						
2.68						
2.72						
2.76						
2.80						
2.84						
2.88						
2.92						
2.96						
3.00						
3.04						
3.08						
3.12						
3.16						
3.20						
3.24						
3.28						
3.32						
3.36						
3.40						
3.44						
3.48						
3.52						
3.56						
3.60						
3.64						
3.68						
3.72						
3.76						
3.80						
3.84						
3.88						
3.92						
3.96						
4.00						
4.04						
4.08						
4.12						
4.16						
4.20						
4.24						
4.28						
4.32						
4.36						
4.40						
4.44						
4.48						
4.52						
4.56						
4.60						
4.64						
4.68						
4.72						
4.76						
4.80						
4.84						
4.88						
4.92						
4.96						
5.00						
5.04						
5.08						
5.12						
5.16						
5.20						
5.24						
5.28						
5.32						
5.36						
5.40						
5.44						
5.48						
5.52						
5.56						
5.60						
5.64						
5.68						
5.72						
5.76						
5.80						
5.84						
5.88						
5.92						
5.96						
6.00						
6.04						
6.08						
6.12						
6.16						
6.20						
6.24						
6.28						
6.32						
6.36						
6.40						
6.44						
6.48						
6.52						
6.56						
6.60						
6.64						
6.68						
6.72						
6.76						
6.80						
6.84						
6.88						
6.92						
6.96						
7.00						
7.04						
7.08						
7.12						
7.16						
7.20						
7.24						
7.28						
7.32						
7.36						
7.40						
7.44						
7.48						
7.52						
7.56						
7.60						
7.64						
7.68						
7.72						
7.76						
7.80						
7.84						
7.88						
7.92						
7.96						
8.00						
8.04						
8.08						
8.12						
8.16						
8.20						
8.24						
8.28						
8.32						
8.36						
8.40						
8.44						
8.48						
8.52						
8.56						
8.60						
8.64						
8.68						
8.72						
8.76						
8.80						
8.84						
8.88						
8.92						
8.96						
9.00						
9.04						
9.08						
9.12						
9.16						
9.20						
9.24						
9.28						
9.32						
9.36						
9.40						
9.44						
9.48						
9.52						
9.56						
9.60						
9.64						
9.68						
9.72						
9.76						
9.80						
9.84						
9.88						
9.92						
9.96						
10.00						
10.04						
10.08						
10.12						
10.16						
10.20						
10.24						
10.28						
10.32						
10.36						
10.40						
10.44						
10.48						
10.52						
10.56						
10.60						
10.64						
10.68						
10.72						
10.76						
10.80						
10.84						
10.88						
10.92						
10.96						
11.00						
11.04						
11.08						
11.12						
11.16						
11.20						
11.24						
11.28						
11.32						
11.36						
11.40						
11.44						
11.48						
11.52						
11.56						
11.60						
11.64						
11.68						
11.72						
11.76						
11.80						
11.84						
11.88						
11.92						
11.96						
12.00						
12.04						
12.08						
12.12						
12.16						
12.20						
12.24						
12.28						
12.32						
12.36						
12.40						
12.44						
12.48						
12.52						
12.56						
12.60						
12.64						
12.68						
12.72						
12.76						
12.80						
12.84						
12.88						
12.92						
12.96						
13.00						
13.04						
13.08						
13.12						
13.16						
13.20						
13.24						
13.28						
13.32						
13.36						
13.40						
13.44						
13.48						
13.52						
13.56						
13.60						
13.64						
13.68						
13.72						
13.76						
13.80						
13.84						
13.88						
13.92						
13.96						
14.00						
14.04						
14.08						
14.12						
14.16						
14.20						
14.24						
14.28						
14.32						
14.36						
14.40						
14.44						
14.48						
14.52						
14.56						
14.60						
14.64						
14.68						
14.72						
14.76						
14.80						
14.84						
14.88						
14.92						
14.96						
15.00						
15.04						
15.08						
15.12						
15.16						
15.20						
15.24						
15.28						
15.32						
15.36						
15.40						
15.44						
15.48						
15.52						
15.56						
15.60						
15.64						
15.68						
15.72						
15.76						
15.80						
15.84						
15.88						
15.92						
15.96						
16.00						
16.04						
16.08						
16.12						
16.16						
16.20						
16.24						
16.28						
16.32						
16.36						
16.40						
16.44						
16.48						
16.52						
16.56						
16.60						
16.64						
16.68						
16.72						
16.76						
16.80						
16.84						
16.88						
16.92						
16.96						
17.00						
17.04						
17.08						
17.12						
17.16						
17.20						
17.24						
17.28						
17.32						
17.36						
17.40						
17.44						
17.48						
17.52						
17.56						
17.60						
17.64						
17.68						
17.72						
17.76						
17.80						
17.84						
17.88						
17.92						
17.96						
18.00						
18.04						
18.08						
18.12						
18.16						
18.20						
18.24						
18.28						
18.32						
18.36						
18.40						
18.44						
18.48						
18.52						
18.56						
18.60						
18.64						
18.68						
18.72						
18.76						
18.80						
18.84						
18.88						
18.92						
18.96						
19.00						
19.04						
19.08						
19.12						
19.16						
19.20						
19.24						
19.28						
19.32						
19.36						
19.40						
19.44						
19.48						
19.52						
19.56						
19.60						
19.64						
19.68						
19.72						
19.76						
19.80						
19.84						
19.88						
19.92						
19.96						
20.00						
20.04						
20.08						
20.12						
20.16						
20.20						
20.24						
20.28						
20.32						
20.36						
20.40						
20.44						
20.48						
20.52						
20.56						
20.60						
20.64						
20.68						
20.72						
20.76						
20.80						
20.84						
20.88						
20.92						
20.96						
21.00						
21.04						
21.08						
21.12						
21.16						
21.20						
21.24						
21.28						
21.32						
21.36						
21.40						
21.44						
21.48						
21.52						
21.56						
21.60						
21.64						
21.68						
21.72						
21.76						
21.80						
21.84						
21.88						
21.92						
21.96						
22.00						
22.04						
22.08						
22.12						
22.16						
22.20						
22.24						
22.28						
22.32						
22.36						
22.40						
22.44						
22.48						
22.52						
22.56						
22.60						
22.64						
22.68						
22.72						
22.76						
22.80						
22.84						
22.88						
22.92						
22.96						
23.00						
23.04						
23.08						
23.12						
23.16						
23.20						
23.24						
23.28						
23.32						
23.36						
23.40						
23.44						
23.48						
23.52						
23.56						
23.60						
23.64						
23.68						
23.72						
23.76						
23.80						
23.84						
23.88						
23.92						
23.96						
24.00						
24.04						
24.08						
24.12						
24.16						
24.20						
24.24						
24.28						
24.32						
24.36						
24.40						
24.44						
24.48						
24.52						
24.56						
24.60						
24.64						
24.68						
24.72						
24.76						
24.80						
24.84						
24.88						
24.92						
24.96						
25.00						
25.04						
25.08						
25.12						
25.16						
25.20						
25.24						
25.28						
25.32						
25.36						
25.40						
25.44						
25.48						
25.52						
25.56						
25.60						
25.64						
25.68						
25.72						
25.76						
25.80						
25.84						
25.88						
25.92						
25.96						
26.00						
26.04						
26.08						
26.12						
26.16						
26.20						
26.24						
26.28						
26.32						
26.36						
26.40						
26.44						
26.48						
26.52						
26.56						
26.60						
26.64						
26.68						
26.72						
26.76						
26.80						
26.84						
26.88						
26.92						
26.96						
27.00						
27.04						
27.08						
27.12						
27.16						
27.20						
27.24						
27.28						
27.32						
27.36						
27.40						
27.44						
27.48						
27.52						
27.56						
27.60						
27.64						
27.68						
27.72						
27.76						
27.80						
27.84						
27.88						
27.92						
27.96						
28.00						
28.04						
28.08						
28.12						
28.16						
28.20						
28.24						
28.28						
28.32						
28.36						
28.40						
28.44						
28.48						
28.52						
28.56						
28.60						
28.64						
28.68						
28.72						
28.76						
28.80						
28.84						
28.88						
28.92						
28.96						
29.00						
29.04						
29.08						
29.12						
29.16						
29.20						
29.24						
29.28						
29.32						
29.36						
29.40						
29.44						
29.48						
29.52						
29.56						
29.60						
29.64						
29.68						
29.72						
29.76						
29.80						
29.84						
29.88						
29.92						
29.96						
30.00						
30.04						
30.08						
30.12						
30.16						
30.20						
30.24						
30.28						
30.32						
30.36						
30.40						
30.44						
30.48						
30.52						
30.56						
30.60						
30.64						
30.68						
30.72						
30.76						
30.80						
30.84						
30.88						
30.92						
30.96						
31.00						
31.04						
31.08						
31.12						
31.16						
31.20						
31.24						
31.28						
31.32						
31.36						
31.40						
31.44						
31.48						
31.52						
31.56						
31.60						
31.64						
31.68						
31.72						
31.76						
31.80						
31.84						
31.88						
31.92						
31.96						
32.00						
32.04						
32.08						
32.12						
32.16						
32.20						
32.24						
32.28						
32.32						
32.36						
32.40						
32.44						
32.48						
32.52						
32.56						
32.60						
32.64						
32.68						
32.72						
32.76						
32.80						
32.84						
32.88						
32.92						
32.96						
33.00						
33.04						
33.08						
33.12						
33.16						
33.20						
33.24						
33.28						
33.32						
33.36						
33.40						
33.44						
33.48						
33.52						
33.56						
33.60						
33.64						
33.68						
33.72						
33.76						
33.80						
33.84						
33.88						
33.92						
33.96						
34.00						
34.04						
34.08						
34.12						
34.16						
34.20						
34.24						
34.28						
34.32						
34.36						
34.40						
34.44						
34.48						
34.52						
34.56						
34.60						
34.64						
34.68						
34.72						
34.76						
34.80						
34.84						
34.88						
34.92						
34.96						
35.00						
35.04						
35.08						
35.12						
35.16						
35.20						
35.24						
35.28						
35.32						
35.36						
35.40						
35.44						
35.48						
35.52						
35.56						
35.60						
35.64						
35.68						
35.72						
35.76						
35.80						
35.84						
35.88						
35.92						
35.96						
36.00						
36.04						
36.08						
36.12						
36.16						
36.20						
36.24						
36.28						
36.32						
36.36						
36.40						
36.44						
36.48						
36.52						
36.56						
36.60						
36.64						
36.68						
36.72						
36.76						
36.80						
36.84						
36.88						
36.92						
36.96						
37.00						
37.04						
37.08						
37.12						
37.16						
37.20						
37.24						
37.28						
37.32						
37.36						
37.40						
37.44						
37.48						
37.52						
37.56						
37.60						
37.64						
37.68						
37.72						
37.76						
37.80						
37.84						
37.88						
37.92						
37.96						
38.00						
38.04						
38.08						
38.12						
38.16						
38.20						
38.24						
38.28						
38.32						
38.36						
38.40						
38.44						
38.48						
38.52						
38.56						
38.60						
38.64						
38.68						
38.72						
38.76						
38.80						
38.84						
38.88						
38.92						
38.96						
39.00						
39.04						
39.08						
39.12						
39.16						
39.20						
39.24						
39.28						
39.32						
39.36						
39.40						
39.44						
39.48						
39.52						
39.56						
39.60						
39.64						
39.68						
39.72						
39.76						
39.80						
39.84						
39.88						
39.92						
39.96						
40.00						
40.04						
40.08						
40.12						
40.16						
40.20						
40.24						
40.28						
40.32						
40.36						
40.40						
40.44						
40.48						
40.52						
40.56						
40.60						
40.64						
40.68						
40.72						
40.76						
40.80						
40.84						
40.88						
40.92						
40.96						
41.00						
41.04						
41.08						
41.12						
41.16						
41.20						
41.24						
41.28						
41.32						
41.36						
41.40						
41.44						
41.48						
41.52						
41.56						
41.60						
41.64						
41.68						
41.72						
41.76						
41.80						
41.84						
41.88						
41.92						
41.96						
42.00						
42.04						
42.08						
42.12						
42.16						
42.20						
42.24						
42.28						
42.32						
42.36						
42.40						
42.44						
42.48						
42.52						
42.56						
42.60						
42.64						
42.68						
42.72						
42.76						
42.80						
42.84						
42.88						
42.92						
42.96						
43.00						
43.04						
43.08						
43.12						
43.16						
43.20						
43.24						
43.28						
43.32						
43.36						
43.40						
43.44						
43.48						
43.52						
43.56						
43.60						
43.64						
43.68						
43.72						
43.76						
43.80						
43.84						
43.88						
43.92						
43.96						
44.00						
44.04						
44.08						
44.12						
44.16						
44.20						
44.24						
44.28						
44.32						
44.36						
44.40						
44.44						
44.48						
44.52						
44.56						
44.60						
44.64						
44.68						
44.72						
44.76						
44.80						
44.84						
44.88						
44.92						
44.96						
45.00						
45.04						
45.08						
45.12						
45.16						
45.20						
45.24						
45.28						
45.32						
45.36						
45.40						
45.44						
45.48						
45.52						
45.56						
45.60						
45.64						
45.68						
45.72						
45.76						
45.80						
45.84						
45.88						
45.92						
45.96						
46.00						
46.04						
46.08						
46.12						
46.16						
46.20						
46.24						
46.28						
46.32						
46.36						
46.40						
46.44						
46.48						
46.52						
46.56						
46.60						
46.64						
46.68						
46.72						
46.76						
46.80						
46.84						
46.88						
46.92						
46.96						
47.00						
47.04						
47.08						
47.12						
47.16						
47.20						
47.24						
47.28						
47.32						
47.36						
47.40						
47.44						
47.48						
47.52						
47.56						
47.60						
47.64						
47.68						
47.72						
47.76						
47.80						
47.84						
47.88						
47.92						
47.96						
48.00						
48.04						
48.08						
48.12						
48.16						
48.20						
48.24						
48.28						
48.32						
48.36						
48.40						
48.44						
48.48						
48.52						
48.56						
48.60						
48.64						
48.68						
48.72						
48.76						
48.80						
48.84						
48.88						
48.92						
48.96						
49.00						
49.04						
49.08						
49.12						
49.16						
49.20						
49.24						
49.28						
49.32						
49.36						
49.40						
49.44						
49.48						
49.52						
49.56						
49.60						
49.64						
49.68						
49.72						
49.76						
49.80						
49.84						
49.88						
49.92						
49.96						
50.00						
50.04						
50.08						
50.12						
50.16						
50.20						
50.24						
50.28						
50.32						
50.36						
50.40						
50.44						
50.48						
50.52						
50.56						
50.60						
50.64						
50.68						
50.72						
50.76						
50.80						
50.84						
50.88						
50.92						
50.96						
51.00						
51.04						
51.08						
51.12						
51.16						
51.20						
51.24						
51.28						
51.32						
51.36						
51.40						
51.44						
51.48						
51.52						
51.56						
51.60						
51.64						
51.68						
51.72						
51.76						
51.80						
51.84						
51.88						
51.92						
51.96						
52.00						
52.04						
52.08						
52.12						
52.16						
52.20						
52.24						
52.28						
52.32						
52.36						
52.40						
52.44						
52.48						
52.52						
52.56						
52.60						
52.64						
52.68						
52.72						
52.76						
52.80						
52.84						
52.88						
52.92						
52.96						
53.00						
53.04						
53.08						
53.12						
53.16						
53.20						
53.24						
53.28						
53.32						
53.36						
53.40						
53.44						
53.48						
53.52						
53.56						
53.60						
53.64						
53.68						
53.72						
53.76						
53.80						
53.84						
53.88						
53.92						
53.96						
54.00						
54.04						
54.08						
54.12						
54.16						
54.20						
54.24						
54.28						
54.32						
54.36						
54.40						
54.44						
54.48						
54.52						
54.56						
54.60						
54.64						
54.68						
54.72						
54.76						
54.80						
54.84						
54.88						
54.92						
54.96						
55.00						
55.04						
55.08						
55.12						
55.16						
55.20						
55.24						
55.28						
55.32						
55.36						
55.40						
55.44						
55.48						
55.52						
55.56						
55.60						
55.64						
55.68						
55.72						
55.76						
55.80						
55.84						
55.88						
55.92						
55.96						
56.00						
56.04						
56.08						
56.12						
56.16						
56.20						
56.24						
56.28						
56.32						
56.36						
56.40						
56.44						
56.48						
56.52						
56.56						
56.60						
56.64						
56.68						
56.72						
56.76						
56.80						
56.84						
56.88						
56.92						
56.96						
57.00						
57.04						
57.08						
57.12						
57.16						
57.20						
57.24						
57.28						
57.32						
57.36						
57.40						
57.44						
57.48						
57.52						
57.56						
57.60						
57.64						
57.68						
57.72						
57.76						
57.80						
57.84						
57.88						
57.92						
57.96						
58.00						
58.04						
58.08						
58.12						
58.16						
58.20						
58.24						
58.28						
58.32						
58.36						
58.40						
58.44						
58.48						
58.52						
58.56						
58.60						
58.64						
58.68						
58.72						
58.76						
58.80						
58.84						
58.88						
58.92						
58.96						
59.00						
59.04						
59.08						
59.12						
59.16						
59.20						
59.24						
59.28						
59.32						
59.36						
59.40						
59.44						
59.48						
59.52						
59.56						
59.60						
59.64						
59.68						
59.72						
59.76						
59.80						
59.84						
59.88						
59.92						
59.96						
60.00						
60.04						
60.08						
60.12						
60.16						
60.20						
60.24						
60.28						
60.32						
60.36						
60.40						
60.44						
60.48						
60.52						
60.56						
60.60						
60.64						
60.68						
60.72						
60.76						
60.80						
60.84						
60.88						
60.92						
60.96						
61.00						
61.04						
61.08						
61.12						
61.16						
61.20						
61.24						
61.28						
61.32						
61.36						
61.40						
61.44						
61.48						
61.52						
61.56						
61.60						
61.64						
61.68						
61.72						
61.76						
61.80						
61.84						
61.88						
61.92						
61.96						
62.00						
62.04						
62.08						
62.12						
62.16						
62.20						
62.24						
62.28						
62.32						
62.36						
62.40						
62.44						
62.48						
62.52						
62.56						
62.60						
62.64						
62.68						
62.72						
62.76						
62.80						
62.84						
62.88						
62.92						
62.96						
63.00						
63.04						
63.08						
63.12						
63.16						
63.20						
63.24						
63.28						
63.32						
63.36						
63.40						
63.44						
63.48						
63.52						
63.56						
63.60						
63.64						
63.68						
63.72						
63.76						
63.80						
63.84						
63.88						
63.92						
63.96						
64.00						
64.04						
64.08						
64.12						
64.16						
64.20						
64.24						
64.28						
64.32						
64.36						
64.40						
64.44						
64.48						
64.52						
64.56						
64.60						
64.64						
64.68						
64.72						
64.76						
64.80						
64.84						
64.88						
64.92						
64.96						
65.00						
65.04						
65.08						
65.12						
65.16						
65.20						
65.24						
65.28						
65.32						
65.36						
65.40						
65.44						
65.48						
65.52						
65.56						
65.60						
65.64						
65.68						
65.72						
65.76						
65.80						
65.84						
65.88						
65.92						
65.96						
66.00						
66.04						
66.08						
66.12						
66.16						
66.20						
66.24						
66.28						
66.32						
66.36						
66.40						
66.44						
66.48						
66.52						
66.56						
66.60						
66.64						
66.68
[truncated: 1,123,753 more chars]
